# Supplementary material for: Delineating the impact of machine learning elements in pre-microRNA detection
Source: PeerJ. 2017 Mar 29;5:e3131. doi: 10.7717/peerj.3131 (PMC5374968; doi:10.7717/peerj.3131)
Supplement: File S2 — Collection of all established model performances for 100 fold MCCV (43200). [file peerj-05-3131-s002.xlsx]

## Sheet: default
TruePositives	FalsePositives	TrueNegatives	FalseNegatives	Recall	Precision	Sensitivity	Specifity	F-measure	Accuracy	Cohen's kappa	Iteration	negative	Features	positiveData	Learner
114	0	114	0	1	1	1	1	1	1	1	0	RowShuf	SlowFS	RPMabove100	DT
114	2	114	2	1	1	1	1	0.991304	0.991228	0.982456	0	RowShuf	SlowFS	RPMabove100	MLP
114	9	114	9	1	1	1	1	0.962025	0.960526	0.921053	0	RowShuf	SlowFS	RPMabove100	NB
114	24	114	24	1	1	1	1	0.904762	0.894737	0.789474	0	RowShuf	SlowFS	RPMabove100	LibSVM
114	0	114	0	1	1	1	1	1	1	1	0	RowShuf	SlowFS	RPMabove100	RF
104	14	104	14	0.912281	0.909091	0.912281	0.912281	0.896552	0.894737	0.789474	0	RowShuf	SlowFS	RPMabove100	OneClass
114	0	114	0	1	1	1	1	1	1	1	1	RowShuf	SlowFS	RPMabove100	DT
114	2	114	2	1	1	1	1	0.991304	0.991228	0.982456	1	RowShuf	SlowFS	RPMabove100	MLP
104	20	104	20	0.912281	0.903846	0.912281	0.912281	0.87395	0.868421	0.736842	1	RowShuf	SlowFS	RPMabove100	NB
114	18	114	18	1	1	1	1	0.926829	0.921053	0.842105	1	RowShuf	SlowFS	RPMabove100	LibSVM
114	0	114	0	1	1	1	1	1	1	1	1	RowShuf	SlowFS	RPMabove100	RF
110	18	110	18	0.964912	0.96	0.964912	0.964912	0.909091	0.903509	0.807018	1	RowShuf	SlowFS	RPMabove100	OneClass
113	1	113	1	0.991228	0.991228	0.991228	0.991228	0.991228	0.991228	0.982456	2	RowShuf	SlowFS	RPMabove100	DT
114	4	114	4	1	1	1	1	0.982759	0.982456	0.964912	2	RowShuf	SlowFS	RPMabove100	MLP
99	24	99	24	0.868421	0.857143	0.868421	0.868421	0.835443	0.828947	0.657895	2	RowShuf	SlowFS	RPMabove100	NB
114	20	114	20	1	1	1	1	0.919355	0.912281	0.824561	2	RowShuf	SlowFS	RPMabove100	LibSVM
114	0	114	0	1	1	1	1	1	1	1	2	RowShuf	SlowFS	RPMabove100	RF
102	104	102	104	0.894737	0.495146	0.894737	0.894737	0.6375	0.491228	-0.0175439	2	RowShuf	SlowFS	RPMabove100	OneClass
113	1	113	1	0.991228	0.991228	0.991228	0.991228	0.991228	0.991228	0.982456	3	RowShuf	SlowFS	RPMabove100	DT
114	1	114	1	1	1	1	1	0.995633	0.995614	0.991228	3	RowShuf	SlowFS	RPMabove100	MLP
105	20	105	20	0.921053	0.912621	0.921053	0.921053	0.878661	0.872807	0.745614	3	RowShuf	SlowFS	RPMabove100	NB
114	16	114	16	1	1	1	1	0.934426	0.929825	0.859649	3	RowShuf	SlowFS	RPMabove100	LibSVM
114	0	114	0	1	1	1	1	1	1	1	3	RowShuf	SlowFS	RPMabove100	RF
114	10	114	10	1	1	1	1	0.957983	0.95614	0.912281	3	RowShuf	SlowFS	RPMabove100	OneClass
114	0	114	0	1	1	1	1	1	1	1	4	RowShuf	SlowFS	RPMabove100	DT
114	3	114	3	1	1	1	1	0.987013	0.986842	0.973684	4	RowShuf	SlowFS	RPMabove100	MLP
113	7	113	7	0.991228	0.990741	0.991228	0.991228	0.965812	0.964912	0.929825	4	RowShuf	SlowFS	RPMabove100	NB
114	31	114	31	1	1	1	1	0.880309	0.864035	0.72807	4	RowShuf	SlowFS	RPMabove100	LibSVM
114	0	114	0	1	1	1	1	1	1	1	4	RowShuf	SlowFS	RPMabove100	RF
114	114	114	114	1	0.5	1	1	0.666667	0.5	0	4	RowShuf	SlowFS	RPMabove100	OneClass
114	0	114	0	1	1	1	1	1	1	1	5	RowShuf	SlowFS	RPMabove100	DT
114	3	114	3	1	1	1	1	0.987013	0.986842	0.973684	5	RowShuf	SlowFS	RPMabove100	MLP
104	104	104	104	0.912281	0.5	0.912281	0.912281	0.645963	0.5	0	5	RowShuf	SlowFS	RPMabove100	NB
114	22	114	22	1	1	1	1	0.912	0.903509	0.807018	5	RowShuf	SlowFS	RPMabove100	LibSVM
114	0	114	0	1	1	1	1	1	1	1	5	RowShuf	SlowFS	RPMabove100	RF
110	10	110	10	0.964912	0.962963	0.964912	0.964912	0.940171	0.938596	0.877193	5	RowShuf	SlowFS	RPMabove100	OneClass
114	0	114	0	1	1	1	1	1	1	1	6	RowShuf	SlowFS	RPMabove100	DT
114	2	114	2	1	1	1	1	0.991304	0.991228	0.982456	6	RowShuf	SlowFS	RPMabove100	MLP
101	105	101	105	0.885965	0.490291	0.885965	0.885965	0.63125	0.482456	-0.0350877	6	RowShuf	SlowFS	RPMabove100	NB
114	26	114	26	1	1	1	1	0.897638	0.885965	0.77193	6	RowShuf	SlowFS	RPMabove100	LibSVM
114	0	114	0	1	1	1	1	1	1	1	6	RowShuf	SlowFS	RPMabove100	RF
112	109	112	109	0.982456	0.714286	0.982456	0.982456	0.668657	0.513158	0.0263158	6	RowShuf	SlowFS	RPMabove100	OneClass
114	0	114	0	1	1	1	1	1	1	1	7	RowShuf	SlowFS	RPMabove100	DT
114	1	114	1	1	1	1	1	0.995633	0.995614	0.991228	7	RowShuf	SlowFS	RPMabove100	MLP
102	105	102	105	0.894737	0.492754	0.894737	0.894737	0.635514	0.486842	-0.0263158	7	RowShuf	SlowFS	RPMabove100	NB
114	16	114	16	1	1	1	1	0.934426	0.929825	0.859649	7	RowShuf	SlowFS	RPMabove100	LibSVM
114	0	114	0	1	1	1	1	1	1	1	7	RowShuf	SlowFS	RPMabove100	RF
100	93	100	93	0.877193	0.6	0.877193	0.877193	0.651466	0.530702	0.0614035	7	RowShuf	SlowFS	RPMabove100	OneClass
114	0	114	0	1	1	1	1	1	1	1	8	RowShuf	SlowFS	RPMabove100	DT
114	3	114	3	1	1	1	1	0.987013	0.986842	0.973684	8	RowShuf	SlowFS	RPMabove100	MLP
105	106	105	106	0.921053	0.49763	0.921053	0.921053	0.646154	0.495614	-0.00877193	8	RowShuf	SlowFS	RPMabove100	NB
114	16	114	16	1	1	1	1	0.934426	0.929825	0.859649	8	RowShuf	SlowFS	RPMabove100	LibSVM
114	0	114	0	1	1	1	1	1	1	1	8	RowShuf	SlowFS	RPMabove100	RF
114	114	114	114	1	0.5	1	1	0.666667	0.5	0	8	RowShuf	SlowFS	RPMabove100	OneClass
114	0	114	0	1	1	1	1	1	1	1	9	RowShuf	SlowFS	RPMabove100	DT
114	1	114	1	1	1	1	1	0.995633	0.995614	0.991228	9	RowShuf	SlowFS	RPMabove100	MLP
109	21	109	21	0.95614	0.94898	0.95614	0.95614	0.893443	0.885965	0.77193	9	RowShuf	SlowFS	RPMabove100	NB
114	17	114	17	1	1	1	1	0.930612	0.925439	0.850877	9	RowShuf	SlowFS	RPMabove100	LibSVM
114	0	114	0	1	1	1	1	1	1	1	9	RowShuf	SlowFS	RPMabove100	RF
109	14	109	14	0.95614	0.952381	0.95614	0.95614	0.919831	0.916667	0.833333	9	RowShuf	SlowFS	RPMabove100	OneClass
114	0	114	0	1	1	1	1	1	1	1	10	RowShuf	SlowFS	RPMabove100	DT
114	2	114	2	1	1	1	1	0.991304	0.991228	0.982456	10	RowShuf	SlowFS	RPMabove100	MLP
98	62	98	62	0.859649	0.764706	0.859649	0.859649	0.715328	0.657895	0.315789	10	RowShuf	SlowFS	RPMabove100	NB
114	19	114	19	1	1	1	1	0.923077	0.916667	0.833333	10	RowShuf	SlowFS	RPMabove100	LibSVM
114	0	114	0	1	1	1	1	1	1	1	10	RowShuf	SlowFS	RPMabove100	RF
114	6	114	6	1	1	1	1	0.974359	0.973684	0.947368	10	RowShuf	SlowFS	RPMabove100	OneClass
114	0	114	0	1	1	1	1	1	1	1	11	RowShuf	SlowFS	RPMabove100	DT
114	7	114	7	1	1	1	1	0.970213	0.969298	0.938596	11	RowShuf	SlowFS	RPMabove100	MLP
107	105	107	105	0.938596	0.5625	0.938596	0.938596	0.656442	0.508772	0.0175439	11	RowShuf	SlowFS	RPMabove100	NB
114	33	114	33	1	1	1	1	0.873563	0.855263	0.710526	11	RowShuf	SlowFS	RPMabove100	LibSVM
114	0	114	0	1	1	1	1	1	1	1	11	RowShuf	SlowFS	RPMabove100	RF
90	94	90	94	0.789474	0.48913	0.789474	0.789474	0.604027	0.482456	-0.0350877	11	RowShuf	SlowFS	RPMabove100	OneClass
114	0	114	0	1	1	1	1	1	1	1	12	RowShuf	SlowFS	RPMabove100	DT
114	1	114	1	1	1	1	1	0.995633	0.995614	0.991228	12	RowShuf	SlowFS	RPMabove100	MLP
113	12	113	12	0.991228	0.990291	0.991228	0.991228	0.945607	0.942982	0.885965	12	RowShuf	SlowFS	RPMabove100	NB
114	18	114	18	1	1	1	1	0.926829	0.921053	0.842105	12	RowShuf	SlowFS	RPMabove100	LibSVM
114	0	114	0	1	1	1	1	1	1	1	12	RowShuf	SlowFS	RPMabove100	RF
114	4	114	4	1	1	1	1	0.982759	0.982456	0.964912	12	RowShuf	SlowFS	RPMabove100	OneClass
114	0	114	0	1	1	1	1	1	1	1	13	RowShuf	SlowFS	RPMabove100	DT
114	3	114	3	1	1	1	1	0.987013	0.986842	0.973684	13	RowShuf	SlowFS	RPMabove100	MLP
104	74	104	74	0.912281	0.8	0.912281	0.912281	0.712329	0.631579	0.263158	13	RowShuf	SlowFS	RPMabove100	NB
114	14	114	14	1	1	1	1	0.942149	0.938596	0.877193	13	RowShuf	SlowFS	RPMabove100	LibSVM
114	0	114	0	1	1	1	1	1	1	1	13	RowShuf	SlowFS	RPMabove100	RF
114	12	114	12	1	1	1	1	0.95	0.947368	0.894737	13	RowShuf	SlowFS	RPMabove100	OneClass
114	0	114	0	1	1	1	1	1	1	1	14	RowShuf	SlowFS	RPMabove100	DT
114	5	114	5	1	1	1	1	0.978541	0.97807	0.95614	14	RowShuf	SlowFS	RPMabove100	MLP
114	15	114	15	1	1	1	1	0.938272	0.934211	0.868421	14	RowShuf	SlowFS	RPMabove100	NB
114	17	114	17	1	1	1	1	0.930612	0.925439	0.850877	14	RowShuf	SlowFS	RPMabove100	LibSVM
114	0	114	0	1	1	1	1	1	1	1	14	RowShuf	SlowFS	RPMabove100	RF
101	96	101	96	0.885965	0.580645	0.885965	0.885965	0.649518	0.52193	0.0438596	14	RowShuf	SlowFS	RPMabove100	OneClass
114	0	114	0	1	1	1	1	1	1	1	15	RowShuf	SlowFS	RPMabove100	DT
114	0	114	0	1	1	1	1	1	1	1	15	RowShuf	SlowFS	RPMabove100	MLP
105	101	105	101	0.921053	0.590909	0.921053	0.921053	0.65625	0.517544	0.0350877	15	RowShuf	SlowFS	RPMabove100	NB
114	19	114	19	1	1	1	1	0.923077	0.916667	0.833333	15	RowShuf	SlowFS	RPMabove100	LibSVM
114	0	114	0	1	1	1	1	1	1	1	15	RowShuf	SlowFS	RPMabove100	RF
114	10	114	10	1	1	1	1	0.957983	0.95614	0.912281	15	RowShuf	SlowFS	RPMabove100	OneClass
114	0	114	0	1	1	1	1	1	1	1	16	RowShuf	SlowFS	RPMabove100	DT
114	4	114	4	1	1	1	1	0.982759	0.982456	0.964912	16	RowShuf	SlowFS	RPMabove100	MLP
104	104	104	104	0.912281	0.5	0.912281	0.912281	0.645963	0.5	0	16	RowShuf	SlowFS	RPMabove100	NB
114	26	114	26	1	1	1	1	0.897638	0.885965	0.77193	16	RowShuf	SlowFS	RPMabove100	LibSVM
114	0	114	0	1	1	1	1	1	1	1	16	RowShuf	SlowFS	RPMabove100	RF
109	12	109	12	0.95614	0.953271	0.95614	0.95614	0.92766	0.925439	0.850877	16	RowShuf	SlowFS	RPMabove100	OneClass
114	0	114	0	1	1	1	1	1	1	1	17	RowShuf	SlowFS	RPMabove100	DT
114	0	114	0	1	1	1	1	1	1	1	17	RowShuf	SlowFS	RPMabove100	MLP
107	108	107	108	0.938596	0.497674	0.938596	0.938596	0.650456	0.495614	-0.00877193	17	RowShuf	SlowFS	RPMabove100	NB
114	28	114	28	1	1	1	1	0.890625	0.877193	0.754386	17	RowShuf	SlowFS	RPMabove100	LibSVM
114	0	114	0	1	1	1	1	1	1	1	17	RowShuf	SlowFS	RPMabove100	RF
108	103	108	103	0.947368	0.647059	0.947368	0.947368	0.664615	0.52193	0.0438596	17	RowShuf	SlowFS	RPMabove100	OneClass
114	0	114	0	1	1	1	1	1	1	1	18	RowShuf	SlowFS	RPMabove100	DT
114	5	114	5	1	1	1	1	0.978541	0.97807	0.95614	18	RowShuf	SlowFS	RPMabove100	MLP
104	105	104	105	0.912281	0.497608	0.912281	0.912281	0.643963	0.495614	-0.00877193	18	RowShuf	SlowFS	RPMabove100	NB
114	25	114	25	1	1	1	1	0.901186	0.890351	0.780702	18	RowShuf	SlowFS	RPMabove100	LibSVM
114	0	114	0	1	1	1	1	1	1	1	18	RowShuf	SlowFS	RPMabove100	RF
114	14	114	14	1	1	1	1	0.942149	0.938596	0.877193	18	RowShuf	SlowFS	RPMabove100	OneClass
113	1	113	1	0.991228	0.991228	0.991228	0.991228	0.991228	0.991228	0.982456	19	RowShuf	SlowFS	RPMabove100	DT
114	4	114	4	1	1	1	1	0.982759	0.982456	0.964912	19	RowShuf	SlowFS	RPMabove100	MLP
105	23	105	23	0.921053	0.91	0.921053	0.921053	0.867769	0.859649	0.719298	19	RowShuf	SlowFS	RPMabove100	NB
114	18	114	18	1	1	1	1	0.926829	0.921053	0.842105	19	RowShuf	SlowFS	RPMabove100	LibSVM
114	0	114	0	1	1	1	1	1	1	1	19	RowShuf	SlowFS	RPMabove100	RF
109	15	109	15	0.95614	0.951923	0.95614	0.95614	0.915966	0.912281	0.824561	19	RowShuf	SlowFS	RPMabove100	OneClass
113	1	113	1	0.991228	0.991228	0.991228	0.991228	0.991228	0.991228	0.982456	20	RowShuf	SlowFS	RPMabove100	DT
114	1	114	1	1	1	1	1	0.995633	0.995614	0.991228	20	RowShuf	SlowFS	RPMabove100	MLP
100	14	100	14	0.877193	0.877193	0.877193	0.877193	0.877193	0.877193	0.754386	20	RowShuf	SlowFS	RPMabove100	NB
114	16	114	16	1	1	1	1	0.934426	0.929825	0.859649	20	RowShuf	SlowFS	RPMabove100	LibSVM
114	0	114	0	1	1	1	1	1	1	1	20	RowShuf	SlowFS	RPMabove100	RF
102	28	102	28	0.894737	0.877551	0.894737	0.894737	0.836066	0.824561	0.649123	20	RowShuf	SlowFS	RPMabove100	OneClass
114	0	114	0	1	1	1	1	1	1	1	21	RowShuf	SlowFS	RPMabove100	DT
114	4	114	4	1	1	1	1	0.982759	0.982456	0.964912	21	RowShuf	SlowFS	RPMabove100	MLP
106	21	106	21	0.929825	0.920792	0.929825	0.929825	0.879668	0.872807	0.745614	21	RowShuf	SlowFS	RPMabove100	NB
114	18	114	18	1	1	1	1	0.926829	0.921053	0.842105	21	RowShuf	SlowFS	RPMabove100	LibSVM
114	0	114	0	1	1	1	1	1	1	1	21	RowShuf	SlowFS	RPMabove100	RF
114	114	114	114	1	0.5	1	1	0.666667	0.5	0	21	RowShuf	SlowFS	RPMabove100	OneClass
114	0	114	0	1	1	1	1	1	1	1	22	RowShuf	SlowFS	RPMabove100	DT
114	5	114	5	1	1	1	1	0.978541	0.97807	0.95614	22	RowShuf	SlowFS	RPMabove100	MLP
113	9	113	9	0.991228	0.990566	0.991228	0.991228	0.957627	0.95614	0.912281	22	RowShuf	SlowFS	RPMabove100	NB
114	21	114	21	1	1	1	1	0.915663	0.907895	0.815789	22	RowShuf	SlowFS	RPMabove100	LibSVM
114	0	114	0	1	1	1	1	1	1	1	22	RowShuf	SlowFS	RPMabove100	RF
109	8	109	8	0.95614	0.954955	0.95614	0.95614	0.943723	0.942982	0.885965	22	RowShuf	SlowFS	RPMabove100	OneClass
114	0	114	0	1	1	1	1	1	1	1	23	RowShuf	SlowFS	RPMabove100	DT
114	5	114	5	1	1	1	1	0.978541	0.97807	0.95614	23	RowShuf	SlowFS	RPMabove100	MLP
104	60	104	60	0.912281	0.84375	0.912281	0.912281	0.748201	0.692982	0.385965	23	RowShuf	SlowFS	RPMabove100	NB
114	16	114	16	1	1	1	1	0.934426	0.929825	0.859649	23	RowShuf	SlowFS	RPMabove100	LibSVM
114	0	114	0	1	1	1	1	1	1	1	23	RowShuf	SlowFS	RPMabove100	RF
109	13	109	13	0.95614	0.95283	0.95614	0.95614	0.923729	0.921053	0.842105	23	RowShuf	SlowFS	RPMabove100	OneClass
114	0	114	0	1	1	1	1	1	1	1	24	RowShuf	SlowFS	RPMabove100	DT
114	3	114	3	1	1	1	1	0.987013	0.986842	0.973684	24	RowShuf	SlowFS	RPMabove100	MLP
105	104	105	104	0.921053	0.526316	0.921053	0.921053	0.650155	0.504386	0.00877193	24	RowShuf	SlowFS	RPMabove100	NB
114	26	114	26	1	1	1	1	0.897638	0.885965	0.77193	24	RowShuf	SlowFS	RPMabove100	LibSVM
114	0	114	0	1	1	1	1	1	1	1	24	RowShuf	SlowFS	RPMabove100	RF
103	99	103	99	0.903509	0.576923	0.903509	0.903509	0.651899	0.517544	0.0350877	24	RowShuf	SlowFS	RPMabove100	OneClass
114	0	114	0	1	1	1	1	1	1	1	25	RowShuf	SlowFS	RPMabove100	DT
114	6	114	6	1	1	1	1	0.974359	0.973684	0.947368	25	RowShuf	SlowFS	RPMabove100	MLP
105	21	105	21	0.921053	0.911765	0.921053	0.921053	0.875	0.868421	0.736842	25	RowShuf	SlowFS	RPMabove100	NB
114	21	114	21	1	1	1	1	0.915663	0.907895	0.815789	25	RowShuf	SlowFS	RPMabove100	LibSVM
114	0	114	0	1	1	1	1	1	1	1	25	RowShuf	SlowFS	RPMabove100	RF
114	11	114	11	1	1	1	1	0.953975	0.951754	0.903509	25	RowShuf	SlowFS	RPMabove100	OneClass
114	0	114	0	1	1	1	1	1	1	1	26	RowShuf	SlowFS	RPMabove100	DT
114	1	114	1	1	1	1	1	0.995633	0.995614	0.991228	26	RowShuf	SlowFS	RPMabove100	MLP
114	9	114	9	1	1	1	1	0.962025	0.960526	0.921053	26	RowShuf	SlowFS	RPMabove100	NB
114	33	114	33	1	1	1	1	0.873563	0.855263	0.710526	26	RowShuf	SlowFS	RPMabove100	LibSVM
114	0	114	0	1	1	1	1	1	1	1	26	RowShuf	SlowFS	RPMabove100	RF
114	15	114	15	1	1	1	1	0.938272	0.934211	0.868421	26	RowShuf	SlowFS	RPMabove100	OneClass
113	1	113	1	0.991228	0.991228	0.991228	0.991228	0.991228	0.991228	0.982456	27	RowShuf	SlowFS	RPMabove100	DT
114	1	114	1	1	1	1	1	0.995633	0.995614	0.991228	27	RowShuf	SlowFS	RPMabove100	MLP
103	27	103	27	0.903509	0.887755	0.903509	0.903509	0.844262	0.833333	0.666667	27	RowShuf	SlowFS	RPMabove100	NB
114	33	114	33	1	1	1	1	0.873563	0.855263	0.710526	27	RowShuf	SlowFS	RPMabove100	LibSVM
114	0	114	0	1	1	1	1	1	1	1	27	RowShuf	SlowFS	RPMabove100	RF
114	11	114	11	1	1	1	1	0.953975	0.951754	0.903509	27	RowShuf	SlowFS	RPMabove100	OneClass
114	0	114	0	1	1	1	1	1	1	1	28	RowShuf	SlowFS	RPMabove100	DT
114	3	114	3	1	1	1	1	0.987013	0.986842	0.973684	28	RowShuf	SlowFS	RPMabove100	MLP
108	15	108	15	0.947368	0.942857	0.947368	0.947368	0.911392	0.907895	0.815789	28	RowShuf	SlowFS	RPMabove100	NB
114	27	114	27	1	1	1	1	0.894118	0.881579	0.763158	28	RowShuf	SlowFS	RPMabove100	LibSVM
114	0	114	0	1	1	1	1	1	1	1	28	RowShuf	SlowFS	RPMabove100	RF
98	18	98	18	0.859649	0.857143	0.859649	0.859649	0.852174	0.850877	0.701754	28	RowShuf	SlowFS	RPMabove100	OneClass
114	0	114	0	1	1	1	1	1	1	1	29	RowShuf	SlowFS	RPMabove100	DT
114	4	114	4	1	1	1	1	0.982759	0.982456	0.964912	29	RowShuf	SlowFS	RPMabove100	MLP
114	12	114	12	1	1	1	1	0.95	0.947368	0.894737	29	RowShuf	SlowFS	RPMabove100	NB
114	20	114	20	1	1	1	1	0.919355	0.912281	0.824561	29	RowShuf	SlowFS	RPMabove100	LibSVM
114	0	114	0	1	1	1	1	1	1	1	29	RowShuf	SlowFS	RPMabove100	RF
114	114	114	114	1	0.5	1	1	0.666667	0.5	0	29	RowShuf	SlowFS	RPMabove100	OneClass
114	0	114	0	1	1	1	1	1	1	1	30	RowShuf	SlowFS	RPMabove100	DT
114	2	114	2	1	1	1	1	0.991304	0.991228	0.982456	30	RowShuf	SlowFS	RPMabove100	MLP
105	99	105	99	0.921053	0.625	0.921053	0.921053	0.660377	0.526316	0.0526316	30	RowShuf	SlowFS	RPMabove100	NB
114	24	114	24	1	1	1	1	0.904762	0.894737	0.789474	30	RowShuf	SlowFS	RPMabove100	LibSVM
114	0	114	0	1	1	1	1	1	1	1	30	RowShuf	SlowFS	RPMabove100	RF
104	114	104	114	0.912281	0.477064	0.912281	0.912281	#NUM!	0.45614	-0.0877193	30	RowShuf	SlowFS	RPMabove100	OneClass
114	0	114	0	1	1	1	1	1	1	1	31	RowShuf	SlowFS	RPMabove100	DT
114	2	114	2	1	1	1	1	0.991304	0.991228	0.982456	31	RowShuf	SlowFS	RPMabove100	MLP
114	9	114	9	1	1	1	1	0.962025	0.960526	0.921053	31	RowShuf	SlowFS	RPMabove100	NB
114	27	114	27	1	1	1	1	0.894118	0.881579	0.763158	31	RowShuf	SlowFS	RPMabove100	LibSVM
114	0	114	0	1	1	1	1	1	1	1	31	RowShuf	SlowFS	RPMabove100	RF
114	114	114	114	1	0.5	1	1	0.666667	0.5	0	31	RowShuf	SlowFS	RPMabove100	OneClass
114	0	114	0	1	1	1	1	1	1	1	32	RowShuf	SlowFS	RPMabove100	DT
114	2	114	2	1	1	1	1	0.991304	0.991228	0.982456	32	RowShuf	SlowFS	RPMabove100	MLP
108	102	108	102	0.947368	0.666667	0.947368	0.947368	0.666667	0.526316	0.0526316	32	RowShuf	SlowFS	RPMabove100	NB
114	33	114	33	1	1	1	1	0.873563	0.855263	0.710526	32	RowShuf	SlowFS	RPMabove100	LibSVM
114	0	114	0	1	1	1	1	1	1	1	32	RowShuf	SlowFS	RPMabove100	RF
102	16	102	16	0.894737	0.890909	0.894737	0.894737	0.87931	0.877193	0.754386	32	RowShuf	SlowFS	RPMabove100	OneClass
114	0	114	0	1	1	1	1	1	1	1	33	RowShuf	SlowFS	RPMabove100	DT
114	1	114	1	1	1	1	1	0.995633	0.995614	0.991228	33	RowShuf	SlowFS	RPMabove100	MLP
114	9	114	9	1	1	1	1	0.962025	0.960526	0.921053	33	RowShuf	SlowFS	RPMabove100	NB
114	26	114	26	1	1	1	1	0.897638	0.885965	0.77193	33	RowShuf	SlowFS	RPMabove100	LibSVM
114	0	114	0	1	1	1	1	1	1	1	33	RowShuf	SlowFS	RPMabove100	RF
89	97	89	97	0.780702	0.478495	0.780702	0.780702	0.593333	0.464912	-0.0701754	33	RowShuf	SlowFS	RPMabove100	OneClass
114	0	114	0	1	1	1	1	1	1	1	34	RowShuf	SlowFS	RPMabove100	DT
114	3	114	3	1	1	1	1	0.987013	0.986842	0.973684	34	RowShuf	SlowFS	RPMabove100	MLP
109	112	109	112	0.95614	0.493213	0.95614	0.95614	0.650746	0.486842	-0.0263158	34	RowShuf	SlowFS	RPMabove100	NB
114	33	114	33	1	1	1	1	0.873563	0.855263	0.710526	34	RowShuf	SlowFS	RPMabove100	LibSVM
114	0	114	0	1	1	1	1	1	1	1	34	RowShuf	SlowFS	RPMabove100	RF
101	19	101	19	0.885965	0.87963	0.885965	0.885965	0.863248	0.859649	0.719298	34	RowShuf	SlowFS	RPMabove100	OneClass
114	0	114	0	1	1	1	1	1	1	1	35	RowShuf	SlowFS	RPMabove100	DT
113	3	113	3	0.991228	0.991071	0.991228	0.991228	0.982609	0.982456	0.964912	35	RowShuf	SlowFS	RPMabove100	MLP
105	57	105	57	0.921053	0.863636	0.921053	0.921053	0.76087	0.710526	0.421053	35	RowShuf	SlowFS	RPMabove100	NB
114	27	114	27	1	1	1	1	0.894118	0.881579	0.763158	35	RowShuf	SlowFS	RPMabove100	LibSVM
114	0	114	0	1	1	1	1	1	1	1	35	RowShuf	SlowFS	RPMabove100	RF
114	11	114	11	1	1	1	1	0.953975	0.951754	0.903509	35	RowShuf	SlowFS	RPMabove100	OneClass
114	0	114	0	1	1	1	1	1	1	1	36	RowShuf	SlowFS	RPMabove100	DT
114	1	114	1	1	1	1	1	0.995633	0.995614	0.991228	36	RowShuf	SlowFS	RPMabove100	MLP
113	8	113	8	0.991228	0.990654	0.991228	0.991228	0.961702	0.960526	0.921053	36	RowShuf	SlowFS	RPMabove100	NB
114	21	114	21	1	1	1	1	0.915663	0.907895	0.815789	36	RowShuf	SlowFS	RPMabove100	LibSVM
114	0	114	0	1	1	1	1	1	1	1	36	RowShuf	SlowFS	RPMabove100	RF
112	10	112	10	0.982456	0.981132	0.982456	0.982456	0.949153	0.947368	0.894737	36	RowShuf	SlowFS	RPMabove100	OneClass
114	0	114	0	1	1	1	1	1	1	1	37	RowShuf	SlowFS	RPMabove100	DT
114	4	114	4	1	1	1	1	0.982759	0.982456	0.964912	37	RowShuf	SlowFS	RPMabove100	MLP
107	105	107	105	0.938596	0.5625	0.938596	0.938596	0.656442	0.508772	0.0175439	37	RowShuf	SlowFS	RPMabove100	NB
114	19	114	19	1	1	1	1	0.923077	0.916667	0.833333	37	RowShuf	SlowFS	RPMabove100	LibSVM
114	0	114	0	1	1	1	1	1	1	1	37	RowShuf	SlowFS	RPMabove100	RF
114	114	114	114	1	0.5	1	1	0.666667	0.5	0	37	RowShuf	SlowFS	RPMabove100	OneClass
114	0	114	0	1	1	1	1	1	1	1	38	RowShuf	SlowFS	RPMabove100	DT
114	8	114	8	1	1	1	1	0.966102	0.964912	0.929825	38	RowShuf	SlowFS	RPMabove100	MLP
96	26	96	26	0.842105	0.830189	0.842105	0.842105	0.813559	0.807018	0.614035	38	RowShuf	SlowFS	RPMabove100	NB
114	23	114	23	1	1	1	1	0.908367	0.899123	0.798246	38	RowShuf	SlowFS	RPMabove100	LibSVM
114	0	114	0	1	1	1	1	1	1	1	38	RowShuf	SlowFS	RPMabove100	RF
114	114	114	114	1	0.5	1	1	0.666667	0.5	0	38	RowShuf	SlowFS	RPMabove100	OneClass
114	0	114	0	1	1	1	1	1	1	1	39	RowShuf	SlowFS	RPMabove100	DT
114	3	114	3	1	1	1	1	0.987013	0.986842	0.973684	39	RowShuf	SlowFS	RPMabove100	MLP
104	107	104	107	0.912281	0.492891	0.912281	0.912281	0.64	0.486842	-0.0263158	39	RowShuf	SlowFS	RPMabove100	NB
114	21	114	21	1	1	1	1	0.915663	0.907895	0.815789	39	RowShuf	SlowFS	RPMabove100	LibSVM
114	0	114	0	1	1	1	1	1	1	1	39	RowShuf	SlowFS	RPMabove100	RF
114	114	114	114	1	0.5	1	1	0.666667	0.5	0	39	RowShuf	SlowFS	RPMabove100	OneClass
114	0	114	0	1	1	1	1	1	1	1	40	RowShuf	SlowFS	RPMabove100	DT
114	3	114	3	1	1	1	1	0.987013	0.986842	0.973684	40	RowShuf	SlowFS	RPMabove100	MLP
110	106	110	106	0.964912	0.666667	0.964912	0.964912	0.666667	0.517544	0.0350877	40	RowShuf	SlowFS	RPMabove100	NB
114	14	114	14	1	1	1	1	0.942149	0.938596	0.877193	40	RowShuf	SlowFS	RPMabove100	LibSVM
114	0	114	0	1	1	1	1	1	1	1	40	RowShuf	SlowFS	RPMabove100	RF
114	114	114	114	1	0.5	1	1	0.666667	0.5	0	40	RowShuf	SlowFS	RPMabove100	OneClass
114	0	114	0	1	1	1	1	1	1	1	41	RowShuf	SlowFS	RPMabove100	DT
114	3	114	3	1	1	1	1	0.987013	0.986842	0.973684	41	RowShuf	SlowFS	RPMabove100	MLP
110	99	110	99	0.964912	0.789474	0.964912	0.964912	0.681115	0.548246	0.0964912	41	RowShuf	SlowFS	RPMabove100	NB
114	25	114	25	1	1	1	1	0.901186	0.890351	0.780702	41	RowShuf	SlowFS	RPMabove100	LibSVM
114	0	114	0	1	1	1	1	1	1	1	41	RowShuf	SlowFS	RPMabove100	RF
114	10	114	10	1	1	1	1	0.957983	0.95614	0.912281	41	RowShuf	SlowFS	RPMabove100	OneClass
114	0	114	0	1	1	1	1	1	1	1	42	RowShuf	SlowFS	RPMabove100	DT
114	0	114	0	1	1	1	1	1	1	1	42	RowShuf	SlowFS	RPMabove100	MLP
103	16	103	16	0.903509	0.899083	0.903509	0.903509	0.88412	0.881579	0.763158	42	RowShuf	SlowFS	RPMabove100	NB
114	26	114	26	1	1	1	1	0.897638	0.885965	0.77193	42	RowShuf	SlowFS	RPMabove100	LibSVM
114	0	114	0	1	1	1	1	1	1	1	42	RowShuf	SlowFS	RPMabove100	RF
114	10	114	10	1	1	1	1	0.957983	0.95614	0.912281	42	RowShuf	SlowFS	RPMabove100	OneClass
114	0	114	0	1	1	1	1	1	1	1	43	RowShuf	SlowFS	RPMabove100	DT
114	1	114	1	1	1	1	1	0.995633	0.995614	0.991228	43	RowShuf	SlowFS	RPMabove100	MLP
106	106	106	106	0.929825	0.5	0.929825	0.929825	0.650307	0.5	0	43	RowShuf	SlowFS	RPMabove100	NB
114	21	114	21	1	1	1	1	0.915663	0.907895	0.815789	43	RowShuf	SlowFS	RPMabove100	LibSVM
114	0	114	0	1	1	1	1	1	1	1	43	RowShuf	SlowFS	RPMabove100	RF
104	102	104	102	0.912281	0.545455	0.912281	0.912281	0.65	0.508772	0.0175439	43	RowShuf	SlowFS	RPMabove100	OneClass
114	0	114	0	1	1	1	1	1	1	1	44	RowShuf	SlowFS	RPMabove100	DT
114	4	114	4	1	1	1	1	0.982759	0.982456	0.964912	44	RowShuf	SlowFS	RPMabove100	MLP
114	15	114	15	1	1	1	1	0.938272	0.934211	0.868421	44	RowShuf	SlowFS	RPMabove100	NB
114	21	114	21	1	1	1	1	0.915663	0.907895	0.815789	44	RowShuf	SlowFS	RPMabove100	LibSVM
114	0	114	0	1	1	1	1	1	1	1	44	RowShuf	SlowFS	RPMabove100	RF
101	14	101	14	0.885965	0.884956	0.885965	0.885965	0.882096	0.881579	0.763158	44	RowShuf	SlowFS	RPMabove100	OneClass
113	1	113	1	0.991228	0.991228	0.991228	0.991228	0.991228	0.991228	0.982456	45	RowShuf	SlowFS	RPMabove100	DT
114	2	114	2	1	1	1	1	0.991304	0.991228	0.982456	45	RowShuf	SlowFS	RPMabove100	MLP
106	23	106	23	0.929825	0.919192	0.929825	0.929825	0.872428	0.864035	0.72807	45	RowShuf	SlowFS	RPMabove100	NB
114	28	114	28	1	1	1	1	0.890625	0.877193	0.754386	45	RowShuf	SlowFS	RPMabove100	LibSVM
114	0	114	0	1	1	1	1	1	1	1	45	RowShuf	SlowFS	RPMabove100	RF
114	14	114	14	1	1	1	1	0.942149	0.938596	0.877193	45	RowShuf	SlowFS	RPMabove100	OneClass
114	0	114	0	1	1	1	1	1	1	1	46	RowShuf	SlowFS	RPMabove100	DT
114	6	114	6	1	1	1	1	0.974359	0.973684	0.947368	46	RowShuf	SlowFS	RPMabove100	MLP
109	67	109	67	0.95614	0.903846	0.95614	0.95614	0.751724	0.684211	0.368421	46	RowShuf	SlowFS	RPMabove100	NB
114	18	114	18	1	1	1	1	0.926829	0.921053	0.842105	46	RowShuf	SlowFS	RPMabove100	LibSVM
114	0	114	0	1	1	1	1	1	1	1	46	RowShuf	SlowFS	RPMabove100	RF
104	102	104	102	0.912281	0.545455	0.912281	0.912281	0.65	0.508772	0.0175439	46	RowShuf	SlowFS	RPMabove100	OneClass
114	0	114	0	1	1	1	1	1	1	1	47	RowShuf	SlowFS	RPMabove100	DT
114	4	114	4	1	1	1	1	0.982759	0.982456	0.964912	47	RowShuf	SlowFS	RPMabove100	MLP
105	108	105	108	0.921053	0.492958	0.921053	0.921053	0.642202	0.486842	-0.0263158	47	RowShuf	SlowFS	RPMabove100	NB
114	22	114	22	1	1	1	1	0.912	0.903509	0.807018	47	RowShuf	SlowFS	RPMabove100	LibSVM
114	0	114	0	1	1	1	1	1	1	1	47	RowShuf	SlowFS	RPMabove100	RF
114	114	114	114	1	0.5	1	1	0.666667	0.5	0	47	RowShuf	SlowFS	RPMabove100	OneClass
114	0	114	0	1	1	1	1	1	1	1	48	RowShuf	SlowFS	RPMabove100	DT
114	7	114	7	1	1	1	1	0.970213	0.969298	0.938596	48	RowShuf	SlowFS	RPMabove100	MLP
107	78	107	78	0.938596	0.837209	0.938596	0.938596	0.715719	0.627193	0.254386	48	RowShuf	SlowFS	RPMabove100	NB
114	19	114	19	1	1	1	1	0.923077	0.916667	0.833333	48	RowShuf	SlowFS	RPMabove100	LibSVM
114	0	114	0	1	1	1	1	1	1	1	48	RowShuf	SlowFS	RPMabove100	RF
114	114	114	114	1	0.5	1	1	0.666667	0.5	0	48	RowShuf	SlowFS	RPMabove100	OneClass
114	0	114	0	1	1	1	1	1	1	1	49	RowShuf	SlowFS	RPMabove100	DT
114	3	114	3	1	1	1	1	0.987013	0.986842	0.973684	49	RowShuf	SlowFS	RPMabove100	MLP
114	6	114	6	1	1	1	1	0.974359	0.973684	0.947368	49	RowShuf	SlowFS	RPMabove100	NB
114	21	114	21	1	1	1	1	0.915663	0.907895	0.815789	49	RowShuf	SlowFS	RPMabove100	LibSVM
114	0	114	0	1	1	1	1	1	1	1	49	RowShuf	SlowFS	RPMabove100	RF
114	17	114	17	1	1	1	1	0.930612	0.925439	0.850877	49	RowShuf	SlowFS	RPMabove100	OneClass
114	0	114	0	1	1	1	1	1	1	1	50	RowShuf	SlowFS	RPMabove100	DT
114	11	114	11	1	1	1	1	0.953975	0.951754	0.903509	50	RowShuf	SlowFS	RPMabove100	MLP
103	97	103	97	0.903509	0.607143	0.903509	0.903509	0.656051	0.526316	0.0526316	50	RowShuf	SlowFS	RPMabove100	NB
114	17	114	17	1	1	1	1	0.930612	0.925439	0.850877	50	RowShuf	SlowFS	RPMabove100	LibSVM
114	0	114	0	1	1	1	1	1	1	1	50	RowShuf	SlowFS	RPMabove100	RF
110	102	110	102	0.964912	0.75	0.964912	0.964912	0.674847	0.535088	0.0701754	50	RowShuf	SlowFS	RPMabove100	OneClass
114	0	114	0	1	1	1	1	1	1	1	51	RowShuf	SlowFS	RPMabove100	DT
114	0	114	0	1	1	1	1	1	1	1	51	RowShuf	SlowFS	RPMabove100	MLP
107	103	107	103	0.938596	0.611111	0.938596	0.938596	0.660494	0.517544	0.0350877	51	RowShuf	SlowFS	RPMabove100	NB
114	12	114	12	1	1	1	1	0.95	0.947368	0.894737	51	RowShuf	SlowFS	RPMabove100	LibSVM
114	0	114	0	1	1	1	1	1	1	1	51	RowShuf	SlowFS	RPMabove100	RF
114	15	114	15	1	1	1	1	0.938272	0.934211	0.868421	51	RowShuf	SlowFS	RPMabove100	OneClass
114	0	114	0	1	1	1	1	1	1	1	52	RowShuf	SlowFS	RPMabove100	DT
114	2	114	2	1	1	1	1	0.991304	0.991228	0.982456	52	RowShuf	SlowFS	RPMabove100	MLP
107	13	107	13	0.938596	0.935185	0.938596	0.938596	0.91453	0.912281	0.824561	52	RowShuf	SlowFS	RPMabove100	NB
114	20	114	20	1	1	1	1	0.919355	0.912281	0.824561	52	RowShuf	SlowFS	RPMabove100	LibSVM
114	1	114	1	1	1	1	1	0.995633	0.995614	0.991228	52	RowShuf	SlowFS	RPMabove100	RF
114	9	114	9	1	1	1	1	0.962025	0.960526	0.921053	52	RowShuf	SlowFS	RPMabove100	OneClass
114	0	114	0	1	1	1	1	1	1	1	53	RowShuf	SlowFS	RPMabove100	DT
114	1	114	1	1	1	1	1	0.995633	0.995614	0.991228	53	RowShuf	SlowFS	RPMabove100	MLP
114	8	114	8	1	1	1	1	0.966102	0.964912	0.929825	53	RowShuf	SlowFS	RPMabove100	NB
114	22	114	22	1	1	1	1	0.912	0.903509	0.807018	53	RowShuf	SlowFS	RPMabove100	LibSVM
114	0	114	0	1	1	1	1	1	1	1	53	RowShuf	SlowFS	RPMabove100	RF
110	6	110	6	0.964912	0.964286	0.964912	0.964912	0.956522	0.95614	0.912281	53	RowShuf	SlowFS	RPMabove100	OneClass
114	0	114	0	1	1	1	1	1	1	1	54	RowShuf	SlowFS	RPMabove100	DT
114	1	114	1	1	1	1	1	0.995633	0.995614	0.991228	54	RowShuf	SlowFS	RPMabove100	MLP
103	108	103	108	0.903509	0.488152	0.903509	0.903509	0.633846	0.47807	-0.0438596	54	RowShuf	SlowFS	RPMabove100	NB
114	26	114	26	1	1	1	1	0.897638	0.885965	0.77193	54	RowShuf	SlowFS	RPMabove100	LibSVM
114	0	114	0	1	1	1	1	1	1	1	54	RowShuf	SlowFS	RPMabove100	RF
99	20	99	20	0.868421	0.862385	0.868421	0.868421	0.849785	0.846491	0.692982	54	RowShuf	SlowFS	RPMabove100	OneClass
114	0	114	0	1	1	1	1	1	1	1	55	RowShuf	SlowFS	RPMabove100	DT
114	4	114	4	1	1	1	1	0.982759	0.982456	0.964912	55	RowShuf	SlowFS	RPMabove100	MLP
105	100	105	100	0.921053	0.608696	0.921053	0.921053	0.658307	0.52193	0.0438596	55	RowShuf	SlowFS	RPMabove100	NB
114	32	114	32	1	1	1	1	0.876923	0.859649	0.719298	55	RowShuf	SlowFS	RPMabove100	LibSVM
114	0	114	0	1	1	1	1	1	1	1	55	RowShuf	SlowFS	RPMabove100	RF
111	106	111	106	0.973684	0.727273	0.973684	0.973684	0.670695	0.52193	0.0438596	55	RowShuf	SlowFS	RPMabove100	OneClass
114	0	114	0	1	1	1	1	1	1	1	56	RowShuf	SlowFS	RPMabove100	DT
114	2	114	2	1	1	1	1	0.991304	0.991228	0.982456	56	RowShuf	SlowFS	RPMabove100	MLP
106	108	106	108	0.929825	0.495327	0.929825	0.929825	0.646341	0.491228	-0.0175439	56	RowShuf	SlowFS	RPMabove100	NB
114	25	114	25	1	1	1	1	0.901186	0.890351	0.780702	56	RowShuf	SlowFS	RPMabove100	LibSVM
114	0	114	0	1	1	1	1	1	1	1	56	RowShuf	SlowFS	RPMabove100	RF
114	21	114	21	1	1	1	1	0.915663	0.907895	0.815789	56	RowShuf	SlowFS	RPMabove100	OneClass
113	1	113	1	0.991228	0.991228	0.991228	0.991228	0.991228	0.991228	0.982456	57	RowShuf	SlowFS	RPMabove100	DT
114	3	114	3	1	1	1	1	0.987013	0.986842	0.973684	57	RowShuf	SlowFS	RPMabove100	MLP
97	23	97	23	0.850877	0.842593	0.850877	0.850877	0.82906	0.824561	0.649123	57	RowShuf	SlowFS	RPMabove100	NB
114	20	114	20	1	1	1	1	0.919355	0.912281	0.824561	57	RowShuf	SlowFS	RPMabove100	LibSVM
114	0	114	0	1	1	1	1	1	1	1	57	RowShuf	SlowFS	RPMabove100	RF
114	102	114	102	1	1	1	1	0.690909	0.552632	0.105263	57	RowShuf	SlowFS	RPMabove100	OneClass
114	0	114	0	1	1	1	1	1	1	1	58	RowShuf	SlowFS	RPMabove100	DT
114	5	114	5	1	1	1	1	0.978541	0.97807	0.95614	58	RowShuf	SlowFS	RPMabove100	MLP
102	13	102	13	0.894737	0.893805	0.894737	0.894737	0.89083	0.890351	0.780702	58	RowShuf	SlowFS	RPMabove100	NB
114	19	114	19	1	1	1	1	0.923077	0.916667	0.833333	58	RowShuf	SlowFS	RPMabove100	LibSVM
114	0	114	0	1	1	1	1	1	1	1	58	RowShuf	SlowFS	RPMabove100	RF
114	8	114	8	1	1	1	1	0.966102	0.964912	0.929825	58	RowShuf	SlowFS	RPMabove100	OneClass
114	0	114	0	1	1	1	1	1	1	1	59	RowShuf	SlowFS	RPMabove100	DT
114	3	114	3	1	1	1	1	0.987013	0.986842	0.973684	59	RowShuf	SlowFS	RPMabove100	MLP
114	10	114	10	1	1	1	1	0.957983	0.95614	0.912281	59	RowShuf	SlowFS	RPMabove100	NB
114	21	114	21	1	1	1	1	0.915663	0.907895	0.815789	59	RowShuf	SlowFS	RPMabove100	LibSVM
114	0	114	0	1	1	1	1	1	1	1	59	RowShuf	SlowFS	RPMabove100	RF
102	20	102	20	0.894737	0.886792	0.894737	0.894737	0.864407	0.859649	0.719298	59	RowShuf	SlowFS	RPMabove100	OneClass
114	0	114	0	1	1	1	1	1	1	1	60	RowShuf	SlowFS	RPMabove100	DT
114	3	114	3	1	1	1	1	0.987013	0.986842	0.973684	60	RowShuf	SlowFS	RPMabove100	MLP
104	106	104	106	0.912281	0.495238	0.912281	0.912281	0.641975	0.491228	-0.0175439	60	RowShuf	SlowFS	RPMabove100	NB
114	23	114	23	1	1	1	1	0.908367	0.899123	0.798246	60	RowShuf	SlowFS	RPMabove100	LibSVM
114	0	114	0	1	1	1	1	1	1	1	60	RowShuf	SlowFS	RPMabove100	RF
110	10	110	10	0.964912	0.962963	0.964912	0.964912	0.940171	0.938596	0.877193	60	RowShuf	SlowFS	RPMabove100	OneClass
114	0	114	0	1	1	1	1	1	1	1	61	RowShuf	SlowFS	RPMabove100	DT
114	6	114	6	1	1	1	1	0.974359	0.973684	0.947368	61	RowShuf	SlowFS	RPMabove100	MLP
114	14	114	14	1	1	1	1	0.942149	0.938596	0.877193	61	RowShuf	SlowFS	RPMabove100	NB
114	16	114	16	1	1	1	1	0.934426	0.929825	0.859649	61	RowShuf	SlowFS	RPMabove100	LibSVM
114	0	114	0	1	1	1	1	1	1	1	61	RowShuf	SlowFS	RPMabove100	RF
114	11	114	11	1	1	1	1	0.953975	0.951754	0.903509	61	RowShuf	SlowFS	RPMabove100	OneClass
113	1	113	1	0.991228	0.991228	0.991228	0.991228	0.991228	0.991228	0.982456	62	RowShuf	SlowFS	RPMabove100	DT
114	4	114	4	1	1	1	1	0.982759	0.982456	0.964912	62	RowShuf	SlowFS	RPMabove100	MLP
110	26	110	26	0.964912	0.956522	0.964912	0.964912	0.88	0.868421	0.736842	62	RowShuf	SlowFS	RPMabove100	NB
114	27	114	27	1	1	1	1	0.894118	0.881579	0.763158	62	RowShuf	SlowFS	RPMabove100	LibSVM
114	0	114	0	1	1	1	1	1	1	1	62	RowShuf	SlowFS	RPMabove100	RF
114	114	114	114	1	0.5	1	1	0.666667	0.5	0	62	RowShuf	SlowFS	RPMabove100	OneClass
114	0	114	0	1	1	1	1	1	1	1	63	RowShuf	SlowFS	RPMabove100	DT
114	5	114	5	1	1	1	1	0.978541	0.97807	0.95614	63	RowShuf	SlowFS	RPMabove100	MLP
107	69	107	69	0.938596	0.865385	0.938596	0.938596	0.737931	0.666667	0.333333	63	RowShuf	SlowFS	RPMabove100	NB
114	14	114	14	1	1	1	1	0.942149	0.938596	0.877193	63	RowShuf	SlowFS	RPMabove100	LibSVM
114	0	114	0	1	1	1	1	1	1	1	63	RowShuf	SlowFS	RPMabove100	RF
114	15	114	15	1	1	1	1	0.938272	0.934211	0.868421	63	RowShuf	SlowFS	RPMabove100	OneClass
114	0	114	0	1	1	1	1	1	1	1	64	RowShuf	SlowFS	RPMabove100	DT
114	5	114	5	1	1	1	1	0.978541	0.97807	0.95614	64	RowShuf	SlowFS	RPMabove100	MLP
111	104	111	104	0.973684	0.769231	0.973684	0.973684	0.674772	0.530702	0.0614035	64	RowShuf	SlowFS	RPMabove100	NB
114	26	114	26	1	1	1	1	0.897638	0.885965	0.77193	64	RowShuf	SlowFS	RPMabove100	LibSVM
114	0	114	0	1	1	1	1	1	1	1	64	RowShuf	SlowFS	RPMabove100	RF
114	11	114	11	1	1	1	1	0.953975	0.951754	0.903509	64	RowShuf	SlowFS	RPMabove100	OneClass
114	0	114	0	1	1	1	1	1	1	1	65	RowShuf	SlowFS	RPMabove100	DT
114	2	114	2	1	1	1	1	0.991304	0.991228	0.982456	65	RowShuf	SlowFS	RPMabove100	MLP
111	16	111	16	0.973684	0.970297	0.973684	0.973684	0.921162	0.916667	0.833333	65	RowShuf	SlowFS	RPMabove100	NB
114	20	114	20	1	1	1	1	0.919355	0.912281	0.824561	65	RowShuf	SlowFS	RPMabove100	LibSVM
114	0	114	0	1	1	1	1	1	1	1	65	RowShuf	SlowFS	RPMabove100	RF
102	102	102	102	0.894737	0.5	0.894737	0.894737	0.641509	0.5	0	65	RowShuf	SlowFS	RPMabove100	OneClass
114	0	114	0	1	1	1	1	1	1	1	66	RowShuf	SlowFS	RPMabove100	DT
114	1	114	1	1	1	1	1	0.995633	0.995614	0.991228	66	RowShuf	SlowFS	RPMabove100	MLP
102	54	102	54	0.894737	0.833333	0.894737	0.894737	0.755556	0.710526	0.421053	66	RowShuf	SlowFS	RPMabove100	NB
114	24	114	24	1	1	1	1	0.904762	0.894737	0.789474	66	RowShuf	SlowFS	RPMabove100	LibSVM
114	0	114	0	1	1	1	1	1	1	1	66	RowShuf	SlowFS	RPMabove100	RF
114	114	114	114	1	0.5	1	1	0.666667	0.5	0	66	RowShuf	SlowFS	RPMabove100	OneClass
114	0	114	0	1	1	1	1	1	1	1	67	RowShuf	SlowFS	RPMabove100	DT
114	3	114	3	1	1	1	1	0.987013	0.986842	0.973684	67	RowShuf	SlowFS	RPMabove100	MLP
113	9	113	9	0.991228	0.990566	0.991228	0.991228	0.957627	0.95614	0.912281	67	RowShuf	SlowFS	RPMabove100	NB
114	16	114	16	1	1	1	1	0.934426	0.929825	0.859649	67	RowShuf	SlowFS	RPMabove100	LibSVM
114	0	114	0	1	1	1	1	1	1	1	67	RowShuf	SlowFS	RPMabove100	RF
114	7	114	7	1	1	1	1	0.970213	0.969298	0.938596	67	RowShuf	SlowFS	RPMabove100	OneClass
114	0	114	0	1	1	1	1	1	1	1	68	RowShuf	SlowFS	RPMabove100	DT
114	1	114	1	1	1	1	1	0.995633	0.995614	0.991228	68	RowShuf	SlowFS	RPMabove100	MLP
106	70	106	70	0.929825	0.846154	0.929825	0.929825	0.731034	0.657895	0.315789	68	RowShuf	SlowFS	RPMabove100	NB
114	29	114	29	1	1	1	1	0.88716	0.872807	0.745614	68	RowShuf	SlowFS	RPMabove100	LibSVM
114	0	114	0	1	1	1	1	1	1	1	68	RowShuf	SlowFS	RPMabove100	RF
93	110	93	110	0.815789	0.458128	0.815789	0.815789	0.586751	0.425439	-0.149123	68	RowShuf	SlowFS	RPMabove100	OneClass
114	0	114	0	1	1	1	1	1	1	1	69	RowShuf	SlowFS	RPMabove100	DT
114	2	114	2	1	1	1	1	0.991304	0.991228	0.982456	69	RowShuf	SlowFS	RPMabove100	MLP
105	65	105	65	0.921053	0.844828	0.921053	0.921053	0.739437	0.675439	0.350877	69	RowShuf	SlowFS	RPMabove100	NB
114	29	114	29	1	1	1	1	0.88716	0.872807	0.745614	69	RowShuf	SlowFS	RPMabove100	LibSVM
114	0	114	0	1	1	1	1	1	1	1	69	RowShuf	SlowFS	RPMabove100	RF
114	13	114	13	1	1	1	1	0.946058	0.942982	0.885965	69	RowShuf	SlowFS	RPMabove100	OneClass
114	0	114	0	1	1	1	1	1	1	1	70	RowShuf	SlowFS	RPMabove100	DT
114	1	114	1	1	1	1	1	0.995633	0.995614	0.991228	70	RowShuf	SlowFS	RPMabove100	MLP
99	103	99	103	0.868421	0.490099	0.868421	0.868421	0.626582	0.482456	-0.0350877	70	RowShuf	SlowFS	RPMabove100	NB
114	26	114	26	1	1	1	1	0.897638	0.885965	0.77193	70	RowShuf	SlowFS	RPMabove100	LibSVM
114	0	114	0	1	1	1	1	1	1	1	70	RowShuf	SlowFS	RPMabove100	RF
114	114	114	114	1	0.5	1	1	0.666667	0.5	0	70	RowShuf	SlowFS	RPMabove100	OneClass
114	0	114	0	1	1	1	1	1	1	1	71	RowShuf	SlowFS	RPMabove100	DT
114	1	114	1	1	1	1	1	0.995633	0.995614	0.991228	71	RowShuf	SlowFS	RPMabove100	MLP
100	104	100	104	0.877193	0.490196	0.877193	0.877193	0.628931	0.482456	-0.0350877	71	RowShuf	SlowFS	RPMabove100	NB
114	28	114	28	1	1	1	1	0.890625	0.877193	0.754386	71	RowShuf	SlowFS	RPMabove100	LibSVM
114	1	114	1	1	1	1	1	0.995633	0.995614	0.991228	71	RowShuf	SlowFS	RPMabove100	RF
106	12	106	12	0.929825	0.927273	0.929825	0.929825	0.913793	0.912281	0.824561	71	RowShuf	SlowFS	RPMabove100	OneClass
114	0	114	0	1	1	1	1	1	1	1	72	RowShuf	SlowFS	RPMabove100	DT
114	1	114	1	1	1	1	1	0.995633	0.995614	0.991228	72	RowShuf	SlowFS	RPMabove100	MLP
105	77	105	77	0.921053	0.804348	0.921053	0.921053	0.709459	0.622807	0.245614	72	RowShuf	SlowFS	RPMabove100	NB
114	25	114	25	1	1	1	1	0.901186	0.890351	0.780702	72	RowShuf	SlowFS	RPMabove100	LibSVM
114	0	114	0	1	1	1	1	1	1	1	72	RowShuf	SlowFS	RPMabove100	RF
114	114	114	114	1	0.5	1	1	0.666667	0.5	0	72	RowShuf	SlowFS	RPMabove100	OneClass
114	0	114	0	1	1	1	1	1	1	1	73	RowShuf	SlowFS	RPMabove100	DT
114	0	114	0	1	1	1	1	1	1	1	73	RowShuf	SlowFS	RPMabove100	MLP
114	10	114	10	1	1	1	1	0.957983	0.95614	0.912281	73	RowShuf	SlowFS	RPMabove100	NB
114	22	114	22	1	1	1	1	0.912	0.903509	0.807018	73	RowShuf	SlowFS	RPMabove100	LibSVM
114	0	114	0	1	1	1	1	1	1	1	73	RowShuf	SlowFS	RPMabove100	RF
106	20	106	20	0.929825	0.921569	0.929825	0.929825	0.883333	0.877193	0.754386	73	RowShuf	SlowFS	RPMabove100	OneClass
114	0	114	0	1	1	1	1	1	1	1	74	RowShuf	SlowFS	RPMabove100	DT
114	4	114	4	1	1	1	1	0.982759	0.982456	0.964912	74	RowShuf	SlowFS	RPMabove100	MLP
102	99	102	99	0.894737	0.555556	0.894737	0.894737	0.647619	0.513158	0.0263158	74	RowShuf	SlowFS	RPMabove100	NB
114	20	114	20	1	1	1	1	0.919355	0.912281	0.824561	74	RowShuf	SlowFS	RPMabove100	LibSVM
114	0	114	0	1	1	1	1	1	1	1	74	RowShuf	SlowFS	RPMabove100	RF
114	10	114	10	1	1	1	1	0.957983	0.95614	0.912281	74	RowShuf	SlowFS	RPMabove100	OneClass
114	0	114	0	1	1	1	1	1	1	1	75	RowShuf	SlowFS	RPMabove100	DT
114	2	114	2	1	1	1	1	0.991304	0.991228	0.982456	75	RowShuf	SlowFS	RPMabove100	MLP
112	14	112	14	0.982456	0.980392	0.982456	0.982456	0.933333	0.929825	0.859649	75	RowShuf	SlowFS	RPMabove100	NB
114	17	114	17	1	1	1	1	0.930612	0.925439	0.850877	75	RowShuf	SlowFS	RPMabove100	LibSVM
114	0	114	0	1	1	1	1	1	1	1	75	RowShuf	SlowFS	RPMabove100	RF
102	15	102	15	0.894737	0.891892	0.894737	0.894737	0.883117	0.881579	0.763158	75	RowShuf	SlowFS	RPMabove100	OneClass
114	0	114	0	1	1	1	1	1	1	1	76	RowShuf	SlowFS	RPMabove100	DT
114	1	114	1	1	1	1	1	0.995633	0.995614	0.991228	76	RowShuf	SlowFS	RPMabove100	MLP
105	51	105	51	0.921053	0.875	0.921053	0.921053	0.777778	0.736842	0.473684	76	RowShuf	SlowFS	RPMabove100	NB
114	26	114	26	1	1	1	1	0.897638	0.885965	0.77193	76	RowShuf	SlowFS	RPMabove100	LibSVM
114	0	114	0	1	1	1	1	1	1	1	76	RowShuf	SlowFS	RPMabove100	RF
109	5	109	5	0.95614	0.95614	0.95614	0.95614	0.95614	0.95614	0.912281	76	RowShuf	SlowFS	RPMabove100	OneClass
114	0	114	0	1	1	1	1	1	1	1	77	RowShuf	SlowFS	RPMabove100	DT
114	3	114	3	1	1	1	1	0.987013	0.986842	0.973684	77	RowShuf	SlowFS	RPMabove100	MLP
113	16	113	16	0.991228	0.989899	0.991228	0.991228	0.930041	0.925439	0.850877	77	RowShuf	SlowFS	RPMabove100	NB
114	20	114	20	1	1	1	1	0.919355	0.912281	0.824561	77	RowShuf	SlowFS	RPMabove100	LibSVM
114	0	114	0	1	1	1	1	1	1	1	77	RowShuf	SlowFS	RPMabove100	RF
109	104	109	104	0.95614	0.666667	0.95614	0.95614	0.666667	0.52193	0.0438596	77	RowShuf	SlowFS	RPMabove100	OneClass
114	0	114	0	1	1	1	1	1	1	1	78	RowShuf	SlowFS	RPMabove100	DT
114	2	114	2	1	1	1	1	0.991304	0.991228	0.982456	78	RowShuf	SlowFS	RPMabove100	MLP
104	70	104	70	0.912281	0.814815	0.912281	0.912281	0.722222	0.649123	0.298246	78	RowShuf	SlowFS	RPMabove100	NB
114	22	114	22	1	1	1	1	0.912	0.903509	0.807018	78	RowShuf	SlowFS	RPMabove100	LibSVM
114	0	114	0	1	1	1	1	1	1	1	78	RowShuf	SlowFS	RPMabove100	RF
107	10	107	10	0.938596	0.936937	0.938596	0.938596	0.926407	0.925439	0.850877	78	RowShuf	SlowFS	RPMabove100	OneClass
113	1	113	1	0.991228	0.991228	0.991228	0.991228	0.991228	0.991228	0.982456	79	RowShuf	SlowFS	RPMabove100	DT
114	3	114	3	1	1	1	1	0.987013	0.986842	0.973684	79	RowShuf	SlowFS	RPMabove100	MLP
106	37	106	37	0.929825	0.905882	0.929825	0.929825	0.824903	0.802632	0.605263	79	RowShuf	SlowFS	RPMabove100	NB
114	29	114	29	1	1	1	1	0.88716	0.872807	0.745614	79	RowShuf	SlowFS	RPMabove100	LibSVM
114	0	114	0	1	1	1	1	1	1	1	79	RowShuf	SlowFS	RPMabove100	RF
112	24	112	24	0.982456	0.978261	0.982456	0.982456	0.896	0.885965	0.77193	79	RowShuf	SlowFS	RPMabove100	OneClass
114	0	114	0	1	1	1	1	1	1	1	80	RowShuf	SlowFS	RPMabove100	DT
114	6	114	6	1	1	1	1	0.974359	0.973684	0.947368	80	RowShuf	SlowFS	RPMabove100	MLP
101	102	101	102	0.885965	0.497537	0.885965	0.885965	0.637224	0.495614	-0.00877193	80	RowShuf	SlowFS	RPMabove100	NB
114	22	114	22	1	1	1	1	0.912	0.903509	0.807018	80	RowShuf	SlowFS	RPMabove100	LibSVM
114	0	114	0	1	1	1	1	1	1	1	80	RowShuf	SlowFS	RPMabove100	RF
112	105	112	105	0.982456	0.818182	0.982456	0.982456	0.676737	0.530702	0.0614035	80	RowShuf	SlowFS	RPMabove100	OneClass
114	0	114	0	1	1	1	1	1	1	1	81	RowShuf	SlowFS	RPMabove100	DT
114	2	114	2	1	1	1	1	0.991304	0.991228	0.982456	81	RowShuf	SlowFS	RPMabove100	MLP
103	104	103	104	0.903509	0.497585	0.903509	0.903509	0.641745	0.495614	-0.00877193	81	RowShuf	SlowFS	RPMabove100	NB
114	18	114	18	1	1	1	1	0.926829	0.921053	0.842105	81	RowShuf	SlowFS	RPMabove100	LibSVM
114	0	114	0	1	1	1	1	1	1	1	81	RowShuf	SlowFS	RPMabove100	RF
114	7	114	7	1	1	1	1	0.970213	0.969298	0.938596	81	RowShuf	SlowFS	RPMabove100	OneClass
114	0	114	0	1	1	1	1	1	1	1	82	RowShuf	SlowFS	RPMabove100	DT
114	4	114	4	1	1	1	1	0.982759	0.982456	0.964912	82	RowShuf	SlowFS	RPMabove100	MLP
108	100	108	100	0.947368	0.7	0.947368	0.947368	0.670807	0.535088	0.0701754	82	RowShuf	SlowFS	RPMabove100	NB
114	19	114	19	1	1	1	1	0.923077	0.916667	0.833333	82	RowShuf	SlowFS	RPMabove100	LibSVM
114	0	114	0	1	1	1	1	1	1	1	82	RowShuf	SlowFS	RPMabove100	RF
114	6	114	6	1	1	1	1	0.974359	0.973684	0.947368	82	RowShuf	SlowFS	RPMabove100	OneClass
114	0	114	0	1	1	1	1	1	1	1	83	RowShuf	SlowFS	RPMabove100	DT
114	0	114	0	1	1	1	1	1	1	1	83	RowShuf	SlowFS	RPMabove100	MLP
105	102	105	102	0.921053	0.571429	0.921053	0.921053	0.654206	0.513158	0.0263158	83	RowShuf	SlowFS	RPMabove100	NB
114	27	114	27	1	1	1	1	0.894118	0.881579	0.763158	83	RowShuf	SlowFS	RPMabove100	LibSVM
114	0	114	0	1	1	1	1	1	1	1	83	RowShuf	SlowFS	RPMabove100	RF
114	16	114	16	1	1	1	1	0.934426	0.929825	0.859649	83	RowShuf	SlowFS	RPMabove100	OneClass
114	0	114	0	1	1	1	1	1	1	1	84	RowShuf	SlowFS	RPMabove100	DT
114	7	114	7	1	1	1	1	0.970213	0.969298	0.938596	84	RowShuf	SlowFS	RPMabove100	MLP
107	17	107	17	0.938596	0.932692	0.938596	0.938596	0.89916	0.894737	0.789474	84	RowShuf	SlowFS	RPMabove100	NB
114	20	114	20	1	1	1	1	0.919355	0.912281	0.824561	84	RowShuf	SlowFS	RPMabove100	LibSVM
114	0	114	0	1	1	1	1	1	1	1	84	RowShuf	SlowFS	RPMabove100	RF
85	95	85	95	0.745614	0.472222	0.745614	0.745614	0.578231	0.45614	-0.0877193	84	RowShuf	SlowFS	RPMabove100	OneClass
114	0	114	0	1	1	1	1	1	1	1	85	RowShuf	SlowFS	RPMabove100	DT
114	5	114	5	1	1	1	1	0.978541	0.97807	0.95614	85	RowShuf	SlowFS	RPMabove100	MLP
106	104	106	104	0.929825	0.555556	0.929825	0.929825	0.654321	0.508772	0.0175439	85	RowShuf	SlowFS	RPMabove100	NB
114	20	114	20	1	1	1	1	0.919355	0.912281	0.824561	85	RowShuf	SlowFS	RPMabove100	LibSVM
114	1	114	1	1	1	1	1	0.995633	0.995614	0.991228	85	RowShuf	SlowFS	RPMabove100	RF
103	17	103	17	0.903509	0.898148	0.903509	0.903509	0.880342	0.877193	0.754386	85	RowShuf	SlowFS	RPMabove100	OneClass
114	0	114	0	1	1	1	1	1	1	1	86	RowShuf	SlowFS	RPMabove100	DT
114	3	114	3	1	1	1	1	0.987013	0.986842	0.973684	86	RowShuf	SlowFS	RPMabove100	MLP
107	68	107	68	0.938596	0.867925	0.938596	0.938596	0.740484	0.671053	0.342105	86	RowShuf	SlowFS	RPMabove100	NB
114	19	114	19	1	1	1	1	0.923077	0.916667	0.833333	86	RowShuf	SlowFS	RPMabove100	LibSVM
114	0	114	0	1	1	1	1	1	1	1	86	RowShuf	SlowFS	RPMabove100	RF
114	13	114	13	1	1	1	1	0.946058	0.942982	0.885965	86	RowShuf	SlowFS	RPMabove100	OneClass
114	0	114	0	1	1	1	1	1	1	1	87	RowShuf	SlowFS	RPMabove100	DT
114	3	114	3	1	1	1	1	0.987013	0.986842	0.973684	87	RowShuf	SlowFS	RPMabove100	MLP
102	67	102	67	0.894737	0.79661	0.894737	0.894737	0.720848	0.653509	0.307018	87	RowShuf	SlowFS	RPMabove100	NB
114	29	114	29	1	1	1	1	0.88716	0.872807	0.745614	87	RowShuf	SlowFS	RPMabove100	LibSVM
114	0	114	0	1	1	1	1	1	1	1	87	RowShuf	SlowFS	RPMabove100	RF
114	19	114	19	1	1	1	1	0.923077	0.916667	0.833333	87	RowShuf	SlowFS	RPMabove100	OneClass
114	0	114	0	1	1	1	1	1	1	1	88	RowShuf	SlowFS	RPMabove100	DT
114	2	114	2	1	1	1	1	0.991304	0.991228	0.982456	88	RowShuf	SlowFS	RPMabove100	MLP
108	106	108	106	0.947368	0.571429	0.947368	0.947368	0.658537	0.508772	0.0175439	88	RowShuf	SlowFS	RPMabove100	NB
114	21	114	21	1	1	1	1	0.915663	0.907895	0.815789	88	RowShuf	SlowFS	RPMabove100	LibSVM
114	0	114	0	1	1	1	1	1	1	1	88	RowShuf	SlowFS	RPMabove100	RF
114	13	114	13	1	1	1	1	0.946058	0.942982	0.885965	88	RowShuf	SlowFS	RPMabove100	OneClass
114	0	114	0	1	1	1	1	1	1	1	89	RowShuf	SlowFS	RPMabove100	DT
114	0	114	0	1	1	1	1	1	1	1	89	RowShuf	SlowFS	RPMabove100	MLP
108	107	108	107	0.947368	0.538462	0.947368	0.947368	0.656535	0.504386	0.00877193	89	RowShuf	SlowFS	RPMabove100	NB
114	29	114	29	1	1	1	1	0.88716	0.872807	0.745614	89	RowShuf	SlowFS	RPMabove100	LibSVM
114	0	114	0	1	1	1	1	1	1	1	89	RowShuf	SlowFS	RPMabove100	RF
114	114	114	114	1	0.5	1	1	0.666667	0.5	0	89	RowShuf	SlowFS	RPMabove100	OneClass
114	0	114	0	1	1	1	1	1	1	1	90	RowShuf	SlowFS	RPMabove100	DT
114	6	114	6	1	1	1	1	0.974359	0.973684	0.947368	90	RowShuf	SlowFS	RPMabove100	MLP
103	104	103	104	0.903509	0.497585	0.903509	0.903509	0.641745	0.495614	-0.00877193	90	RowShuf	SlowFS	RPMabove100	NB
114	15	114	15	1	1	1	1	0.938272	0.934211	0.868421	90	RowShuf	SlowFS	RPMabove100	LibSVM
114	0	114	0	1	1	1	1	1	1	1	90	RowShuf	SlowFS	RPMabove100	RF
114	114	114	114	1	0.5	1	1	0.666667	0.5	0	90	RowShuf	SlowFS	RPMabove100	OneClass
114	0	114	0	1	1	1	1	1	1	1	91	RowShuf	SlowFS	RPMabove100	DT
114	0	114	0	1	1	1	1	1	1	1	91	RowShuf	SlowFS	RPMabove100	MLP
112	13	112	13	0.982456	0.980583	0.982456	0.982456	0.937238	0.934211	0.868421	91	RowShuf	SlowFS	RPMabove100	NB
114	23	114	23	1	1	1	1	0.908367	0.899123	0.798246	91	RowShuf	SlowFS	RPMabove100	LibSVM
114	0	114	0	1	1	1	1	1	1	1	91	RowShuf	SlowFS	RPMabove100	RF
108	11	108	11	0.947368	0.944954	0.947368	0.947368	0.927039	0.925439	0.850877	91	RowShuf	SlowFS	RPMabove100	OneClass
114	0	114	0	1	1	1	1	1	1	1	92	RowShuf	SlowFS	RPMabove100	DT
114	3	114	3	1	1	1	1	0.987013	0.986842	0.973684	92	RowShuf	SlowFS	RPMabove100	MLP
103	107	103	107	0.903509	0.490476	0.903509	0.903509	0.635802	0.482456	-0.0350877	92	RowShuf	SlowFS	RPMabove100	NB
114	22	114	22	1	1	1	1	0.912	0.903509	0.807018	92	RowShuf	SlowFS	RPMabove100	LibSVM
114	0	114	0	1	1	1	1	1	1	1	92	RowShuf	SlowFS	RPMabove100	RF
114	15	114	15	1	1	1	1	0.938272	0.934211	0.868421	92	RowShuf	SlowFS	RPMabove100	OneClass
114	0	114	0	1	1	1	1	1	1	1	93	RowShuf	SlowFS	RPMabove100	DT
114	2	114	2	1	1	1	1	0.991304	0.991228	0.982456	93	RowShuf	SlowFS	RPMabove100	MLP
113	8	113	8	0.991228	0.990654	0.991228	0.991228	0.961702	0.960526	0.921053	93	RowShuf	SlowFS	RPMabove100	NB
114	22	114	22	1	1	1	1	0.912	0.903509	0.807018	93	RowShuf	SlowFS	RPMabove100	LibSVM
114	0	114	0	1	1	1	1	1	1	1	93	RowShuf	SlowFS	RPMabove100	RF
114	11	114	11	1	1	1	1	0.953975	0.951754	0.903509	93	RowShuf	SlowFS	RPMabove100	OneClass
114	0	114	0	1	1	1	1	1	1	1	94	RowShuf	SlowFS	RPMabove100	DT
114	0	114	0	1	1	1	1	1	1	1	94	RowShuf	SlowFS	RPMabove100	MLP
113	5	113	5	0.991228	0.990909	0.991228	0.991228	0.974138	0.973684	0.947368	94	RowShuf	SlowFS	RPMabove100	NB
114	27	114	27	1	1	1	1	0.894118	0.881579	0.763158	94	RowShuf	SlowFS	RPMabove100	LibSVM
114	0	114	0	1	1	1	1	1	1	1	94	RowShuf	SlowFS	RPMabove100	RF
114	8	114	8	1	1	1	1	0.966102	0.964912	0.929825	94	RowShuf	SlowFS	RPMabove100	OneClass
114	0	114	0	1	1	1	1	1	1	1	95	RowShuf	SlowFS	RPMabove100	DT
114	0	114	0	1	1	1	1	1	1	1	95	RowShuf	SlowFS	RPMabove100	MLP
105	101	105	101	0.921053	0.590909	0.921053	0.921053	0.65625	0.517544	0.0350877	95	RowShuf	SlowFS	RPMabove100	NB
114	20	114	20	1	1	1	1	0.919355	0.912281	0.824561	95	RowShuf	SlowFS	RPMabove100	LibSVM
114	0	114	0	1	1	1	1	1	1	1	95	RowShuf	SlowFS	RPMabove100	RF
105	11	105	11	0.921053	0.919643	0.921053	0.921053	0.913043	0.912281	0.824561	95	RowShuf	SlowFS	RPMabove100	OneClass
114	0	114	0	1	1	1	1	1	1	1	96	RowShuf	SlowFS	RPMabove100	DT
114	6	114	6	1	1	1	1	0.974359	0.973684	0.947368	96	RowShuf	SlowFS	RPMabove100	MLP
105	106	105	106	0.921053	0.49763	0.921053	0.921053	0.646154	0.495614	-0.00877193	96	RowShuf	SlowFS	RPMabove100	NB
114	22	114	22	1	1	1	1	0.912	0.903509	0.807018	96	RowShuf	SlowFS	RPMabove100	LibSVM
114	0	114	0	1	1	1	1	1	1	1	96	RowShuf	SlowFS	RPMabove100	RF
114	8	114	8	1	1	1	1	0.966102	0.964912	0.929825	96	RowShuf	SlowFS	RPMabove100	OneClass
114	0	114	0	1	1	1	1	1	1	1	97	RowShuf	SlowFS	RPMabove100	DT
114	2	114	2	1	1	1	1	0.991304	0.991228	0.982456	97	RowShuf	SlowFS	RPMabove100	MLP
104	106	104	106	0.912281	0.495238	0.912281	0.912281	0.641975	0.491228	-0.0175439	97	RowShuf	SlowFS	RPMabove100	NB
114	19	114	19	1	1	1	1	0.923077	0.916667	0.833333	97	RowShuf	SlowFS	RPMabove100	LibSVM
114	0	114	0	1	1	1	1	1	1	1	97	RowShuf	SlowFS	RPMabove100	RF
114	14	114	14	1	1	1	1	0.942149	0.938596	0.877193	97	RowShuf	SlowFS	RPMabove100	OneClass
114	0	114	0	1	1	1	1	1	1	1	98	RowShuf	SlowFS	RPMabove100	DT
114	1	114	1	1	1	1	1	0.995633	0.995614	0.991228	98	RowShuf	SlowFS	RPMabove100	MLP
106	105	106	105	0.929825	0.529412	0.929825	0.929825	0.652308	0.504386	0.00877193	98	RowShuf	SlowFS	RPMabove100	NB
114	30	114	30	1	1	1	1	0.883721	0.868421	0.736842	98	RowShuf	SlowFS	RPMabove100	LibSVM
114	0	114	0	1	1	1	1	1	1	1	98	RowShuf	SlowFS	RPMabove100	RF
114	5	114	5	1	1	1	1	0.978541	0.97807	0.95614	98	RowShuf	SlowFS	RPMabove100	OneClass
114	0	114	0	1	1	1	1	1	1	1	99	RowShuf	SlowFS	RPMabove100	DT
114	6	114	6	1	1	1	1	0.974359	0.973684	0.947368	99	RowShuf	SlowFS	RPMabove100	MLP
99	16	99	16	0.868421	0.867257	0.868421	0.868421	0.864629	0.864035	0.72807	99	RowShuf	SlowFS	RPMabove100	NB
114	21	114	21	1	1	1	1	0.915663	0.907895	0.815789	99	RowShuf	SlowFS	RPMabove100	LibSVM
114	0	114	0	1	1	1	1	1	1	1	99	RowShuf	SlowFS	RPMabove100	RF
114	114	114	114	1	0.5	1	1	0.666667	0.5	0	99	RowShuf	SlowFS	RPMabove100	OneClass
68	48	68	48	0.596491	0.589286	0.596491	0.596491	0.591304	0.587719	0.175439	0	ColShuf	SlowFS	RPMabove100	DT
114	114	114	114	1	0.5	1	1	0.666667	0.5	0	0	ColShuf	SlowFS	RPMabove100	MLP
52	91	52	91	0.45614	0.363636	0.45614	0.45614	0.404669	0.328947	-0.342105	0	ColShuf	SlowFS	RPMabove100	NB
110	23	110	23	0.964912	0.957895	0.964912	0.964912	0.890688	0.881579	0.763158	0	ColShuf	SlowFS	RPMabove100	LibSVM
110	17	110	17	0.964912	0.960396	0.964912	0.964912	0.912863	0.907895	0.815789	0	ColShuf	SlowFS	RPMabove100	RF
106	114	106	114	0.929825	0.481818	0.929825	0.929825	#NUM!	0.464912	-0.0701754	0	ColShuf	SlowFS	RPMabove100	OneClass
74	55	74	55	0.649123	0.59596	0.649123	0.649123	0.609053	0.583333	0.166667	1	ColShuf	SlowFS	RPMabove100	DT
114	114	114	114	1	0.5	1	1	0.666667	0.5	0	1	ColShuf	SlowFS	RPMabove100	MLP
52	65	52	65	0.45614	0.444444	0.45614	0.45614	0.450216	0.442982	-0.114035	1	ColShuf	SlowFS	RPMabove100	NB
110	22	110	22	0.964912	0.958333	0.964912	0.964912	0.894309	0.885965	0.77193	1	ColShuf	SlowFS	RPMabove100	LibSVM
109	22	109	22	0.95614	0.948454	0.95614	0.95614	0.889796	0.881579	0.763158	1	ColShuf	SlowFS	RPMabove100	RF
95	104	95	104	0.833333	0.477387	0.833333	0.833333	0.607029	0.460526	-0.0789474	1	ColShuf	SlowFS	RPMabove100	OneClass
71	60	71	60	0.622807	0.556701	0.622807	0.622807	0.579592	0.548246	0.0964912	2	ColShuf	SlowFS	RPMabove100	DT
114	58	114	58	1	1	1	1	0.797203	0.745614	0.491228	2	ColShuf	SlowFS	RPMabove100	MLP
59	94	59	94	0.517544	0.385621	0.517544	0.517544	0.441948	0.346491	-0.307018	2	ColShuf	SlowFS	RPMabove100	NB
111	19	111	19	0.973684	0.969388	0.973684	0.973684	0.909836	0.903509	0.807018	2	ColShuf	SlowFS	RPMabove100	LibSVM
107	25	107	25	0.938596	0.927083	0.938596	0.938596	0.869919	0.859649	0.719298	2	ColShuf	SlowFS	RPMabove100	RF
109	106	109	106	0.95614	0.615385	0.95614	0.95614	0.662614	0.513158	0.0263158	2	ColShuf	SlowFS	RPMabove100	OneClass
82	60	82	60	0.719298	0.627907	0.719298	0.719298	0.640625	0.596491	0.192982	3	ColShuf	SlowFS	RPMabove100	DT
114	114	114	114	1	0.5	1	1	0.666667	0.5	0	3	ColShuf	SlowFS	RPMabove100	MLP
53	88	53	88	0.464912	0.375887	0.464912	0.464912	0.415686	0.346491	-0.307018	3	ColShuf	SlowFS	RPMabove100	NB
109	20	109	20	0.95614	0.949495	0.95614	0.95614	0.897119	0.890351	0.780702	3	ColShuf	SlowFS	RPMabove100	LibSVM
111	16	111	16	0.973684	0.970297	0.973684	0.973684	0.921162	0.916667	0.833333	3	ColShuf	SlowFS	RPMabove100	RF
110	112	110	112	0.964912	0.495495	0.964912	0.964912	0.654762	0.491228	-0.0175439	3	ColShuf	SlowFS	RPMabove100	OneClass
84	48	84	48	0.736842	0.6875	0.736842	0.736842	0.682927	0.657895	0.315789	4	ColShuf	SlowFS	RPMabove100	DT
111	71	111	71	0.973684	0.934783	0.973684	0.973684	0.75	0.675439	0.350877	4	ColShuf	SlowFS	RPMabove100	MLP
106	104	106	104	0.929825	0.555556	0.929825	0.929825	0.654321	0.508772	0.0175439	4	ColShuf	SlowFS	RPMabove100	NB
112	29	112	29	0.982456	0.977011	0.982456	0.982456	0.878431	0.864035	0.72807	4	ColShuf	SlowFS	RPMabove100	LibSVM
108	25	108	25	0.947368	0.936842	0.947368	0.947368	0.874494	0.864035	0.72807	4	ColShuf	SlowFS	RPMabove100	RF
96	106	96	106	0.842105	0.475248	0.842105	0.842105	0.607595	0.45614	-0.0877193	4	ColShuf	SlowFS	RPMabove100	OneClass
68	47	68	47	0.596491	0.59292	0.596491	0.596491	0.593886	0.592105	0.184211	5	ColShuf	SlowFS	RPMabove100	DT
113	114	113	114	0.991228	0.497797	0.991228	0.991228	#NUM!	0.495614	-0.00877193	5	ColShuf	SlowFS	RPMabove100	MLP
71	100	71	100	0.622807	0.415205	0.622807	0.622807	0.498246	0.372807	-0.254386	5	ColShuf	SlowFS	RPMabove100	NB
108	20	108	20	0.947368	0.94	0.947368	0.947368	0.892562	0.885965	0.77193	5	ColShuf	SlowFS	RPMabove100	LibSVM
105	17	105	17	0.921053	0.915094	0.921053	0.921053	0.889831	0.885965	0.77193	5	ColShuf	SlowFS	RPMabove100	RF
110	105	110	105	0.964912	0.692308	0.964912	0.964912	0.668693	0.52193	0.0438596	5	ColShuf	SlowFS	RPMabove100	OneClass
74	42	74	42	0.649123	0.642857	0.649123	0.649123	0.643478	0.640351	0.280702	6	ColShuf	SlowFS	RPMabove100	DT
114	114	114	114	1	0.5	1	1	0.666667	0.5	0	6	ColShuf	SlowFS	RPMabove100	MLP
43	78	43	78	0.377193	0.355372	0.377193	0.377193	0.365957	0.346491	-0.307018	6	ColShuf	SlowFS	RPMabove100	NB
110	19	110	19	0.964912	0.959596	0.964912	0.964912	0.90535	0.899123	0.798246	6	ColShuf	SlowFS	RPMabove100	LibSVM
107	22	107	22	0.938596	0.929293	0.938596	0.938596	0.880658	0.872807	0.745614	6	ColShuf	SlowFS	RPMabove100	RF
102	112	102	112	0.894737	0.476636	0.894737	0.894737	0.621951	0.45614	-0.0877193	6	ColShuf	SlowFS	RPMabove100	OneClass
60	65	60	65	0.526316	0.48	0.526316	0.526316	0.502092	0.47807	-0.0438596	7	ColShuf	SlowFS	RPMabove100	DT
114	114	114	114	1	0.5	1	1	0.666667	0.5	0	7	ColShuf	SlowFS	RPMabove100	MLP
47	87	47	87	0.412281	0.350746	0.412281	0.412281	0.379032	0.324561	-0.350877	7	ColShuf	SlowFS	RPMabove100	NB
107	31	107	31	0.938596	0.922222	0.938596	0.938596	0.849206	0.833333	0.666667	7	ColShuf	SlowFS	RPMabove100	LibSVM
112	23	112	23	0.982456	0.978495	0.982456	0.982456	0.899598	0.890351	0.780702	7	ColShuf	SlowFS	RPMabove100	RF
103	112	103	112	0.903509	0.47907	0.903509	0.903509	0.62614	0.460526	-0.0789474	7	ColShuf	SlowFS	RPMabove100	OneClass
79	47	79	47	0.692982	0.656863	0.692982	0.692982	0.658333	0.640351	0.280702	8	ColShuf	SlowFS	RPMabove100	DT
110	72	110	72	0.964912	0.913043	0.964912	0.964912	0.743243	0.666667	0.333333	8	ColShuf	SlowFS	RPMabove100	MLP
57	103	57	103	0.5	0.35625	0.5	0.5	0.416058	0.298246	-0.403509	8	ColShuf	SlowFS	RPMabove100	NB
111	30	111	30	0.973684	0.965517	0.973684	0.973684	0.870588	0.855263	0.710526	8	ColShuf	SlowFS	RPMabove100	LibSVM
110	11	110	11	0.964912	0.962617	0.964912	0.964912	0.93617	0.934211	0.868421	8	ColShuf	SlowFS	RPMabove100	RF
114	114	114	114	1	0.5	1	1	0.666667	0.5	0	8	ColShuf	SlowFS	RPMabove100	OneClass
69	49	69	49	0.605263	0.590909	0.605263	0.605263	0.594828	0.587719	0.175439	9	ColShuf	SlowFS	RPMabove100	DT
110	63	110	63	0.964912	0.927273	0.964912	0.964912	0.766551	0.70614	0.412281	9	ColShuf	SlowFS	RPMabove100	MLP
79	111	79	111	0.692982	0.415789	0.692982	0.692982	0.519737	0.359649	-0.280702	9	ColShuf	SlowFS	RPMabove100	NB
110	16	110	16	0.964912	0.960784	0.964912	0.964912	0.916667	0.912281	0.824561	9	ColShuf	SlowFS	RPMabove100	LibSVM
105	22	105	22	0.921053	0.910891	0.921053	0.921053	0.871369	0.864035	0.72807	9	ColShuf	SlowFS	RPMabove100	RF
110	113	110	113	0.964912	0.493274	0.964912	0.964912	0.652819	0.486842	-0.0263158	9	ColShuf	SlowFS	RPMabove100	OneClass
68	57	68	57	0.596491	0.553398	0.596491	0.596491	0.569038	0.548246	0.0964912	10	ColShuf	SlowFS	RPMabove100	DT
114	114	114	114	1	0.5	1	1	0.666667	0.5	0	10	ColShuf	SlowFS	RPMabove100	MLP
62	88	62	88	0.54386	0.413333	0.54386	0.54386	0.469697	0.385965	-0.22807	10	ColShuf	SlowFS	RPMabove100	NB
112	22	112	22	0.982456	0.978723	0.982456	0.982456	0.903226	0.894737	0.789474	10	ColShuf	SlowFS	RPMabove100	LibSVM
108	25	108	25	0.947368	0.936842	0.947368	0.947368	0.874494	0.864035	0.72807	10	ColShuf	SlowFS	RPMabove100	RF
108	103	108	103	0.947368	0.647059	0.947368	0.947368	0.664615	0.52193	0.0438596	10	ColShuf	SlowFS	RPMabove100	OneClass
87	33	87	33	0.763158	0.75	0.763158	0.763158	0.74359	0.736842	0.473684	11	ColShuf	SlowFS	RPMabove100	DT
114	114	114	114	1	0.5	1	1	0.666667	0.5	0	11	ColShuf	SlowFS	RPMabove100	MLP
80	83	80	83	0.701754	0.490798	0.701754	0.701754	0.577617	0.486842	-0.0263158	11	ColShuf	SlowFS	RPMabove100	NB
109	22	109	22	0.95614	0.948454	0.95614	0.95614	0.889796	0.881579	0.763158	11	ColShuf	SlowFS	RPMabove100	LibSVM
110	24	110	24	0.964912	0.957447	0.964912	0.964912	0.887097	0.877193	0.754386	11	ColShuf	SlowFS	RPMabove100	RF
91	105	91	105	0.798246	0.464286	0.798246	0.798246	0.587097	0.438596	-0.122807	11	ColShuf	SlowFS	RPMabove100	OneClass
83	42	83	42	0.72807	0.699029	0.72807	0.72807	0.694561	0.679825	0.359649	12	ColShuf	SlowFS	RPMabove100	DT
114	84	114	84	1	1	1	1	0.730769	0.631579	0.263158	12	ColShuf	SlowFS	RPMabove100	MLP
48	74	48	74	0.421053	0.393443	0.421053	0.421053	0.40678	0.385965	-0.22807	12	ColShuf	SlowFS	RPMabove100	NB
112	21	112	21	0.982456	0.978947	0.982456	0.982456	0.906883	0.899123	0.798246	12	ColShuf	SlowFS	RPMabove100	LibSVM
112	13	112	13	0.982456	0.980583	0.982456	0.982456	0.937238	0.934211	0.868421	12	ColShuf	SlowFS	RPMabove100	RF
107	112	107	112	0.938596	0.488584	0.938596	0.938596	0.642643	0.47807	-0.0438596	12	ColShuf	SlowFS	RPMabove100	OneClass
74	52	74	52	0.649123	0.607843	0.649123	0.649123	0.616667	0.596491	0.192982	13	ColShuf	SlowFS	RPMabove100	DT
114	114	114	114	1	0.5	1	1	0.666667	0.5	0	13	ColShuf	SlowFS	RPMabove100	MLP
59	83	59	83	0.517544	0.415493	0.517544	0.517544	0.460938	0.394737	-0.210526	13	ColShuf	SlowFS	RPMabove100	NB
111	19	111	19	0.973684	0.969388	0.973684	0.973684	0.909836	0.903509	0.807018	13	ColShuf	SlowFS	RPMabove100	LibSVM
107	13	107	13	0.938596	0.935185	0.938596	0.938596	0.91453	0.912281	0.824561	13	ColShuf	SlowFS	RPMabove100	RF
99	109	99	109	0.868421	0.475962	0.868421	0.868421	0.614907	0.45614	-0.0877193	13	ColShuf	SlowFS	RPMabove100	OneClass
84	36	84	36	0.736842	0.722222	0.736842	0.736842	0.717949	0.710526	0.421053	14	ColShuf	SlowFS	RPMabove100	DT
109	76	109	76	0.95614	0.883721	0.95614	0.95614	0.729097	0.644737	0.289474	14	ColShuf	SlowFS	RPMabove100	MLP
71	85	71	85	0.622807	0.455128	0.622807	0.622807	0.525926	0.438596	-0.122807	14	ColShuf	SlowFS	RPMabove100	NB
110	23	110	23	0.964912	0.957895	0.964912	0.964912	0.890688	0.881579	0.763158	14	ColShuf	SlowFS	RPMabove100	LibSVM
108	23	108	23	0.947368	0.938144	0.947368	0.947368	0.881633	0.872807	0.745614	14	ColShuf	SlowFS	RPMabove100	RF
114	114	114	114	1	0.5	1	1	0.666667	0.5	0	14	ColShuf	SlowFS	RPMabove100	OneClass
67	52	67	52	0.587719	0.568807	0.587719	0.587719	0.575107	0.565789	0.131579	15	ColShuf	SlowFS	RPMabove100	DT
114	114	114	114	1	0.5	1	1	0.666667	0.5	0	15	ColShuf	SlowFS	RPMabove100	MLP
69	94	69	94	0.605263	0.423313	0.605263	0.605263	0.498195	0.390351	-0.219298	15	ColShuf	SlowFS	RPMabove100	NB
111	21	111	21	0.973684	0.96875	0.973684	0.973684	0.902439	0.894737	0.789474	15	ColShuf	SlowFS	RPMabove100	LibSVM
110	27	110	27	0.964912	0.956044	0.964912	0.964912	0.876494	0.864035	0.72807	15	ColShuf	SlowFS	RPMabove100	RF
102	109	102	109	0.894737	0.483412	0.894737	0.894737	0.627692	0.469298	-0.0614035	15	ColShuf	SlowFS	RPMabove100	OneClass
73	50	73	50	0.640351	0.609524	0.640351	0.640351	0.616034	0.600877	0.201754	16	ColShuf	SlowFS	RPMabove100	DT
113	78	113	78	0.991228	0.972973	0.991228	0.991228	0.740984	0.653509	0.307018	16	ColShuf	SlowFS	RPMabove100	MLP
83	108	83	108	0.72807	0.434555	0.72807	0.72807	0.544262	0.390351	-0.219298	16	ColShuf	SlowFS	RPMabove100	NB
108	17	108	17	0.947368	0.941748	0.947368	0.947368	0.903766	0.899123	0.798246	16	ColShuf	SlowFS	RPMabove100	LibSVM
106	20	106	20	0.929825	0.921569	0.929825	0.929825	0.883333	0.877193	0.754386	16	ColShuf	SlowFS	RPMabove100	RF
104	112	104	112	0.912281	0.481481	0.912281	0.912281	0.630303	0.464912	-0.0701754	16	ColShuf	SlowFS	RPMabove100	OneClass
75	44	75	44	0.657895	0.642202	0.657895	0.657895	0.643777	0.635965	0.27193	17	ColShuf	SlowFS	RPMabove100	DT
113	79	113	79	0.991228	0.972222	0.991228	0.991228	0.738562	0.649123	0.298246	17	ColShuf	SlowFS	RPMabove100	MLP
50	85	50	85	0.438596	0.37037	0.438596	0.438596	0.401606	0.346491	-0.307018	17	ColShuf	SlowFS	RPMabove100	NB
108	24	108	24	0.947368	0.9375	0.947368	0.947368	0.878049	0.868421	0.736842	17	ColShuf	SlowFS	RPMabove100	LibSVM
112	11	112	11	0.982456	0.980952	0.982456	0.982456	0.945148	0.942982	0.885965	17	ColShuf	SlowFS	RPMabove100	RF
100	109	100	109	0.877193	0.478469	0.877193	0.877193	0.619195	0.460526	-0.0789474	17	ColShuf	SlowFS	RPMabove100	OneClass
84	34	84	34	0.736842	0.727273	0.736842	0.736842	0.724138	0.719298	0.438596	18	ColShuf	SlowFS	RPMabove100	DT
114	114	114	114	1	0.5	1	1	0.666667	0.5	0	18	ColShuf	SlowFS	RPMabove100	MLP
49	96	49	96	0.429825	0.337931	0.429825	0.429825	0.378378	0.29386	-0.412281	18	ColShuf	SlowFS	RPMabove100	NB
108	21	108	21	0.947368	0.939394	0.947368	0.947368	0.888889	0.881579	0.763158	18	ColShuf	SlowFS	RPMabove100	LibSVM
114	19	114	19	1	1	1	1	0.923077	0.916667	0.833333	18	ColShuf	SlowFS	RPMabove100	RF
104	111	104	111	0.912281	0.483721	0.912281	0.912281	0.632219	0.469298	-0.0614035	18	ColShuf	SlowFS	RPMabove100	OneClass
84	52	84	52	0.736842	0.673913	0.736842	0.736842	0.672	0.640351	0.280702	19	ColShuf	SlowFS	RPMabove100	DT
110	13	110	13	0.964912	0.961905	0.964912	0.964912	0.92827	0.925439	0.850877	19	ColShuf	SlowFS	RPMabove100	MLP
93	108	93	108	0.815789	0.462687	0.815789	0.815789	0.590476	0.434211	-0.131579	19	ColShuf	SlowFS	RPMabove100	NB
112	26	112	26	0.982456	0.977778	0.982456	0.982456	0.888889	0.877193	0.754386	19	ColShuf	SlowFS	RPMabove100	LibSVM
107	23	107	23	0.938596	0.928571	0.938596	0.938596	0.877049	0.868421	0.736842	19	ColShuf	SlowFS	RPMabove100	RF
112	112	112	112	0.982456	0.5	0.982456	0.982456	0.662722	0.5	0	19	ColShuf	SlowFS	RPMabove100	OneClass
81	57	81	57	0.710526	0.633333	0.710526	0.710526	0.642857	0.605263	0.210526	20	ColShuf	SlowFS	RPMabove100	DT
114	114	114	114	1	0.5	1	1	0.666667	0.5	0	20	ColShuf	SlowFS	RPMabove100	MLP
84	110	84	110	0.736842	0.43299	0.736842	0.736842	0.545455	0.385965	-0.22807	20	ColShuf	SlowFS	RPMabove100	NB
112	16	112	16	0.982456	0.98	0.982456	0.982456	0.92562	0.921053	0.842105	20	ColShuf	SlowFS	RPMabove100	LibSVM
106	23	106	23	0.929825	0.919192	0.929825	0.929825	0.872428	0.864035	0.72807	20	ColShuf	SlowFS	RPMabove100	RF
107	111	107	111	0.938596	0.490826	0.938596	0.938596	0.644578	0.482456	-0.0350877	20	ColShuf	SlowFS	RPMabove100	OneClass
80	37	80	37	0.701754	0.693694	0.701754	0.701754	0.692641	0.688596	0.377193	21	ColShuf	SlowFS	RPMabove100	DT
113	82	113	82	0.991228	0.969697	0.991228	0.991228	0.731392	0.635965	0.27193	21	ColShuf	SlowFS	RPMabove100	MLP
100	111	100	111	0.877193	0.473934	0.877193	0.877193	0.615385	0.451754	-0.0964912	21	ColShuf	SlowFS	RPMabove100	NB
108	21	108	21	0.947368	0.939394	0.947368	0.947368	0.888889	0.881579	0.763158	21	ColShuf	SlowFS	RPMabove100	LibSVM
111	17	111	17	0.973684	0.97	0.973684	0.973684	0.917355	0.912281	0.824561	21	ColShuf	SlowFS	RPMabove100	RF
108	114	108	114	0.947368	0.486486	0.947368	0.947368	#NUM!	0.473684	-0.0526316	21	ColShuf	SlowFS	RPMabove100	OneClass
81	59	81	59	0.710526	0.625	0.710526	0.710526	0.637795	0.596491	0.192982	22	ColShuf	SlowFS	RPMabove100	DT
114	114	114	114	1	0.5	1	1	0.666667	0.5	0	22	ColShuf	SlowFS	RPMabove100	MLP
51	89	51	89	0.447368	0.364286	0.447368	0.447368	0.401575	0.333333	-0.333333	22	ColShuf	SlowFS	RPMabove100	NB
110	22	110	22	0.964912	0.958333	0.964912	0.964912	0.894309	0.885965	0.77193	22	ColShuf	SlowFS	RPMabove100	LibSVM
105	29	105	29	0.921053	0.904255	0.921053	0.921053	0.846774	0.833333	0.666667	22	ColShuf	SlowFS	RPMabove100	RF
102	114	102	114	0.894737	0.472222	0.894737	0.894737	#NUM!	0.447368	-0.105263	22	ColShuf	SlowFS	RPMabove100	OneClass
80	45	80	45	0.701754	0.669903	0.701754	0.701754	0.669456	0.653509	0.307018	23	ColShuf	SlowFS	RPMabove100	DT
114	114	114	114	1	0.5	1	1	0.666667	0.5	0	23	ColShuf	SlowFS	RPMabove100	MLP
55	87	55	87	0.482456	0.387324	0.482456	0.482456	0.429688	0.359649	-0.280702	23	ColShuf	SlowFS	RPMabove100	NB
111	20	111	20	0.973684	0.969072	0.973684	0.973684	0.906122	0.899123	0.798246	23	ColShuf	SlowFS	RPMabove100	LibSVM
108	24	108	24	0.947368	0.9375	0.947368	0.947368	0.878049	0.868421	0.736842	23	ColShuf	SlowFS	RPMabove100	RF
113	102	113	102	0.991228	0.923077	0.991228	0.991228	0.68693	0.548246	0.0964912	23	ColShuf	SlowFS	RPMabove100	OneClass
95	37	95	37	0.833333	0.802083	0.833333	0.833333	0.772358	0.754386	0.508772	24	ColShuf	SlowFS	RPMabove100	DT
114	114	114	114	1	0.5	1	1	0.666667	0.5	0	24	ColShuf	SlowFS	RPMabove100	MLP
101	111	101	111	0.885965	0.476415	0.885965	0.885965	0.619632	0.45614	-0.0877193	24	ColShuf	SlowFS	RPMabove100	NB
110	18	110	18	0.964912	0.96	0.964912	0.964912	0.909091	0.903509	0.807018	24	ColShuf	SlowFS	RPMabove100	LibSVM
111	19	111	19	0.973684	0.969388	0.973684	0.973684	0.909836	0.903509	0.807018	24	ColShuf	SlowFS	RPMabove100	RF
114	114	114	114	1	0.5	1	1	0.666667	0.5	0	24	ColShuf	SlowFS	RPMabove100	OneClass
76	38	76	38	0.666667	0.666667	0.666667	0.666667	0.666667	0.666667	0.333333	25	ColShuf	SlowFS	RPMabove100	DT
114	114	114	114	1	0.5	1	1	0.666667	0.5	0	25	ColShuf	SlowFS	RPMabove100	MLP
84	98	84	98	0.736842	0.461538	0.736842	0.736842	0.567568	0.438596	-0.122807	25	ColShuf	SlowFS	RPMabove100	NB
114	19	114	19	1	1	1	1	0.923077	0.916667	0.833333	25	ColShuf	SlowFS	RPMabove100	LibSVM
112	17	112	17	0.982456	0.979798	0.982456	0.982456	0.921811	0.916667	0.833333	25	ColShuf	SlowFS	RPMabove100	RF
105	111	105	111	0.921053	0.486111	0.921053	0.921053	0.636364	0.473684	-0.0526316	25	ColShuf	SlowFS	RPMabove100	OneClass
72	59	72	59	0.631579	0.56701	0.631579	0.631579	0.587755	0.557018	0.114035	26	ColShuf	SlowFS	RPMabove100	DT
114	114	114	114	1	0.5	1	1	0.666667	0.5	0	26	ColShuf	SlowFS	RPMabove100	MLP
80	103	80	103	0.701754	0.437158	0.701754	0.701754	0.538721	0.399123	-0.201754	26	ColShuf	SlowFS	RPMabove100	NB
112	25	112	25	0.982456	0.978022	0.982456	0.982456	0.89243	0.881579	0.763158	26	ColShuf	SlowFS	RPMabove100	LibSVM
113	19	113	19	0.991228	0.989583	0.991228	0.991228	0.918699	0.912281	0.824561	26	ColShuf	SlowFS	RPMabove100	RF
97	112	97	112	0.850877	0.464115	0.850877	0.850877	0.600619	0.434211	-0.131579	26	ColShuf	SlowFS	RPMabove100	OneClass
68	56	68	56	0.596491	0.557692	0.596491	0.596491	0.571429	0.552632	0.105263	27	ColShuf	SlowFS	RPMabove100	DT
114	114	114	114	1	0.5	1	1	0.666667	0.5	0	27	ColShuf	SlowFS	RPMabove100	MLP
77	92	77	92	0.675439	0.455621	0.675439	0.675439	0.54417	0.434211	-0.131579	27	ColShuf	SlowFS	RPMabove100	NB
109	26	109	26	0.95614	0.946237	0.95614	0.95614	0.875502	0.864035	0.72807	27	ColShuf	SlowFS	RPMabove100	LibSVM
98	24	98	24	0.859649	0.849057	0.859649	0.859649	0.830508	0.824561	0.649123	27	ColShuf	SlowFS	RPMabove100	RF
114	114	114	114	1	0.5	1	1	0.666667	0.5	0	27	ColShuf	SlowFS	RPMabove100	OneClass
78	46	78	46	0.684211	0.653846	0.684211	0.684211	0.655462	0.640351	0.280702	28	ColShuf	SlowFS	RPMabove100	DT
114	114	114	114	1	0.5	1	1	0.666667	0.5	0	28	ColShuf	SlowFS	RPMabove100	MLP
74	103	74	103	0.649123	0.418079	0.649123	0.649123	0.508591	0.372807	-0.254386	28	ColShuf	SlowFS	RPMabove100	NB
112	26	112	26	0.982456	0.977778	0.982456	0.982456	0.888889	0.877193	0.754386	28	ColShuf	SlowFS	RPMabove100	LibSVM
102	20	102	20	0.894737	0.886792	0.894737	0.894737	0.864407	0.859649	0.719298	28	ColShuf	SlowFS	RPMabove100	RF
114	114	114	114	1	0.5	1	1	0.666667	0.5	0	28	ColShuf	SlowFS	RPMabove100	OneClass
88	52	88	52	0.77193	0.704545	0.77193	0.77193	0.692913	0.657895	0.315789	29	ColShuf	SlowFS	RPMabove100	DT
114	114	114	114	1	0.5	1	1	0.666667	0.5	0	29	ColShuf	SlowFS	RPMabove100	MLP
64	78	64	78	0.561404	0.450704	0.561404	0.561404	0.5	0.438596	-0.122807	29	ColShuf	SlowFS	RPMabove100	NB
109	22	109	22	0.95614	0.948454	0.95614	0.95614	0.889796	0.881579	0.763158	29	ColShuf	SlowFS	RPMabove100	LibSVM
109	12	109	12	0.95614	0.953271	0.95614	0.95614	0.92766	0.925439	0.850877	29	ColShuf	SlowFS	RPMabove100	RF
99	111	99	111	0.868421	0.471429	0.868421	0.868421	0.611111	0.447368	-0.105263	29	ColShuf	SlowFS	RPMabove100	OneClass
74	48	74	48	0.649123	0.622642	0.649123	0.649123	0.627119	0.614035	0.22807	30	ColShuf	SlowFS	RPMabove100	DT
111	85	111	85	0.973684	0.90625	0.973684	0.973684	0.716129	0.614035	0.22807	30	ColShuf	SlowFS	RPMabove100	MLP
41	79	41	79	0.359649	0.341667	0.359649	0.359649	0.350427	0.333333	-0.333333	30	ColShuf	SlowFS	RPMabove100	NB
111	19	111	19	0.973684	0.969388	0.973684	0.973684	0.909836	0.903509	0.807018	30	ColShuf	SlowFS	RPMabove100	LibSVM
109	17	109	17	0.95614	0.95098	0.95614	0.95614	0.908333	0.903509	0.807018	30	ColShuf	SlowFS	RPMabove100	RF
103	114	103	114	0.903509	0.474654	0.903509	0.903509	#NUM!	0.451754	-0.0964912	30	ColShuf	SlowFS	RPMabove100	OneClass
95	50	95	50	0.833333	0.771084	0.833333	0.833333	0.733591	0.697368	0.394737	31	ColShuf	SlowFS	RPMabove100	DT
114	114	114	114	1	0.5	1	1	0.666667	0.5	0	31	ColShuf	SlowFS	RPMabove100	MLP
40	74	40	74	0.350877	0.350877	0.350877	0.350877	0.350877	0.350877	-0.298246	31	ColShuf	SlowFS	RPMabove100	NB
111	28	111	28	0.973684	0.966292	0.973684	0.973684	0.87747	0.864035	0.72807	31	ColShuf	SlowFS	RPMabove100	LibSVM
113	20	113	20	0.991228	0.989474	0.991228	0.991228	0.91498	0.907895	0.815789	31	ColShuf	SlowFS	RPMabove100	RF
103	113	103	113	0.903509	0.476852	0.903509	0.903509	0.624242	0.45614	-0.0877193	31	ColShuf	SlowFS	RPMabove100	OneClass
77	46	77	46	0.675439	0.647619	0.675439	0.675439	0.649789	0.635965	0.27193	32	ColShuf	SlowFS	RPMabove100	DT
113	68	113	68	0.991228	0.978723	0.991228	0.991228	0.766102	0.697368	0.394737	32	ColShuf	SlowFS	RPMabove100	MLP
78	101	78	101	0.684211	0.435754	0.684211	0.684211	0.532423	0.399123	-0.201754	32	ColShuf	SlowFS	RPMabove100	NB
111	29	111	29	0.973684	0.965909	0.973684	0.973684	0.874016	0.859649	0.719298	32	ColShuf	SlowFS	RPMabove100	LibSVM
113	16	113	16	0.991228	0.989899	0.991228	0.991228	0.930041	0.925439	0.850877	32	ColShuf	SlowFS	RPMabove100	RF
100	112	100	112	0.877193	0.471698	0.877193	0.877193	0.613497	0.447368	-0.105263	32	ColShuf	SlowFS	RPMabove100	OneClass
70	58	70	58	0.614035	0.56	0.614035	0.614035	0.578512	0.552632	0.105263	33	ColShuf	SlowFS	RPMabove100	DT
107	81	107	81	0.938596	0.825	0.938596	0.938596	0.708609	0.614035	0.22807	33	ColShuf	SlowFS	RPMabove100	MLP
84	93	84	93	0.736842	0.474576	0.736842	0.736842	0.57732	0.460526	-0.0789474	33	ColShuf	SlowFS	RPMabove100	NB
111	23	111	23	0.973684	0.968085	0.973684	0.973684	0.895161	0.885965	0.77193	33	ColShuf	SlowFS	RPMabove100	LibSVM
113	10	113	10	0.991228	0.990476	0.991228	0.991228	0.953586	0.951754	0.903509	33	ColShuf	SlowFS	RPMabove100	RF
105	106	105	106	0.921053	0.49763	0.921053	0.921053	0.646154	0.495614	-0.00877193	33	ColShuf	SlowFS	RPMabove100	OneClass
88	40	88	40	0.77193	0.74	0.77193	0.77193	0.727273	0.710526	0.421053	34	ColShuf	SlowFS	RPMabove100	DT
114	114	114	114	1	0.5	1	1	0.666667	0.5	0	34	ColShuf	SlowFS	RPMabove100	MLP
59	82	59	82	0.517544	0.41844	0.517544	0.517544	0.462745	0.399123	-0.201754	34	ColShuf	SlowFS	RPMabove100	NB
112	23	112	23	0.982456	0.978495	0.982456	0.982456	0.899598	0.890351	0.780702	34	ColShuf	SlowFS	RPMabove100	LibSVM
107	15	107	15	0.938596	0.933962	0.938596	0.938596	0.90678	0.903509	0.807018	34	ColShuf	SlowFS	RPMabove100	RF
97	98	97	98	0.850877	0.497436	0.850877	0.850877	0.627832	0.495614	-0.00877193	34	ColShuf	SlowFS	RPMabove100	OneClass
93	56	93	56	0.815789	0.734177	0.815789	0.815789	0.707224	0.662281	0.324561	35	ColShuf	SlowFS	RPMabove100	DT
113	67	113	67	0.991228	0.979167	0.991228	0.991228	0.768707	0.701754	0.403509	35	ColShuf	SlowFS	RPMabove100	MLP
78	108	78	108	0.684211	0.419355	0.684211	0.684211	0.52	0.368421	-0.263158	35	ColShuf	SlowFS	RPMabove100	NB
111	24	111	24	0.973684	0.967742	0.973684	0.973684	0.891566	0.881579	0.763158	35	ColShuf	SlowFS	RPMabove100	LibSVM
106	25	106	25	0.929825	0.917526	0.929825	0.929825	0.865306	0.855263	0.710526	35	ColShuf	SlowFS	RPMabove100	RF
103	108	103	108	0.903509	0.488152	0.903509	0.903509	0.633846	0.47807	-0.0438596	35	ColShuf	SlowFS	RPMabove100	OneClass
76	62	76	62	0.666667	0.577778	0.666667	0.666667	0.603175	0.561404	0.122807	36	ColShuf	SlowFS	RPMabove100	DT
114	114	114	114	1	0.5	1	1	0.666667	0.5	0	36	ColShuf	SlowFS	RPMabove100	MLP
68	101	68	101	0.596491	0.402367	0.596491	0.596491	0.480565	0.355263	-0.289474	36	ColShuf	SlowFS	RPMabove100	NB
111	22	111	22	0.973684	0.968421	0.973684	0.973684	0.898785	0.890351	0.780702	36	ColShuf	SlowFS	RPMabove100	LibSVM
112	9	112	9	0.982456	0.981308	0.982456	0.982456	0.953191	0.951754	0.903509	36	ColShuf	SlowFS	RPMabove100	RF
103	107	103	107	0.903509	0.490476	0.903509	0.903509	0.635802	0.482456	-0.0350877	36	ColShuf	SlowFS	RPMabove100	OneClass
76	46	76	46	0.666667	0.641509	0.666667	0.666667	0.644068	0.631579	0.263158	37	ColShuf	SlowFS	RPMabove100	DT
114	114	114	114	1	0.5	1	1	0.666667	0.5	0	37	ColShuf	SlowFS	RPMabove100	MLP
55	79	55	79	0.482456	0.410448	0.482456	0.482456	0.443548	0.394737	-0.210526	37	ColShuf	SlowFS	RPMabove100	NB
112	25	112	25	0.982456	0.978022	0.982456	0.982456	0.89243	0.881579	0.763158	37	ColShuf	SlowFS	RPMabove100	LibSVM
110	23	110	23	0.964912	0.957895	0.964912	0.964912	0.890688	0.881579	0.763158	37	ColShuf	SlowFS	RPMabove100	RF
100	110	100	110	0.877193	0.47619	0.877193	0.877193	0.617284	0.45614	-0.0877193	37	ColShuf	SlowFS	RPMabove100	OneClass
81	44	81	44	0.710526	0.679612	0.710526	0.710526	0.677824	0.662281	0.324561	38	ColShuf	SlowFS	RPMabove100	DT
114	114	114	114	1	0.5	1	1	0.666667	0.5	0	38	ColShuf	SlowFS	RPMabove100	MLP
43	84	43	84	0.377193	0.338583	0.377193	0.377193	0.356846	0.320175	-0.359649	38	ColShuf	SlowFS	RPMabove100	NB
109	25	109	25	0.95614	0.946809	0.95614	0.95614	0.879032	0.868421	0.736842	38	ColShuf	SlowFS	RPMabove100	LibSVM
108	18	108	18	0.947368	0.941176	0.947368	0.947368	0.9	0.894737	0.789474	38	ColShuf	SlowFS	RPMabove100	RF
101	110	101	110	0.885965	0.478673	0.885965	0.885965	0.621538	0.460526	-0.0789474	38	ColShuf	SlowFS	RPMabove100	OneClass
82	33	82	33	0.719298	0.716814	0.719298	0.719298	0.716157	0.714912	0.429825	39	ColShuf	SlowFS	RPMabove100	DT
114	114	114	114	1	0.5	1	1	0.666667	0.5	0	39	ColShuf	SlowFS	RPMabove100	MLP
55	89	55	89	0.482456	0.381944	0.482456	0.482456	0.426357	0.350877	-0.298246	39	ColShuf	SlowFS	RPMabove100	NB
113	22	113	22	0.991228	0.989247	0.991228	0.991228	0.907631	0.899123	0.798246	39	ColShuf	SlowFS	RPMabove100	LibSVM
109	16	109	16	0.95614	0.951456	0.95614	0.95614	0.912134	0.907895	0.815789	39	ColShuf	SlowFS	RPMabove100	RF
104	112	104	112	0.912281	0.481481	0.912281	0.912281	0.630303	0.464912	-0.0701754	39	ColShuf	SlowFS	RPMabove100	OneClass
78	60	78	60	0.684211	0.6	0.684211	0.684211	0.619048	0.578947	0.157895	40	ColShuf	SlowFS	RPMabove100	DT
106	36	106	36	0.929825	0.906977	0.929825	0.929825	0.828125	0.807018	0.614035	40	ColShuf	SlowFS	RPMabove100	MLP
71	103	71	103	0.622807	0.408046	0.622807	0.622807	0.493056	0.359649	-0.280702	40	ColShuf	SlowFS	RPMabove100	NB
112	26	112	26	0.982456	0.977778	0.982456	0.982456	0.888889	0.877193	0.754386	40	ColShuf	SlowFS	RPMabove100	LibSVM
108	22	108	22	0.947368	0.938776	0.947368	0.947368	0.885246	0.877193	0.754386	40	ColShuf	SlowFS	RPMabove100	RF
98	108	98	108	0.859649	0.475728	0.859649	0.859649	0.6125	0.45614	-0.0877193	40	ColShuf	SlowFS	RPMabove100	OneClass
81	61	81	61	0.710526	0.616279	0.710526	0.710526	0.632812	0.587719	0.175439	41	ColShuf	SlowFS	RPMabove100	DT
113	114	113	114	0.991228	0.497797	0.991228	0.991228	#NUM!	0.495614	-0.00877193	41	ColShuf	SlowFS	RPMabove100	MLP
82	110	82	110	0.719298	0.427083	0.719298	0.719298	0.535948	0.377193	-0.245614	41	ColShuf	SlowFS	RPMabove100	NB
109	19	109	19	0.95614	0.95	0.95614	0.95614	0.900826	0.894737	0.789474	41	ColShuf	SlowFS	RPMabove100	LibSVM
109	20	109	20	0.95614	0.949495	0.95614	0.95614	0.897119	0.890351	0.780702	41	ColShuf	SlowFS	RPMabove100	RF
105	109	105	109	0.921053	0.490654	0.921053	0.921053	0.640244	0.482456	-0.0350877	41	ColShuf	SlowFS	RPMabove100	OneClass
80	39	80	39	0.701754	0.688073	0.701754	0.701754	0.686695	0.679825	0.359649	42	ColShuf	SlowFS	RPMabove100	DT
112	71	112	71	0.982456	0.955556	0.982456	0.982456	0.754209	0.679825	0.359649	42	ColShuf	SlowFS	RPMabove100	MLP
86	96	86	96	0.754386	0.472527	0.754386	0.754386	0.581081	0.45614	-0.0877193	42	ColShuf	SlowFS	RPMabove100	NB
111	24	111	24	0.973684	0.967742	0.973684	0.973684	0.891566	0.881579	0.763158	42	ColShuf	SlowFS	RPMabove100	LibSVM
107	24	107	24	0.938596	0.927835	0.938596	0.938596	0.873469	0.864035	0.72807	42	ColShuf	SlowFS	RPMabove100	RF
97	109	97	109	0.850877	0.470874	0.850877	0.850877	0.60625	0.447368	-0.105263	42	ColShuf	SlowFS	RPMabove100	OneClass
75	41	75	41	0.657895	0.651786	0.657895	0.657895	0.652174	0.649123	0.298246	43	ColShuf	SlowFS	RPMabove100	DT
114	55	114	55	1	1	1	1	0.805654	0.758772	0.517544	43	ColShuf	SlowFS	RPMabove100	MLP
68	90	68	90	0.596491	0.43038	0.596491	0.596491	0.5	0.403509	-0.192982	43	ColShuf	SlowFS	RPMabove100	NB
111	22	111	22	0.973684	0.968421	0.973684	0.973684	0.898785	0.890351	0.780702	43	ColShuf	SlowFS	RPMabove100	LibSVM
111	22	111	22	0.973684	0.968421	0.973684	0.973684	0.898785	0.890351	0.780702	43	ColShuf	SlowFS	RPMabove100	RF
101	111	101	111	0.885965	0.476415	0.885965	0.885965	0.619632	0.45614	-0.0877193	43	ColShuf	SlowFS	RPMabove100	OneClass
79	50	79	50	0.692982	0.646465	0.692982	0.692982	0.650206	0.627193	0.254386	44	ColShuf	SlowFS	RPMabove100	DT
109	75	109	75	0.95614	0.886364	0.95614	0.95614	0.731544	0.649123	0.298246	44	ColShuf	SlowFS	RPMabove100	MLP
44	75	44	75	0.385965	0.369748	0.385965	0.385965	0.377682	0.364035	-0.27193	44	ColShuf	SlowFS	RPMabove100	NB
107	24	107	24	0.938596	0.927835	0.938596	0.938596	0.873469	0.864035	0.72807	44	ColShuf	SlowFS	RPMabove100	LibSVM
109	22	109	22	0.95614	0.948454	0.95614	0.95614	0.889796	0.881579	0.763158	44	ColShuf	SlowFS	RPMabove100	RF
99	110	99	110	0.868421	0.473684	0.868421	0.868421	0.613003	0.451754	-0.0964912	44	ColShuf	SlowFS	RPMabove100	OneClass
91	34	91	34	0.798246	0.776699	0.798246	0.798246	0.761506	0.75	0.5	45	ColShuf	SlowFS	RPMabove100	DT
111	78	111	78	0.973684	0.923077	0.973684	0.973684	0.732673	0.644737	0.289474	45	ColShuf	SlowFS	RPMabove100	MLP
47	79	47	79	0.412281	0.373016	0.412281	0.412281	0.391667	0.359649	-0.280702	45	ColShuf	SlowFS	RPMabove100	NB
110	22	110	22	0.964912	0.958333	0.964912	0.964912	0.894309	0.885965	0.77193	45	ColShuf	SlowFS	RPMabove100	LibSVM
104	20	104	20	0.912281	0.903846	0.912281	0.912281	0.87395	0.868421	0.736842	45	ColShuf	SlowFS	RPMabove100	RF
111	114	111	114	0.973684	0.493333	0.973684	0.973684	#NUM!	0.486842	-0.0263158	45	ColShuf	SlowFS	RPMabove100	OneClass
74	44	74	44	0.649123	0.636364	0.649123	0.649123	0.637931	0.631579	0.263158	46	ColShuf	SlowFS	RPMabove100	DT
114	114	114	114	1	0.5	1	1	0.666667	0.5	0	46	ColShuf	SlowFS	RPMabove100	MLP
86	106	86	106	0.754386	0.447917	0.754386	0.754386	0.562092	0.412281	-0.175439	46	ColShuf	SlowFS	RPMabove100	NB
111	30	111	30	0.973684	0.965517	0.973684	0.973684	0.870588	0.855263	0.710526	46	ColShuf	SlowFS	RPMabove100	LibSVM
110	23	110	23	0.964912	0.957895	0.964912	0.964912	0.890688	0.881579	0.763158	46	ColShuf	SlowFS	RPMabove100	RF
97	113	97	113	0.850877	0.461905	0.850877	0.850877	0.598765	0.429825	-0.140351	46	ColShuf	SlowFS	RPMabove100	OneClass
71	50	71	50	0.622807	0.598131	0.622807	0.622807	0.604255	0.592105	0.184211	47	ColShuf	SlowFS	RPMabove100	DT
112	63	112	63	0.982456	0.962264	0.982456	0.982456	0.775087	0.714912	0.429825	47	ColShuf	SlowFS	RPMabove100	MLP
46	81	46	81	0.403509	0.362205	0.403509	0.403509	0.381743	0.346491	-0.307018	47	ColShuf	SlowFS	RPMabove100	NB
113	17	113	17	0.991228	0.989796	0.991228	0.991228	0.92623	0.921053	0.842105	47	ColShuf	SlowFS	RPMabove100	LibSVM
109	16	109	16	0.95614	0.951456	0.95614	0.95614	0.912134	0.907895	0.815789	47	ColShuf	SlowFS	RPMabove100	RF
111	106	111	106	0.973684	0.727273	0.973684	0.973684	0.670695	0.52193	0.0438596	47	ColShuf	SlowFS	RPMabove100	OneClass
76	43	76	43	0.666667	0.651376	0.666667	0.666667	0.652361	0.644737	0.289474	48	ColShuf	SlowFS	RPMabove100	DT
114	114	114	114	1	0.5	1	1	0.666667	0.5	0	48	ColShuf	SlowFS	RPMabove100	MLP
91	98	91	98	0.798246	0.481481	0.798246	0.798246	0.60066	0.469298	-0.0614035	48	ColShuf	SlowFS	RPMabove100	NB
110	25	110	25	0.964912	0.956989	0.964912	0.964912	0.883534	0.872807	0.745614	48	ColShuf	SlowFS	RPMabove100	LibSVM
110	20	110	20	0.964912	0.959184	0.964912	0.964912	0.901639	0.894737	0.789474	48	ColShuf	SlowFS	RPMabove100	RF
114	114	114	114	1	0.5	1	1	0.666667	0.5	0	48	ColShuf	SlowFS	RPMabove100	OneClass
73	54	73	54	0.640351	0.594059	0.640351	0.640351	0.605809	0.583333	0.166667	49	ColShuf	SlowFS	RPMabove100	DT
114	60	114	60	1	1	1	1	0.791667	0.736842	0.473684	49	ColShuf	SlowFS	RPMabove100	MLP
85	113	85	113	0.745614	0.429293	0.745614	0.745614	0.544872	0.377193	-0.245614	49	ColShuf	SlowFS	RPMabove100	NB
110	27	110	27	0.964912	0.956044	0.964912	0.964912	0.876494	0.864035	0.72807	49	ColShuf	SlowFS	RPMabove100	LibSVM
112	22	112	22	0.982456	0.978723	0.982456	0.982456	0.903226	0.894737	0.789474	49	ColShuf	SlowFS	RPMabove100	RF
114	114	114	114	1	0.5	1	1	0.666667	0.5	0	49	ColShuf	SlowFS	RPMabove100	OneClass
77	38	77	38	0.675439	0.672566	0.675439	0.675439	0.672489	0.671053	0.342105	50	ColShuf	SlowFS	RPMabove100	DT
112	69	112	69	0.982456	0.957447	0.982456	0.982456	0.759322	0.688596	0.377193	50	ColShuf	SlowFS	RPMabove100	MLP
62	103	62	103	0.54386	0.375758	0.54386	0.54386	0.444444	0.320175	-0.359649	50	ColShuf	SlowFS	RPMabove100	NB
109	22	109	22	0.95614	0.948454	0.95614	0.95614	0.889796	0.881579	0.763158	50	ColShuf	SlowFS	RPMabove100	LibSVM
102	29	102	29	0.894737	0.876289	0.894737	0.894737	0.832653	0.820175	0.640351	50	ColShuf	SlowFS	RPMabove100	RF
104	109	104	109	0.912281	0.488263	0.912281	0.912281	0.636086	0.47807	-0.0438596	50	ColShuf	SlowFS	RPMabove100	OneClass
71	44	71	44	0.622807	0.619469	0.622807	0.622807	0.620087	0.618421	0.236842	51	ColShuf	SlowFS	RPMabove100	DT
113	73	113	73	0.991228	0.97619	0.991228	0.991228	0.753333	0.675439	0.350877	51	ColShuf	SlowFS	RPMabove100	MLP
63	104	63	104	0.552632	0.377246	0.552632	0.552632	0.448399	0.320175	-0.359649	51	ColShuf	SlowFS	RPMabove100	NB
109	22	109	22	0.95614	0.948454	0.95614	0.95614	0.889796	0.881579	0.763158	51	ColShuf	SlowFS	RPMabove100	LibSVM
108	30	108	30	0.947368	0.933333	0.947368	0.947368	0.857143	0.842105	0.684211	51	ColShuf	SlowFS	RPMabove100	RF
106	112	106	112	0.929825	0.486239	0.929825	0.929825	0.638554	0.473684	-0.0526316	51	ColShuf	SlowFS	RPMabove100	OneClass
82	37	82	37	0.719298	0.706422	0.719298	0.719298	0.703863	0.697368	0.394737	52	ColShuf	SlowFS	RPMabove100	DT
111	81	111	81	0.973684	0.916667	0.973684	0.973684	0.72549	0.631579	0.263158	52	ColShuf	SlowFS	RPMabove100	MLP
67	79	67	79	0.587719	0.458904	0.587719	0.587719	0.515385	0.447368	-0.105263	52	ColShuf	SlowFS	RPMabove100	NB
110	24	110	24	0.964912	0.957447	0.964912	0.964912	0.887097	0.877193	0.754386	52	ColShuf	SlowFS	RPMabove100	LibSVM
107	25	107	25	0.938596	0.927083	0.938596	0.938596	0.869919	0.859649	0.719298	52	ColShuf	SlowFS	RPMabove100	RF
112	102	112	102	0.982456	0.857143	0.982456	0.982456	0.682927	0.54386	0.0877193	52	ColShuf	SlowFS	RPMabove100	OneClass
80	42	80	42	0.701754	0.679245	0.701754	0.701754	0.677966	0.666667	0.333333	53	ColShuf	SlowFS	RPMabove100	DT
112	69	112	69	0.982456	0.957447	0.982456	0.982456	0.759322	0.688596	0.377193	53	ColShuf	SlowFS	RPMabove100	MLP
72	92	72	92	0.631579	0.439024	0.631579	0.631579	0.517986	0.412281	-0.175439	53	ColShuf	SlowFS	RPMabove100	NB
110	19	110	19	0.964912	0.959596	0.964912	0.964912	0.90535	0.899123	0.798246	53	ColShuf	SlowFS	RPMabove100	LibSVM
103	30	103	30	0.903509	0.884211	0.903509	0.903509	0.834008	0.820175	0.640351	53	ColShuf	SlowFS	RPMabove100	RF
108	112	108	112	0.947368	0.490909	0.947368	0.947368	0.646707	0.482456	-0.0350877	53	ColShuf	SlowFS	RPMabove100	OneClass
78	41	78	41	0.684211	0.669725	0.684211	0.684211	0.669528	0.662281	0.324561	54	ColShuf	SlowFS	RPMabove100	DT
113	62	113	62	0.991228	0.981132	0.991228	0.991228	0.782007	0.723684	0.447368	54	ColShuf	SlowFS	RPMabove100	MLP
89	93	89	93	0.780702	0.489011	0.780702	0.780702	0.601351	0.482456	-0.0350877	54	ColShuf	SlowFS	RPMabove100	NB
110	19	110	19	0.964912	0.959596	0.964912	0.964912	0.90535	0.899123	0.798246	54	ColShuf	SlowFS	RPMabove100	LibSVM
113	20	113	20	0.991228	0.989474	0.991228	0.991228	0.91498	0.907895	0.815789	54	ColShuf	SlowFS	RPMabove100	RF
113	106	113	106	0.991228	0.888889	0.991228	0.991228	0.678679	0.530702	0.0614035	54	ColShuf	SlowFS	RPMabove100	OneClass
70	56	70	56	0.614035	0.568627	0.614035	0.614035	0.583333	0.561404	0.122807	55	ColShuf	SlowFS	RPMabove100	DT
114	114	114	114	1	0.5	1	1	0.666667	0.5	0	55	ColShuf	SlowFS	RPMabove100	MLP
52	83	52	83	0.45614	0.385185	0.45614	0.45614	0.417671	0.364035	-0.27193	55	ColShuf	SlowFS	RPMabove100	NB
111	19	111	19	0.973684	0.969388	0.973684	0.973684	0.909836	0.903509	0.807018	55	ColShuf	SlowFS	RPMabove100	LibSVM
112	21	112	21	0.982456	0.978947	0.982456	0.982456	0.906883	0.899123	0.798246	55	ColShuf	SlowFS	RPMabove100	RF
104	110	104	110	0.912281	0.485981	0.912281	0.912281	0.634146	0.473684	-0.0526316	55	ColShuf	SlowFS	RPMabove100	OneClass
72	43	72	43	0.631579	0.628319	0.631579	0.631579	0.628821	0.627193	0.254386	56	ColShuf	SlowFS	RPMabove100	DT
114	114	114	114	1	0.5	1	1	0.666667	0.5	0	56	ColShuf	SlowFS	RPMabove100	MLP
53	83	53	83	0.464912	0.389706	0.464912	0.464912	0.424	0.368421	-0.263158	56	ColShuf	SlowFS	RPMabove100	NB
111	21	111	21	0.973684	0.96875	0.973684	0.973684	0.902439	0.894737	0.789474	56	ColShuf	SlowFS	RPMabove100	LibSVM
112	19	112	19	0.982456	0.979381	0.982456	0.982456	0.914286	0.907895	0.815789	56	ColShuf	SlowFS	RPMabove100	RF
104	112	104	112	0.912281	0.481481	0.912281	0.912281	0.630303	0.464912	-0.0701754	56	ColShuf	SlowFS	RPMabove100	OneClass
76	39	76	39	0.666667	0.663717	0.666667	0.666667	0.663755	0.662281	0.324561	57	ColShuf	SlowFS	RPMabove100	DT
114	114	114	114	1	0.5	1	1	0.666667	0.5	0	57	ColShuf	SlowFS	RPMabove100	MLP
109	114	109	114	0.95614	0.488789	0.95614	0.95614	#NUM!	0.47807	-0.0438596	57	ColShuf	SlowFS	RPMabove100	NB
109	17	109	17	0.95614	0.95098	0.95614	0.95614	0.908333	0.903509	0.807018	57	ColShuf	SlowFS	RPMabove100	LibSVM
109	30	109	30	0.95614	0.94382	0.95614	0.95614	0.86166	0.846491	0.692982	57	ColShuf	SlowFS	RPMabove100	RF
114	114	114	114	1	0.5	1	1	0.666667	0.5	0	57	ColShuf	SlowFS	RPMabove100	OneClass
76	61	76	61	0.666667	0.582418	0.666667	0.666667	0.605578	0.565789	0.131579	58	ColShuf	SlowFS	RPMabove100	DT
112	61	112	61	0.982456	0.963636	0.982456	0.982456	0.780488	0.723684	0.447368	58	ColShuf	SlowFS	RPMabove100	MLP
77	82	77	82	0.675439	0.484277	0.675439	0.675439	0.564103	0.47807	-0.0438596	58	ColShuf	SlowFS	RPMabove100	NB
113	22	113	22	0.991228	0.989247	0.991228	0.991228	0.907631	0.899123	0.798246	58	ColShuf	SlowFS	RPMabove100	LibSVM
112	26	112	26	0.982456	0.977778	0.982456	0.982456	0.888889	0.877193	0.754386	58	ColShuf	SlowFS	RPMabove100	RF
99	107	99	107	0.868421	0.480583	0.868421	0.868421	0.61875	0.464912	-0.0701754	58	ColShuf	SlowFS	RPMabove100	OneClass
92	54	92	54	0.807018	0.731707	0.807018	0.807018	0.707692	0.666667	0.333333	59	ColShuf	SlowFS	RPMabove100	DT
114	114	114	114	1	0.5	1	1	0.666667	0.5	0	59	ColShuf	SlowFS	RPMabove100	MLP
59	87	59	87	0.517544	0.40411	0.517544	0.517544	0.453846	0.377193	-0.245614	59	ColShuf	SlowFS	RPMabove100	NB
111	17	111	17	0.973684	0.97	0.973684	0.973684	0.917355	0.912281	0.824561	59	ColShuf	SlowFS	RPMabove100	LibSVM
112	16	112	16	0.982456	0.98	0.982456	0.982456	0.92562	0.921053	0.842105	59	ColShuf	SlowFS	RPMabove100	RF
101	100	101	100	0.885965	0.518519	0.885965	0.885965	0.64127	0.504386	0.00877193	59	ColShuf	SlowFS	RPMabove100	OneClass
83	46	83	46	0.72807	0.686869	0.72807	0.72807	0.683128	0.662281	0.324561	60	ColShuf	SlowFS	RPMabove100	DT
114	114	114	114	1	0.5	1	1	0.666667	0.5	0	60	ColShuf	SlowFS	RPMabove100	MLP
53	82	53	82	0.464912	0.392593	0.464912	0.464912	0.425703	0.372807	-0.254386	60	ColShuf	SlowFS	RPMabove100	NB
110	24	110	24	0.964912	0.957447	0.964912	0.964912	0.887097	0.877193	0.754386	60	ColShuf	SlowFS	RPMabove100	LibSVM
108	15	108	15	0.947368	0.942857	0.947368	0.947368	0.911392	0.907895	0.815789	60	ColShuf	SlowFS	RPMabove100	RF
107	112	107	112	0.938596	0.488584	0.938596	0.938596	0.642643	0.47807	-0.0438596	60	ColShuf	SlowFS	RPMabove100	OneClass
86	42	86	42	0.754386	0.72	0.754386	0.754386	0.710744	0.692982	0.385965	61	ColShuf	SlowFS	RPMabove100	DT
114	114	114	114	1	0.5	1	1	0.666667	0.5	0	61	ColShuf	SlowFS	RPMabove100	MLP
89	107	89	107	0.780702	0.454082	0.780702	0.780702	0.574194	0.421053	-0.157895	61	ColShuf	SlowFS	RPMabove100	NB
107	20	107	20	0.938596	0.930693	0.938596	0.938596	0.887967	0.881579	0.763158	61	ColShuf	SlowFS	RPMabove100	LibSVM
107	19	107	19	0.938596	0.931373	0.938596	0.938596	0.891667	0.885965	0.77193	61	ColShuf	SlowFS	RPMabove100	RF
108	113	108	113	0.947368	0.488688	0.947368	0.947368	0.644776	0.47807	-0.0438596	61	ColShuf	SlowFS	RPMabove100	OneClass
72	51	72	51	0.631579	0.6	0.631579	0.631579	0.607595	0.592105	0.184211	62	ColShuf	SlowFS	RPMabove100	DT
114	113	114	113	1	1	1	1	0.668622	0.504386	0.00877193	62	ColShuf	SlowFS	RPMabove100	MLP
59	106	59	106	0.517544	0.357576	0.517544	0.517544	0.422939	0.29386	-0.412281	62	ColShuf	SlowFS	RPMabove100	NB
113	22	113	22	0.991228	0.989247	0.991228	0.991228	0.907631	0.899123	0.798246	62	ColShuf	SlowFS	RPMabove100	LibSVM
110	15	110	15	0.964912	0.961165	0.964912	0.964912	0.920502	0.916667	0.833333	62	ColShuf	SlowFS	RPMabove100	RF
105	111	105	111	0.921053	0.486111	0.921053	0.921053	0.636364	0.473684	-0.0526316	62	ColShuf	SlowFS	RPMabove100	OneClass
84	42	84	42	0.736842	0.705882	0.736842	0.736842	0.7	0.684211	0.368421	63	ColShuf	SlowFS	RPMabove100	DT
113	66	113	66	0.991228	0.979592	0.991228	0.991228	0.771331	0.70614	0.412281	63	ColShuf	SlowFS	RPMabove100	MLP
74	97	74	97	0.649123	0.432749	0.649123	0.649123	0.519298	0.399123	-0.201754	63	ColShuf	SlowFS	RPMabove100	NB
113	32	113	32	0.991228	0.987952	0.991228	0.991228	0.872587	0.855263	0.710526	63	ColShuf	SlowFS	RPMabove100	LibSVM
102	26	102	26	0.894737	0.88	0.894737	0.894737	0.842975	0.833333	0.666667	63	ColShuf	SlowFS	RPMabove100	RF
114	114	114	114	1	0.5	1	1	0.666667	0.5	0	63	ColShuf	SlowFS	RPMabove100	OneClass
73	45	73	45	0.640351	0.627273	0.640351	0.640351	0.62931	0.622807	0.245614	64	ColShuf	SlowFS	RPMabove100	DT
111	66	111	66	0.973684	0.941176	0.973684	0.973684	0.762887	0.697368	0.394737	64	ColShuf	SlowFS	RPMabove100	MLP
35	86	35	86	0.307018	0.289256	0.307018	0.307018	0.297872	0.276316	-0.447368	64	ColShuf	SlowFS	RPMabove100	NB
110	25	110	25	0.964912	0.956989	0.964912	0.964912	0.883534	0.872807	0.745614	64	ColShuf	SlowFS	RPMabove100	LibSVM
109	25	109	25	0.95614	0.946809	0.95614	0.95614	0.879032	0.868421	0.736842	64	ColShuf	SlowFS	RPMabove100	RF
101	112	101	112	0.885965	0.474178	0.885965	0.885965	0.617737	0.451754	-0.0964912	64	ColShuf	SlowFS	RPMabove100	OneClass
71	54	71	54	0.622807	0.582524	0.622807	0.622807	0.594142	0.574561	0.149123	65	ColShuf	SlowFS	RPMabove100	DT
114	114	114	114	1	0.5	1	1	0.666667	0.5	0	65	ColShuf	SlowFS	RPMabove100	MLP
74	92	74	92	0.649123	0.445783	0.649123	0.649123	0.528571	0.421053	-0.157895	65	ColShuf	SlowFS	RPMabove100	NB
110	22	110	22	0.964912	0.958333	0.964912	0.964912	0.894309	0.885965	0.77193	65	ColShuf	SlowFS	RPMabove100	LibSVM
106	22	106	22	0.929825	0.92	0.929825	0.929825	0.876033	0.868421	0.736842	65	ColShuf	SlowFS	RPMabove100	RF
114	114	114	114	1	0.5	1	1	0.666667	0.5	0	65	ColShuf	SlowFS	RPMabove100	OneClass
73	47	73	47	0.640351	0.62037	0.640351	0.640351	0.623932	0.614035	0.22807	66	ColShuf	SlowFS	RPMabove100	DT
110	63	110	63	0.964912	0.927273	0.964912	0.964912	0.766551	0.70614	0.412281	66	ColShuf	SlowFS	RPMabove100	MLP
44	75	44	75	0.385965	0.369748	0.385965	0.385965	0.377682	0.364035	-0.27193	66	ColShuf	SlowFS	RPMabove100	NB
109	23	109	23	0.95614	0.947917	0.95614	0.95614	0.886179	0.877193	0.754386	66	ColShuf	SlowFS	RPMabove100	LibSVM
109	29	109	29	0.95614	0.944444	0.95614	0.95614	0.865079	0.850877	0.701754	66	ColShuf	SlowFS	RPMabove100	RF
104	111	104	111	0.912281	0.483721	0.912281	0.912281	0.632219	0.469298	-0.0614035	66	ColShuf	SlowFS	RPMabove100	OneClass
82	53	82	53	0.719298	0.655914	0.719298	0.719298	0.658635	0.627193	0.254386	67	ColShuf	SlowFS	RPMabove100	DT
114	114	114	114	1	0.5	1	1	0.666667	0.5	0	67	ColShuf	SlowFS	RPMabove100	MLP
78	102	78	102	0.684211	0.433333	0.684211	0.684211	0.530612	0.394737	-0.210526	67	ColShuf	SlowFS	RPMabove100	NB
109	16	109	16	0.95614	0.951456	0.95614	0.95614	0.912134	0.907895	0.815789	67	ColShuf	SlowFS	RPMabove100	LibSVM
110	16	110	16	0.964912	0.960784	0.964912	0.964912	0.916667	0.912281	0.824561	67	ColShuf	SlowFS	RPMabove100	RF
107	99	107	99	0.938596	0.681818	0.938596	0.938596	0.66875	0.535088	0.0701754	67	ColShuf	SlowFS	RPMabove100	OneClass
77	45	77	45	0.675439	0.650943	0.675439	0.675439	0.652542	0.640351	0.280702	68	ColShuf	SlowFS	RPMabove100	DT
114	114	114	114	1	0.5	1	1	0.666667	0.5	0	68	ColShuf	SlowFS	RPMabove100	MLP
79	97	79	97	0.692982	0.448864	0.692982	0.692982	0.544828	0.421053	-0.157895	68	ColShuf	SlowFS	RPMabove100	NB
111	21	111	21	0.973684	0.96875	0.973684	0.973684	0.902439	0.894737	0.789474	68	ColShuf	SlowFS	RPMabove100	LibSVM
110	15	110	15	0.964912	0.961165	0.964912	0.964912	0.920502	0.916667	0.833333	68	ColShuf	SlowFS	RPMabove100	RF
110	113	110	113	0.964912	0.493274	0.964912	0.964912	0.652819	0.486842	-0.0263158	68	ColShuf	SlowFS	RPMabove100	OneClass
85	46	85	46	0.745614	0.701031	0.745614	0.745614	0.693878	0.671053	0.342105	69	ColShuf	SlowFS	RPMabove100	DT
111	68	111	68	0.973684	0.938776	0.973684	0.973684	0.757679	0.688596	0.377193	69	ColShuf	SlowFS	RPMabove100	MLP
105	100	105	100	0.921053	0.608696	0.921053	0.921053	0.658307	0.52193	0.0438596	69	ColShuf	SlowFS	RPMabove100	NB
110	27	110	27	0.964912	0.956044	0.964912	0.964912	0.876494	0.864035	0.72807	69	ColShuf	SlowFS	RPMabove100	LibSVM
108	19	108	19	0.947368	0.940594	0.947368	0.947368	0.896266	0.890351	0.780702	69	ColShuf	SlowFS	RPMabove100	RF
101	110	101	110	0.885965	0.478673	0.885965	0.885965	0.621538	0.460526	-0.0789474	69	ColShuf	SlowFS	RPMabove100	OneClass
71	51	71	51	0.622807	0.59434	0.622807	0.622807	0.601695	0.587719	0.175439	70	ColShuf	SlowFS	RPMabove100	DT
114	114	114	114	1	0.5	1	1	0.666667	0.5	0	70	ColShuf	SlowFS	RPMabove100	MLP
73	85	73	85	0.640351	0.462025	0.640351	0.640351	0.536765	0.447368	-0.105263	70	ColShuf	SlowFS	RPMabove100	NB
107	22	107	22	0.938596	0.929293	0.938596	0.938596	0.880658	0.872807	0.745614	70	ColShuf	SlowFS	RPMabove100	LibSVM
109	14	109	14	0.95614	0.952381	0.95614	0.95614	0.919831	0.916667	0.833333	70	ColShuf	SlowFS	RPMabove100	RF
97	109	97	109	0.850877	0.470874	0.850877	0.850877	0.60625	0.447368	-0.105263	70	ColShuf	SlowFS	RPMabove100	OneClass
77	42	77	42	0.675439	0.66055	0.675439	0.675439	0.660944	0.653509	0.307018	71	ColShuf	SlowFS	RPMabove100	DT
114	63	114	63	1	1	1	1	0.783505	0.723684	0.447368	71	ColShuf	SlowFS	RPMabove100	MLP
110	114	110	114	0.964912	0.491071	0.964912	0.964912	#NUM!	0.482456	-0.0350877	71	ColShuf	SlowFS	RPMabove100	NB
109	21	109	21	0.95614	0.94898	0.95614	0.95614	0.893443	0.885965	0.77193	71	ColShuf	SlowFS	RPMabove100	LibSVM
109	20	109	20	0.95614	0.949495	0.95614	0.95614	0.897119	0.890351	0.780702	71	ColShuf	SlowFS	RPMabove100	RF
109	113	109	113	0.95614	0.490991	0.95614	0.95614	0.64881	0.482456	-0.0350877	71	ColShuf	SlowFS	RPMabove100	OneClass
79	66	79	66	0.692982	0.578313	0.692982	0.692982	0.610039	0.557018	0.114035	72	ColShuf	SlowFS	RPMabove100	DT
109	73	109	73	0.95614	0.891304	0.95614	0.95614	0.736486	0.657895	0.315789	72	ColShuf	SlowFS	RPMabove100	MLP
78	91	78	91	0.684211	0.461538	0.684211	0.684211	0.551237	0.442982	-0.114035	72	ColShuf	SlowFS	RPMabove100	NB
110	23	110	23	0.964912	0.957895	0.964912	0.964912	0.890688	0.881579	0.763158	72	ColShuf	SlowFS	RPMabove100	LibSVM
110	14	110	14	0.964912	0.961538	0.964912	0.964912	0.92437	0.921053	0.842105	72	ColShuf	SlowFS	RPMabove100	RF
110	98	110	98	0.964912	0.8	0.964912	0.964912	0.68323	0.552632	0.105263	72	ColShuf	SlowFS	RPMabove100	OneClass
90	52	90	52	0.789474	0.72093	0.789474	0.789474	0.703125	0.666667	0.333333	73	ColShuf	SlowFS	RPMabove100	DT
112	58	112	58	0.982456	0.965517	0.982456	0.982456	0.788732	0.736842	0.473684	73	ColShuf	SlowFS	RPMabove100	MLP
46	91	46	91	0.403509	0.335766	0.403509	0.403509	0.366534	0.302632	-0.394737	73	ColShuf	SlowFS	RPMabove100	NB
112	19	112	19	0.982456	0.979381	0.982456	0.982456	0.914286	0.907895	0.815789	73	ColShuf	SlowFS	RPMabove100	LibSVM
112	14	112	14	0.982456	0.980392	0.982456	0.982456	0.933333	0.929825	0.859649	73	ColShuf	SlowFS	RPMabove100	RF
113	102	113	102	0.991228	0.923077	0.991228	0.991228	0.68693	0.548246	0.0964912	73	ColShuf	SlowFS	RPMabove100	OneClass
90	49	90	49	0.789474	0.730337	0.789474	0.789474	0.711462	0.679825	0.359649	74	ColShuf	SlowFS	RPMabove100	DT
114	114	114	114	1	0.5	1	1	0.666667	0.5	0	74	ColShuf	SlowFS	RPMabove100	MLP
62	96	62	96	0.54386	0.392405	0.54386	0.54386	0.455882	0.350877	-0.298246	74	ColShuf	SlowFS	RPMabove100	NB
113	26	113	26	0.991228	0.988764	0.991228	0.991228	0.893281	0.881579	0.763158	74	ColShuf	SlowFS	RPMabove100	LibSVM
109	16	109	16	0.95614	0.951456	0.95614	0.95614	0.912134	0.907895	0.815789	74	ColShuf	SlowFS	RPMabove100	RF
114	114	114	114	1	0.5	1	1	0.666667	0.5	0	74	ColShuf	SlowFS	RPMabove100	OneClass
79	52	79	52	0.692982	0.639175	0.692982	0.692982	0.644898	0.618421	0.236842	75	ColShuf	SlowFS	RPMabove100	DT
111	64	111	64	0.973684	0.943396	0.973684	0.973684	0.768166	0.70614	0.412281	75	ColShuf	SlowFS	RPMabove100	MLP
82	97	82	97	0.719298	0.458101	0.719298	0.719298	0.559727	0.434211	-0.131579	75	ColShuf	SlowFS	RPMabove100	NB
109	25	109	25	0.95614	0.946809	0.95614	0.95614	0.879032	0.868421	0.736842	75	ColShuf	SlowFS	RPMabove100	LibSVM
107	20	107	20	0.938596	0.930693	0.938596	0.938596	0.887967	0.881579	0.763158	75	ColShuf	SlowFS	RPMabove100	RF
102	111	102	111	0.894737	0.478873	0.894737	0.894737	0.623853	0.460526	-0.0789474	75	ColShuf	SlowFS	RPMabove100	OneClass
79	39	79	39	0.692982	0.681818	0.692982	0.692982	0.681034	0.675439	0.350877	76	ColShuf	SlowFS	RPMabove100	DT
114	64	114	64	1	1	1	1	0.780822	0.719298	0.438596	76	ColShuf	SlowFS	RPMabove100	MLP
85	106	85	106	0.745614	0.445026	0.745614	0.745614	0.557377	0.407895	-0.184211	76	ColShuf	SlowFS	RPMabove100	NB
110	33	110	33	0.964912	0.952941	0.964912	0.964912	0.856031	0.837719	0.675439	76	ColShuf	SlowFS	RPMabove100	LibSVM
112	8	112	8	0.982456	0.981481	0.982456	0.982456	0.957265	0.95614	0.912281	76	ColShuf	SlowFS	RPMabove100	RF
105	113	105	113	0.921053	0.481651	0.921053	0.921053	0.63253	0.464912	-0.0701754	76	ColShuf	SlowFS	RPMabove100	OneClass
79	57	79	57	0.692982	0.619565	0.692982	0.692982	0.632	0.596491	0.192982	77	ColShuf	SlowFS	RPMabove100	DT
114	114	114	114	1	0.5	1	1	0.666667	0.5	0	77	ColShuf	SlowFS	RPMabove100	MLP
66	97	66	97	0.578947	0.404908	0.578947	0.578947	0.476534	0.364035	-0.27193	77	ColShuf	SlowFS	RPMabove100	NB
110	21	110	21	0.964912	0.958763	0.964912	0.964912	0.897959	0.890351	0.780702	77	ColShuf	SlowFS	RPMabove100	LibSVM
107	18	107	18	0.938596	0.932039	0.938596	0.938596	0.895397	0.890351	0.780702	77	ColShuf	SlowFS	RPMabove100	RF
114	114	114	114	1	0.5	1	1	0.666667	0.5	0	77	ColShuf	SlowFS	RPMabove100	OneClass
72	56	72	56	0.631579	0.58	0.631579	0.631579	0.595041	0.570175	0.140351	78	ColShuf	SlowFS	RPMabove100	DT
112	82	112	82	0.982456	0.941176	0.982456	0.982456	0.727273	0.631579	0.263158	78	ColShuf	SlowFS	RPMabove100	MLP
44	73	44	73	0.385965	0.376068	0.385965	0.385965	0.380952	0.372807	-0.254386	78	ColShuf	SlowFS	RPMabove100	NB
108	25	108	25	0.947368	0.936842	0.947368	0.947368	0.874494	0.864035	0.72807	78	ColShuf	SlowFS	RPMabove100	LibSVM
109	22	109	22	0.95614	0.948454	0.95614	0.95614	0.889796	0.881579	0.763158	78	ColShuf	SlowFS	RPMabove100	RF
104	112	104	112	0.912281	0.481481	0.912281	0.912281	0.630303	0.464912	-0.0701754	78	ColShuf	SlowFS	RPMabove100	OneClass
88	37	88	37	0.77193	0.747573	0.77193	0.77193	0.736402	0.723684	0.447368	79	ColShuf	SlowFS	RPMabove100	DT
107	22	107	22	0.938596	0.929293	0.938596	0.938596	0.880658	0.872807	0.745614	79	ColShuf	SlowFS	RPMabove100	MLP
50	75	50	75	0.438596	0.4	0.438596	0.438596	0.41841	0.390351	-0.219298	79	ColShuf	SlowFS	RPMabove100	NB
113	23	113	23	0.991228	0.98913	0.991228	0.991228	0.904	0.894737	0.789474	79	ColShuf	SlowFS	RPMabove100	LibSVM
111	11	111	11	0.973684	0.971698	0.973684	0.973684	0.940678	0.938596	0.877193	79	ColShuf	SlowFS	RPMabove100	RF
113	114	113	114	0.991228	0.497797	0.991228	0.991228	#NUM!	0.495614	-0.00877193	79	ColShuf	SlowFS	RPMabove100	OneClass
74	46	74	46	0.649123	0.62963	0.649123	0.649123	0.632479	0.622807	0.245614	80	ColShuf	SlowFS	RPMabove100	DT
108	64	108	64	0.947368	0.892857	0.947368	0.947368	0.755245	0.692982	0.385965	80	ColShuf	SlowFS	RPMabove100	MLP
96	112	96	112	0.842105	0.461538	0.842105	0.842105	0.596273	0.429825	-0.140351	80	ColShuf	SlowFS	RPMabove100	NB
108	31	108	31	0.947368	0.932584	0.947368	0.947368	0.853755	0.837719	0.675439	80	ColShuf	SlowFS	RPMabove100	LibSVM
106	21	106	21	0.929825	0.920792	0.929825	0.929825	0.879668	0.872807	0.745614	80	ColShuf	SlowFS	RPMabove100	RF
108	114	108	114	0.947368	0.486486	0.947368	0.947368	#NUM!	0.473684	-0.0526316	80	ColShuf	SlowFS	RPMabove100	OneClass
73	55	73	55	0.640351	0.59	0.640351	0.640351	0.603306	0.578947	0.157895	81	ColShuf	SlowFS	RPMabove100	DT
114	51	114	51	1	1	1	1	0.817204	0.776316	0.552632	81	ColShuf	SlowFS	RPMabove100	MLP
54	86	54	86	0.473684	0.385714	0.473684	0.473684	0.425197	0.359649	-0.280702	81	ColShuf	SlowFS	RPMabove100	NB
112	16	112	16	0.982456	0.98	0.982456	0.982456	0.92562	0.921053	0.842105	81	ColShuf	SlowFS	RPMabove100	LibSVM
111	19	111	19	0.973684	0.969388	0.973684	0.973684	0.909836	0.903509	0.807018	81	ColShuf	SlowFS	RPMabove100	RF
106	113	106	113	0.929825	0.484018	0.929825	0.929825	0.636637	0.469298	-0.0614035	81	ColShuf	SlowFS	RPMabove100	OneClass
75	42	75	42	0.657895	0.648649	0.657895	0.657895	0.649351	0.644737	0.289474	82	ColShuf	SlowFS	RPMabove100	DT
114	71	114	71	1	1	1	1	0.762542	0.688596	0.377193	82	ColShuf	SlowFS	RPMabove100	MLP
70	108	70	108	0.614035	0.393258	0.614035	0.614035	0.479452	0.333333	-0.333333	82	ColShuf	SlowFS	RPMabove100	NB
113	21	113	21	0.991228	0.989362	0.991228	0.991228	0.91129	0.903509	0.807018	82	ColShuf	SlowFS	RPMabove100	LibSVM
110	30	110	30	0.964912	0.954545	0.964912	0.964912	0.866142	0.850877	0.701754	82	ColShuf	SlowFS	RPMabove100	RF
114	114	114	114	1	0.5	1	1	0.666667	0.5	0	82	ColShuf	SlowFS	RPMabove100	OneClass
59	55	59	55	0.517544	0.517544	0.517544	0.517544	0.517544	0.517544	0.0350877	83	ColShuf	SlowFS	RPMabove100	DT
114	114	114	114	1	0.5	1	1	0.666667	0.5	0	83	ColShuf	SlowFS	RPMabove100	MLP
85	111	85	111	0.745614	0.433673	0.745614	0.745614	0.548387	0.385965	-0.22807	83	ColShuf	SlowFS	RPMabove100	NB
108	23	108	23	0.947368	0.938144	0.947368	0.947368	0.881633	0.872807	0.745614	83	ColShuf	SlowFS	RPMabove100	LibSVM
108	19	108	19	0.947368	0.940594	0.947368	0.947368	0.896266	0.890351	0.780702	83	ColShuf	SlowFS	RPMabove100	RF
107	112	107	112	0.938596	0.488584	0.938596	0.938596	0.642643	0.47807	-0.0438596	83	ColShuf	SlowFS	RPMabove100	OneClass
92	38	92	38	0.807018	0.77551	0.807018	0.807018	0.754098	0.736842	0.473684	84	ColShuf	SlowFS	RPMabove100	DT
114	114	114	114	1	0.5	1	1	0.666667	0.5	0	84	ColShuf	SlowFS	RPMabove100	MLP
59	91	59	91	0.517544	0.393333	0.517544	0.517544	0.44697	0.359649	-0.280702	84	ColShuf	SlowFS	RPMabove100	NB
111	22	111	22	0.973684	0.968421	0.973684	0.973684	0.898785	0.890351	0.780702	84	ColShuf	SlowFS	RPMabove100	LibSVM
112	17	112	17	0.982456	0.979798	0.982456	0.982456	0.921811	0.916667	0.833333	84	ColShuf	SlowFS	RPMabove100	RF
114	114	114	114	1	0.5	1	1	0.666667	0.5	0	84	ColShuf	SlowFS	RPMabove100	OneClass
72	56	72	56	0.631579	0.58	0.631579	0.631579	0.595041	0.570175	0.140351	85	ColShuf	SlowFS	RPMabove100	DT
114	114	114	114	1	0.5	1	1	0.666667	0.5	0	85	ColShuf	SlowFS	RPMabove100	MLP
54	88	54	88	0.473684	0.380282	0.473684	0.473684	0.421875	0.350877	-0.298246	85	ColShuf	SlowFS	RPMabove100	NB
108	23	108	23	0.947368	0.938144	0.947368	0.947368	0.881633	0.872807	0.745614	85	ColShuf	SlowFS	RPMabove100	LibSVM
110	28	110	28	0.964912	0.955556	0.964912	0.964912	0.873016	0.859649	0.719298	85	ColShuf	SlowFS	RPMabove100	RF
105	111	105	111	0.921053	0.486111	0.921053	0.921053	0.636364	0.473684	-0.0526316	85	ColShuf	SlowFS	RPMabove100	OneClass
91	58	91	58	0.798246	0.708861	0.798246	0.798246	0.692015	0.644737	0.289474	86	ColShuf	SlowFS	RPMabove100	DT
114	114	114	114	1	0.5	1	1	0.666667	0.5	0	86	ColShuf	SlowFS	RPMabove100	MLP
100	113	100	113	0.877193	0.469484	0.877193	0.877193	0.611621	0.442982	-0.114035	86	ColShuf	SlowFS	RPMabove100	NB
111	19	111	19	0.973684	0.969388	0.973684	0.973684	0.909836	0.903509	0.807018	86	ColShuf	SlowFS	RPMabove100	LibSVM
112	7	112	7	0.982456	0.981651	0.982456	0.982456	0.961373	0.960526	0.921053	86	ColShuf	SlowFS	RPMabove100	RF
114	112	114	112	1	1	1	1	0.670588	0.508772	0.0175439	86	ColShuf	SlowFS	RPMabove100	OneClass
76	39	76	39	0.666667	0.663717	0.666667	0.666667	0.663755	0.662281	0.324561	87	ColShuf	SlowFS	RPMabove100	DT
104	46	104	46	0.912281	0.871795	0.912281	0.912281	0.787879	0.754386	0.508772	87	ColShuf	SlowFS	RPMabove100	MLP
47	68	47	68	0.412281	0.408696	0.412281	0.412281	0.41048	0.407895	-0.184211	87	ColShuf	SlowFS	RPMabove100	NB
110	18	110	18	0.964912	0.96	0.964912	0.964912	0.909091	0.903509	0.807018	87	ColShuf	SlowFS	RPMabove100	LibSVM
108	16	108	16	0.947368	0.942308	0.947368	0.947368	0.907563	0.903509	0.807018	87	ColShuf	SlowFS	RPMabove100	RF
104	111	104	111	0.912281	0.483721	0.912281	0.912281	0.632219	0.469298	-0.0614035	87	ColShuf	SlowFS	RPMabove100	OneClass
77	48	77	48	0.675439	0.640777	0.675439	0.675439	0.644351	0.627193	0.254386	88	ColShuf	SlowFS	RPMabove100	DT
114	114	114	114	1	0.5	1	1	0.666667	0.5	0	88	ColShuf	SlowFS	RPMabove100	MLP
87	110	87	110	0.763158	0.441624	0.763158	0.763158	0.559486	0.399123	-0.201754	88	ColShuf	SlowFS	RPMabove100	NB
109	20	109	20	0.95614	0.949495	0.95614	0.95614	0.897119	0.890351	0.780702	88	ColShuf	SlowFS	RPMabove100	LibSVM
109	22	109	22	0.95614	0.948454	0.95614	0.95614	0.889796	0.881579	0.763158	88	ColShuf	SlowFS	RPMabove100	RF
108	112	108	112	0.947368	0.490909	0.947368	0.947368	0.646707	0.482456	-0.0350877	88	ColShuf	SlowFS	RPMabove100	OneClass
100	49	100	49	0.877193	0.822785	0.877193	0.877193	0.760456	0.723684	0.447368	89	ColShuf	SlowFS	RPMabove100	DT
114	114	114	114	1	0.5	1	1	0.666667	0.5	0	89	ColShuf	SlowFS	RPMabove100	MLP
47	83	47	83	0.412281	0.361538	0.412281	0.412281	0.385246	0.342105	-0.315789	89	ColShuf	SlowFS	RPMabove100	NB
112	20	112	20	0.982456	0.979167	0.982456	0.982456	0.910569	0.903509	0.807018	89	ColShuf	SlowFS	RPMabove100	LibSVM
103	15	103	15	0.903509	0.9	0.903509	0.903509	0.887931	0.885965	0.77193	89	ColShuf	SlowFS	RPMabove100	RF
110	114	110	114	0.964912	0.491071	0.964912	0.964912	#NUM!	0.482456	-0.0350877	89	ColShuf	SlowFS	RPMabove100	OneClass
70	55	70	55	0.614035	0.572816	0.614035	0.614035	0.585774	0.565789	0.131579	90	ColShuf	SlowFS	RPMabove100	DT
114	114	114	114	1	0.5	1	1	0.666667	0.5	0	90	ColShuf	SlowFS	RPMabove100	MLP
64	84	64	84	0.561404	0.432432	0.561404	0.561404	0.48855	0.412281	-0.175439	90	ColShuf	SlowFS	RPMabove100	NB
110	17	110	17	0.964912	0.960396	0.964912	0.964912	0.912863	0.907895	0.815789	90	ColShuf	SlowFS	RPMabove100	LibSVM
109	14	109	14	0.95614	0.952381	0.95614	0.95614	0.919831	0.916667	0.833333	90	ColShuf	SlowFS	RPMabove100	RF
114	114	114	114	1	0.5	1	1	0.666667	0.5	0	90	ColShuf	SlowFS	RPMabove100	OneClass
83	64	83	64	0.72807	0.617284	0.72807	0.72807	0.636015	0.583333	0.166667	91	ColShuf	SlowFS	RPMabove100	DT
111	68	111	68	0.973684	0.938776	0.973684	0.973684	0.757679	0.688596	0.377193	91	ColShuf	SlowFS	RPMabove100	MLP
60	100	60	100	0.526316	0.375	0.526316	0.526316	0.437956	0.324561	-0.350877	91	ColShuf	SlowFS	RPMabove100	NB
112	25	112	25	0.982456	0.978022	0.982456	0.982456	0.89243	0.881579	0.763158	91	ColShuf	SlowFS	RPMabove100	LibSVM
104	21	104	21	0.912281	0.902913	0.912281	0.912281	0.870293	0.864035	0.72807	91	ColShuf	SlowFS	RPMabove100	RF
109	114	109	114	0.95614	0.488789	0.95614	0.95614	#NUM!	0.47807	-0.0438596	91	ColShuf	SlowFS	RPMabove100	OneClass
90	40	90	40	0.789474	0.755102	0.789474	0.789474	0.737705	0.719298	0.438596	92	ColShuf	SlowFS	RPMabove100	DT
114	114	114	114	1	0.5	1	1	0.666667	0.5	0	92	ColShuf	SlowFS	RPMabove100	MLP
75	100	75	100	0.657895	0.428571	0.657895	0.657895	0.519031	0.390351	-0.219298	92	ColShuf	SlowFS	RPMabove100	NB
109	25	109	25	0.95614	0.946809	0.95614	0.95614	0.879032	0.868421	0.736842	92	ColShuf	SlowFS	RPMabove100	LibSVM
111	20	111	20	0.973684	0.969072	0.973684	0.973684	0.906122	0.899123	0.798246	92	ColShuf	SlowFS	RPMabove100	RF
103	112	103	112	0.903509	0.47907	0.903509	0.903509	0.62614	0.460526	-0.0789474	92	ColShuf	SlowFS	RPMabove100	OneClass
94	46	94	46	0.824561	0.772727	0.824561	0.824561	0.740157	0.710526	0.421053	93	ColShuf	SlowFS	RPMabove100	DT
113	58	113	58	0.991228	0.982456	0.991228	0.991228	0.792982	0.741228	0.482456	93	ColShuf	SlowFS	RPMabove100	MLP
89	109	89	109	0.780702	0.449495	0.780702	0.780702	0.570513	0.412281	-0.175439	93	ColShuf	SlowFS	RPMabove100	NB
110	20	110	20	0.964912	0.959184	0.964912	0.964912	0.901639	0.894737	0.789474	93	ColShuf	SlowFS	RPMabove100	LibSVM
110	19	110	19	0.964912	0.959596	0.964912	0.964912	0.90535	0.899123	0.798246	93	ColShuf	SlowFS	RPMabove100	RF
108	112	108	112	0.947368	0.490909	0.947368	0.947368	0.646707	0.482456	-0.0350877	93	ColShuf	SlowFS	RPMabove100	OneClass
91	49	91	49	0.798246	0.738636	0.798246	0.798246	0.716535	0.684211	0.368421	94	ColShuf	SlowFS	RPMabove100	DT
114	114	114	114	1	0.5	1	1	0.666667	0.5	0	94	ColShuf	SlowFS	RPMabove100	MLP
83	102	83	102	0.72807	0.448649	0.72807	0.72807	0.555184	0.416667	-0.166667	94	ColShuf	SlowFS	RPMabove100	NB
110	33	110	33	0.964912	0.952941	0.964912	0.964912	0.856031	0.837719	0.675439	94	ColShuf	SlowFS	RPMabove100	LibSVM
110	13	110	13	0.964912	0.961905	0.964912	0.964912	0.92827	0.925439	0.850877	94	ColShuf	SlowFS	RPMabove100	RF
114	114	114	114	1	0.5	1	1	0.666667	0.5	0	94	ColShuf	SlowFS	RPMabove100	OneClass
73	51	73	51	0.640351	0.605769	0.640351	0.640351	0.613445	0.596491	0.192982	95	ColShuf	SlowFS	RPMabove100	DT
112	77	112	77	0.982456	0.948718	0.982456	0.982456	0.739274	0.653509	0.307018	95	ColShuf	SlowFS	RPMabove100	MLP
74	85	74	85	0.649123	0.465409	0.649123	0.649123	0.542125	0.451754	-0.0964912	95	ColShuf	SlowFS	RPMabove100	NB
111	21	111	21	0.973684	0.96875	0.973684	0.973684	0.902439	0.894737	0.789474	95	ColShuf	SlowFS	RPMabove100	LibSVM
105	26	105	26	0.921053	0.907216	0.921053	0.921053	0.857143	0.846491	0.692982	95	ColShuf	SlowFS	RPMabove100	RF
96	106	96	106	0.842105	0.475248	0.842105	0.842105	0.607595	0.45614	-0.0877193	95	ColShuf	SlowFS	RPMabove100	OneClass
70	52	70	52	0.614035	0.584906	0.614035	0.614035	0.59322	0.578947	0.157895	96	ColShuf	SlowFS	RPMabove100	DT
113	32	113	32	0.991228	0.987952	0.991228	0.991228	0.872587	0.855263	0.710526	96	ColShuf	SlowFS	RPMabove100	MLP
78	80	78	80	0.684211	0.493671	0.684211	0.684211	0.573529	0.491228	-0.0175439	96	ColShuf	SlowFS	RPMabove100	NB
109	22	109	22	0.95614	0.948454	0.95614	0.95614	0.889796	0.881579	0.763158	96	ColShuf	SlowFS	RPMabove100	LibSVM
107	17	107	17	0.938596	0.932692	0.938596	0.938596	0.89916	0.894737	0.789474	96	ColShuf	SlowFS	RPMabove100	RF
94	105	94	105	0.824561	0.472362	0.824561	0.824561	0.600639	0.451754	-0.0964912	96	ColShuf	SlowFS	RPMabove100	OneClass
72	43	72	43	0.631579	0.628319	0.631579	0.631579	0.628821	0.627193	0.254386	97	ColShuf	SlowFS	RPMabove100	DT
114	114	114	114	1	0.5	1	1	0.666667	0.5	0	97	ColShuf	SlowFS	RPMabove100	MLP
42	74	42	74	0.368421	0.362069	0.368421	0.368421	0.365217	0.359649	-0.280702	97	ColShuf	SlowFS	RPMabove100	NB
112	23	112	23	0.982456	0.978495	0.982456	0.982456	0.899598	0.890351	0.780702	97	ColShuf	SlowFS	RPMabove100	LibSVM
107	21	107	21	0.938596	0.93	0.938596	0.938596	0.884298	0.877193	0.754386	97	ColShuf	SlowFS	RPMabove100	RF
113	103	113	103	0.991228	0.916667	0.991228	0.991228	0.684848	0.54386	0.0877193	97	ColShuf	SlowFS	RPMabove100	OneClass
91	43	91	43	0.798246	0.755319	0.798246	0.798246	0.733871	0.710526	0.421053	98	ColShuf	SlowFS	RPMabove100	DT
113	65	113	65	0.991228	0.98	0.991228	0.991228	0.773973	0.710526	0.421053	98	ColShuf	SlowFS	RPMabove100	MLP
47	89	47	89	0.412281	0.345588	0.412281	0.412281	0.376	0.315789	-0.368421	98	ColShuf	SlowFS	RPMabove100	NB
107	14	107	14	0.938596	0.934579	0.938596	0.938596	0.910638	0.907895	0.815789	98	ColShuf	SlowFS	RPMabove100	LibSVM
109	13	109	13	0.95614	0.95283	0.95614	0.95614	0.923729	0.921053	0.842105	98	ColShuf	SlowFS	RPMabove100	RF
109	113	109	113	0.95614	0.490991	0.95614	0.95614	0.64881	0.482456	-0.0350877	98	ColShuf	SlowFS	RPMabove100	OneClass
94	46	94	46	0.824561	0.772727	0.824561	0.824561	0.740157	0.710526	0.421053	99	ColShuf	SlowFS	RPMabove100	DT
114	114	114	114	1	0.5	1	1	0.666667	0.5	0	99	ColShuf	SlowFS	RPMabove100	MLP
49	97	49	97	0.429825	0.335616	0.429825	0.429825	0.376923	0.289474	-0.421053	99	ColShuf	SlowFS	RPMabove100	NB
108	27	108	27	0.947368	0.935484	0.947368	0.947368	0.86747	0.855263	0.710526	99	ColShuf	SlowFS	RPMabove100	LibSVM
105	25	105	25	0.921053	0.908163	0.921053	0.921053	0.860656	0.850877	0.701754	99	ColShuf	SlowFS	RPMabove100	RF
105	114	105	114	0.921053	0.479452	0.921053	0.921053	#NUM!	0.460526	-0.0789474	99	ColShuf	SlowFS	RPMabove100	OneClass
104	15	104	15	0.912281	0.908257	0.912281	0.912281	0.892704	0.890351	0.780702	0	pseudo	SlowFS	RPMabove100	DT
104	11	104	11	0.912281	0.911504	0.912281	0.912281	0.908297	0.907895	0.815789	0	pseudo	SlowFS	RPMabove100	MLP
106	11	106	11	0.929825	0.927928	0.929825	0.929825	0.917749	0.916667	0.833333	0	pseudo	SlowFS	RPMabove100	NB
99	21	99	21	0.868421	0.861111	0.868421	0.868421	0.846154	0.842105	0.684211	0	pseudo	SlowFS	RPMabove100	LibSVM
105	11	105	11	0.921053	0.919643	0.921053	0.921053	0.913043	0.912281	0.824561	0	pseudo	SlowFS	RPMabove100	RF
102	41	102	41	0.894737	0.858824	0.894737	0.894737	0.793774	0.767544	0.535088	0	pseudo	SlowFS	RPMabove100	OneClass
105	12	105	12	0.921053	0.918919	0.921053	0.921053	0.909091	0.907895	0.815789	1	pseudo	SlowFS	RPMabove100	DT
112	14	112	14	0.982456	0.980392	0.982456	0.982456	0.933333	0.929825	0.859649	1	pseudo	SlowFS	RPMabove100	MLP
112	12	112	12	0.982456	0.980769	0.982456	0.982456	0.941176	0.938596	0.877193	1	pseudo	SlowFS	RPMabove100	NB
96	22	96	22	0.842105	0.836364	0.842105	0.842105	0.827586	0.824561	0.649123	1	pseudo	SlowFS	RPMabove100	LibSVM
109	6	109	6	0.95614	0.955752	0.95614	0.95614	0.951965	0.951754	0.903509	1	pseudo	SlowFS	RPMabove100	RF
98	48	98	48	0.859649	0.804878	0.859649	0.859649	0.753846	0.719298	0.438596	1	pseudo	SlowFS	RPMabove100	OneClass
106	10	106	10	0.929825	0.928571	0.929825	0.929825	0.921739	0.921053	0.842105	2	pseudo	SlowFS	RPMabove100	DT
114	114	114	114	1	0.5	1	1	0.666667	0.5	0	2	pseudo	SlowFS	RPMabove100	MLP
109	9	109	9	0.95614	0.954545	0.95614	0.95614	0.939655	0.938596	0.877193	2	pseudo	SlowFS	RPMabove100	NB
94	20	94	20	0.824561	0.824561	0.824561	0.824561	0.824561	0.824561	0.649123	2	pseudo	SlowFS	RPMabove100	LibSVM
109	6	109	6	0.95614	0.955752	0.95614	0.95614	0.951965	0.951754	0.903509	2	pseudo	SlowFS	RPMabove100	RF
114	114	114	114	1	0.5	1	1	0.666667	0.5	0	2	pseudo	SlowFS	RPMabove100	OneClass
109	11	109	11	0.95614	0.953704	0.95614	0.95614	0.931624	0.929825	0.859649	3	pseudo	SlowFS	RPMabove100	DT
114	114	114	114	1	0.5	1	1	0.666667	0.5	0	3	pseudo	SlowFS	RPMabove100	MLP
111	8	111	8	0.973684	0.972477	0.973684	0.973684	0.95279	0.951754	0.903509	3	pseudo	SlowFS	RPMabove100	NB
92	29	92	29	0.807018	0.794393	0.807018	0.807018	0.782979	0.776316	0.552632	3	pseudo	SlowFS	RPMabove100	LibSVM
111	5	111	5	0.973684	0.973214	0.973684	0.973684	0.965217	0.964912	0.929825	3	pseudo	SlowFS	RPMabove100	RF
108	38	108	38	0.947368	0.926829	0.947368	0.947368	0.830769	0.807018	0.614035	3	pseudo	SlowFS	RPMabove100	OneClass
107	17	107	17	0.938596	0.932692	0.938596	0.938596	0.89916	0.894737	0.789474	4	pseudo	SlowFS	RPMabove100	DT
108	8	108	8	0.947368	0.946429	0.947368	0.947368	0.93913	0.938596	0.877193	4	pseudo	SlowFS	RPMabove100	MLP
110	8	110	8	0.964912	0.963636	0.964912	0.964912	0.948276	0.947368	0.894737	4	pseudo	SlowFS	RPMabove100	NB
95	21	95	21	0.833333	0.830357	0.833333	0.833333	0.826087	0.824561	0.649123	4	pseudo	SlowFS	RPMabove100	LibSVM
107	11	107	11	0.938596	0.936364	0.938596	0.938596	0.922414	0.921053	0.842105	4	pseudo	SlowFS	RPMabove100	RF
114	114	114	114	1	0.5	1	1	0.666667	0.5	0	4	pseudo	SlowFS	RPMabove100	OneClass
104	14	104	14	0.912281	0.909091	0.912281	0.912281	0.896552	0.894737	0.789474	5	pseudo	SlowFS	RPMabove100	DT
108	9	108	9	0.947368	0.945946	0.947368	0.947368	0.935065	0.934211	0.868421	5	pseudo	SlowFS	RPMabove100	MLP
107	13	107	13	0.938596	0.935185	0.938596	0.938596	0.91453	0.912281	0.824561	5	pseudo	SlowFS	RPMabove100	NB
97	27	97	27	0.850877	0.836538	0.850877	0.850877	0.815126	0.807018	0.614035	5	pseudo	SlowFS	RPMabove100	LibSVM
105	16	105	16	0.921053	0.915888	0.921053	0.921053	0.893617	0.890351	0.780702	5	pseudo	SlowFS	RPMabove100	RF
113	90	113	90	0.991228	0.96	0.991228	0.991228	0.712934	0.600877	0.201754	5	pseudo	SlowFS	RPMabove100	OneClass
111	13	111	13	0.973684	0.971154	0.973684	0.973684	0.932773	0.929825	0.859649	6	pseudo	SlowFS	RPMabove100	DT
114	114	114	114	1	0.5	1	1	0.666667	0.5	0	6	pseudo	SlowFS	RPMabove100	MLP
112	15	112	15	0.982456	0.980198	0.982456	0.982456	0.929461	0.925439	0.850877	6	pseudo	SlowFS	RPMabove100	NB
94	27	94	27	0.824561	0.813084	0.824561	0.824561	0.8	0.79386	0.587719	6	pseudo	SlowFS	RPMabove100	LibSVM
106	11	106	11	0.929825	0.927928	0.929825	0.929825	0.917749	0.916667	0.833333	6	pseudo	SlowFS	RPMabove100	RF
108	32	108	32	0.947368	0.931818	0.947368	0.947368	0.850394	0.833333	0.666667	6	pseudo	SlowFS	RPMabove100	OneClass
105	12	105	12	0.921053	0.918919	0.921053	0.921053	0.909091	0.907895	0.815789	7	pseudo	SlowFS	RPMabove100	DT
109	6	109	6	0.95614	0.955752	0.95614	0.95614	0.951965	0.951754	0.903509	7	pseudo	SlowFS	RPMabove100	MLP
112	13	112	13	0.982456	0.980583	0.982456	0.982456	0.937238	0.934211	0.868421	7	pseudo	SlowFS	RPMabove100	NB
96	31	96	31	0.842105	0.821782	0.842105	0.842105	0.79668	0.785088	0.570175	7	pseudo	SlowFS	RPMabove100	LibSVM
109	7	109	7	0.95614	0.955357	0.95614	0.95614	0.947826	0.947368	0.894737	7	pseudo	SlowFS	RPMabove100	RF
105	38	105	38	0.921053	0.894118	0.921053	0.921053	0.817121	0.79386	0.587719	7	pseudo	SlowFS	RPMabove100	OneClass
103	12	103	12	0.903509	0.902655	0.903509	0.903509	0.899563	0.899123	0.798246	8	pseudo	SlowFS	RPMabove100	DT
114	114	114	114	1	0.5	1	1	0.666667	0.5	0	8	pseudo	SlowFS	RPMabove100	MLP
109	12	109	12	0.95614	0.953271	0.95614	0.95614	0.92766	0.925439	0.850877	8	pseudo	SlowFS	RPMabove100	NB
96	23	96	23	0.842105	0.834862	0.842105	0.842105	0.824034	0.820175	0.640351	8	pseudo	SlowFS	RPMabove100	LibSVM
107	10	107	10	0.938596	0.936937	0.938596	0.938596	0.926407	0.925439	0.850877	8	pseudo	SlowFS	RPMabove100	RF
100	36	100	36	0.877193	0.847826	0.877193	0.877193	0.8	0.780702	0.561404	8	pseudo	SlowFS	RPMabove100	OneClass
111	12	111	12	0.973684	0.971429	0.973684	0.973684	0.936709	0.934211	0.868421	9	pseudo	SlowFS	RPMabove100	DT
114	114	114	114	1	0.5	1	1	0.666667	0.5	0	9	pseudo	SlowFS	RPMabove100	MLP
112	11	112	11	0.982456	0.980952	0.982456	0.982456	0.945148	0.942982	0.885965	9	pseudo	SlowFS	RPMabove100	NB
98	30	98	30	0.859649	0.84	0.859649	0.859649	0.809917	0.798246	0.596491	9	pseudo	SlowFS	RPMabove100	LibSVM
108	10	108	10	0.947368	0.945455	0.947368	0.947368	0.931034	0.929825	0.859649	9	pseudo	SlowFS	RPMabove100	RF
100	44	100	44	0.877193	0.833333	0.877193	0.877193	0.775194	0.745614	0.491228	9	pseudo	SlowFS	RPMabove100	OneClass
107	12	107	12	0.938596	0.93578	0.938596	0.938596	0.918455	0.916667	0.833333	10	pseudo	SlowFS	RPMabove100	DT
114	114	114	114	1	0.5	1	1	0.666667	0.5	0	10	pseudo	SlowFS	RPMabove100	MLP
107	9	107	9	0.938596	0.9375	0.938596	0.938596	0.930435	0.929825	0.859649	10	pseudo	SlowFS	RPMabove100	NB
93	26	93	26	0.815789	0.807339	0.815789	0.815789	0.798283	0.79386	0.587719	10	pseudo	SlowFS	RPMabove100	LibSVM
105	9	105	9	0.921053	0.921053	0.921053	0.921053	0.921053	0.921053	0.842105	10	pseudo	SlowFS	RPMabove100	RF
114	114	114	114	1	0.5	1	1	0.666667	0.5	0	10	pseudo	SlowFS	RPMabove100	OneClass
107	17	107	17	0.938596	0.932692	0.938596	0.938596	0.89916	0.894737	0.789474	11	pseudo	SlowFS	RPMabove100	DT
114	114	114	114	1	0.5	1	1	0.666667	0.5	0	11	pseudo	SlowFS	RPMabove100	MLP
103	11	103	11	0.903509	0.903509	0.903509	0.903509	0.903509	0.903509	0.807018	11	pseudo	SlowFS	RPMabove100	NB
94	31	94	31	0.824561	0.805825	0.824561	0.824561	0.786611	0.776316	0.552632	11	pseudo	SlowFS	RPMabove100	LibSVM
107	7	107	7	0.938596	0.938596	0.938596	0.938596	0.938596	0.938596	0.877193	11	pseudo	SlowFS	RPMabove100	RF
102	33	102	33	0.894737	0.870968	0.894737	0.894737	0.819277	0.802632	0.605263	11	pseudo	SlowFS	RPMabove100	OneClass
106	13	106	13	0.929825	0.926606	0.929825	0.929825	0.909871	0.907895	0.815789	12	pseudo	SlowFS	RPMabove100	DT
114	114	114	114	1	0.5	1	1	0.666667	0.5	0	12	pseudo	SlowFS	RPMabove100	MLP
111	9	111	9	0.973684	0.972222	0.973684	0.973684	0.948718	0.947368	0.894737	12	pseudo	SlowFS	RPMabove100	NB
92	23	92	23	0.807018	0.80531	0.807018	0.807018	0.803493	0.802632	0.605263	12	pseudo	SlowFS	RPMabove100	LibSVM
108	9	108	9	0.947368	0.945946	0.947368	0.947368	0.935065	0.934211	0.868421	12	pseudo	SlowFS	RPMabove100	RF
99	37	99	37	0.868421	0.836957	0.868421	0.868421	0.792	0.77193	0.54386	12	pseudo	SlowFS	RPMabove100	OneClass
107	10	107	10	0.938596	0.936937	0.938596	0.938596	0.926407	0.925439	0.850877	13	pseudo	SlowFS	RPMabove100	DT
114	114	114	114	1	0.5	1	1	0.666667	0.5	0	13	pseudo	SlowFS	RPMabove100	MLP
110	7	110	7	0.964912	0.963964	0.964912	0.964912	0.952381	0.951754	0.903509	13	pseudo	SlowFS	RPMabove100	NB
101	22	101	22	0.885965	0.87619	0.885965	0.885965	0.852321	0.846491	0.692982	13	pseudo	SlowFS	RPMabove100	LibSVM
108	7	108	7	0.947368	0.946903	0.947368	0.947368	0.943231	0.942982	0.885965	13	pseudo	SlowFS	RPMabove100	RF
112	96	112	96	0.982456	0.9	0.982456	0.982456	0.695652	0.570175	0.140351	13	pseudo	SlowFS	RPMabove100	OneClass
103	11	103	11	0.903509	0.903509	0.903509	0.903509	0.903509	0.903509	0.807018	14	pseudo	SlowFS	RPMabove100	DT
110	10	110	10	0.964912	0.962963	0.964912	0.964912	0.940171	0.938596	0.877193	14	pseudo	SlowFS	RPMabove100	MLP
111	17	111	17	0.973684	0.97	0.973684	0.973684	0.917355	0.912281	0.824561	14	pseudo	SlowFS	RPMabove100	NB
96	22	96	22	0.842105	0.836364	0.842105	0.842105	0.827586	0.824561	0.649123	14	pseudo	SlowFS	RPMabove100	LibSVM
106	12	106	12	0.929825	0.927273	0.929825	0.929825	0.913793	0.912281	0.824561	14	pseudo	SlowFS	RPMabove100	RF
99	30	99	30	0.868421	0.848485	0.868421	0.868421	0.814815	0.802632	0.605263	14	pseudo	SlowFS	RPMabove100	OneClass
106	13	106	13	0.929825	0.926606	0.929825	0.929825	0.909871	0.907895	0.815789	15	pseudo	SlowFS	RPMabove100	DT
114	114	114	114	1	0.5	1	1	0.666667	0.5	0	15	pseudo	SlowFS	RPMabove100	MLP
109	13	109	13	0.95614	0.95283	0.95614	0.95614	0.923729	0.921053	0.842105	15	pseudo	SlowFS	RPMabove100	NB
94	26	94	26	0.824561	0.814815	0.824561	0.824561	0.803419	0.798246	0.596491	15	pseudo	SlowFS	RPMabove100	LibSVM
103	12	103	12	0.903509	0.902655	0.903509	0.903509	0.899563	0.899123	0.798246	15	pseudo	SlowFS	RPMabove100	RF
100	32	100	32	0.877193	0.854167	0.877193	0.877193	0.813008	0.798246	0.596491	15	pseudo	SlowFS	RPMabove100	OneClass
100	15	100	15	0.877193	0.876106	0.877193	0.877193	0.873362	0.872807	0.745614	16	pseudo	SlowFS	RPMabove100	DT
114	114	114	114	1	0.5	1	1	0.666667	0.5	0	16	pseudo	SlowFS	RPMabove100	MLP
109	12	109	12	0.95614	0.953271	0.95614	0.95614	0.92766	0.925439	0.850877	16	pseudo	SlowFS	RPMabove100	NB
89	28	89	28	0.780702	0.774775	0.780702	0.780702	0.770563	0.767544	0.535088	16	pseudo	SlowFS	RPMabove100	LibSVM
105	10	105	10	0.921053	0.920354	0.921053	0.921053	0.917031	0.916667	0.833333	16	pseudo	SlowFS	RPMabove100	RF
101	33	101	33	0.885965	0.861702	0.885965	0.885965	0.814516	0.798246	0.596491	16	pseudo	SlowFS	RPMabove100	OneClass
105	13	105	13	0.921053	0.918182	0.921053	0.921053	0.905172	0.903509	0.807018	17	pseudo	SlowFS	RPMabove100	DT
114	114	114	114	1	0.5	1	1	0.666667	0.5	0	17	pseudo	SlowFS	RPMabove100	MLP
110	9	110	9	0.964912	0.963303	0.964912	0.964912	0.944206	0.942982	0.885965	17	pseudo	SlowFS	RPMabove100	NB
96	43	96	43	0.842105	0.797753	0.842105	0.842105	0.758893	0.732456	0.464912	17	pseudo	SlowFS	RPMabove100	LibSVM
103	16	103	16	0.903509	0.899083	0.903509	0.903509	0.88412	0.881579	0.763158	17	pseudo	SlowFS	RPMabove100	RF
113	102	113	102	0.991228	0.923077	0.991228	0.991228	0.68693	0.548246	0.0964912	17	pseudo	SlowFS	RPMabove100	OneClass
103	15	103	15	0.903509	0.9	0.903509	0.903509	0.887931	0.885965	0.77193	18	pseudo	SlowFS	RPMabove100	DT
114	114	114	114	1	0.5	1	1	0.666667	0.5	0	18	pseudo	SlowFS	RPMabove100	MLP
111	9	111	9	0.973684	0.972222	0.973684	0.973684	0.948718	0.947368	0.894737	18	pseudo	SlowFS	RPMabove100	NB
91	31	91	31	0.798246	0.783019	0.798246	0.798246	0.771186	0.763158	0.526316	18	pseudo	SlowFS	RPMabove100	LibSVM
108	8	108	8	0.947368	0.946429	0.947368	0.947368	0.93913	0.938596	0.877193	18	pseudo	SlowFS	RPMabove100	RF
114	101	114	101	1	1	1	1	0.693009	0.557018	0.114035	18	pseudo	SlowFS	RPMabove100	OneClass
109	12	109	12	0.95614	0.953271	0.95614	0.95614	0.92766	0.925439	0.850877	19	pseudo	SlowFS	RPMabove100	DT
114	114	114	114	1	0.5	1	1	0.666667	0.5	0	19	pseudo	SlowFS	RPMabove100	MLP
106	8	106	8	0.929825	0.929825	0.929825	0.929825	0.929825	0.929825	0.859649	19	pseudo	SlowFS	RPMabove100	NB
94	23	94	23	0.824561	0.81982	0.824561	0.824561	0.813853	0.811404	0.622807	19	pseudo	SlowFS	RPMabove100	LibSVM
112	7	112	7	0.982456	0.981651	0.982456	0.982456	0.961373	0.960526	0.921053	19	pseudo	SlowFS	RPMabove100	RF
114	93	114	93	1	1	1	1	0.71028	0.592105	0.184211	19	pseudo	SlowFS	RPMabove100	OneClass
109	10	109	10	0.95614	0.954128	0.95614	0.95614	0.935622	0.934211	0.868421	20	pseudo	SlowFS	RPMabove100	DT
114	114	114	114	1	0.5	1	1	0.666667	0.5	0	20	pseudo	SlowFS	RPMabove100	MLP
110	8	110	8	0.964912	0.963636	0.964912	0.964912	0.948276	0.947368	0.894737	20	pseudo	SlowFS	RPMabove100	NB
94	20	94	20	0.824561	0.824561	0.824561	0.824561	0.824561	0.824561	0.649123	20	pseudo	SlowFS	RPMabove100	LibSVM
109	9	109	9	0.95614	0.954545	0.95614	0.95614	0.939655	0.938596	0.877193	20	pseudo	SlowFS	RPMabove100	RF
108	58	108	58	0.947368	0.903226	0.947368	0.947368	0.771429	0.719298	0.438596	20	pseudo	SlowFS	RPMabove100	OneClass
108	9	108	9	0.947368	0.945946	0.947368	0.947368	0.935065	0.934211	0.868421	21	pseudo	SlowFS	RPMabove100	DT
114	114	114	114	1	0.5	1	1	0.666667	0.5	0	21	pseudo	SlowFS	RPMabove100	MLP
112	12	112	12	0.982456	0.980769	0.982456	0.982456	0.941176	0.938596	0.877193	21	pseudo	SlowFS	RPMabove100	NB
97	24	97	24	0.850877	0.841121	0.850877	0.850877	0.825532	0.820175	0.640351	21	pseudo	SlowFS	RPMabove100	LibSVM
109	8	109	8	0.95614	0.954955	0.95614	0.95614	0.943723	0.942982	0.885965	21	pseudo	SlowFS	RPMabove100	RF
102	35	102	35	0.894737	0.868132	0.894737	0.894737	0.812749	0.79386	0.587719	21	pseudo	SlowFS	RPMabove100	OneClass
104	15	104	15	0.912281	0.908257	0.912281	0.912281	0.892704	0.890351	0.780702	22	pseudo	SlowFS	RPMabove100	DT
114	114	114	114	1	0.5	1	1	0.666667	0.5	0	22	pseudo	SlowFS	RPMabove100	MLP
112	20	112	20	0.982456	0.979167	0.982456	0.982456	0.910569	0.903509	0.807018	22	pseudo	SlowFS	RPMabove100	NB
97	25	97	25	0.850877	0.839623	0.850877	0.850877	0.822034	0.815789	0.631579	22	pseudo	SlowFS	RPMabove100	LibSVM
110	13	110	13	0.964912	0.961905	0.964912	0.964912	0.92827	0.925439	0.850877	22	pseudo	SlowFS	RPMabove100	RF
97	31	97	31	0.850877	0.83	0.850877	0.850877	0.801653	0.789474	0.578947	22	pseudo	SlowFS	RPMabove100	OneClass
106	8	106	8	0.929825	0.929825	0.929825	0.929825	0.929825	0.929825	0.859649	23	pseudo	SlowFS	RPMabove100	DT
114	114	114	114	1	0.5	1	1	0.666667	0.5	0	23	pseudo	SlowFS	RPMabove100	MLP
109	8	109	8	0.95614	0.954955	0.95614	0.95614	0.943723	0.942982	0.885965	23	pseudo	SlowFS	RPMabove100	NB
92	25	92	25	0.807018	0.801802	0.807018	0.807018	0.796537	0.79386	0.587719	23	pseudo	SlowFS	RPMabove100	LibSVM
108	6	108	6	0.947368	0.947368	0.947368	0.947368	0.947368	0.947368	0.894737	23	pseudo	SlowFS	RPMabove100	RF
106	51	106	51	0.929825	0.887324	0.929825	0.929825	0.782288	0.741228	0.482456	23	pseudo	SlowFS	RPMabove100	OneClass
109	8	109	8	0.95614	0.954955	0.95614	0.95614	0.943723	0.942982	0.885965	24	pseudo	SlowFS	RPMabove100	DT
114	114	114	114	1	0.5	1	1	0.666667	0.5	0	24	pseudo	SlowFS	RPMabove100	MLP
107	9	107	9	0.938596	0.9375	0.938596	0.938596	0.930435	0.929825	0.859649	24	pseudo	SlowFS	RPMabove100	NB
103	26	103	26	0.903509	0.888889	0.903509	0.903509	0.847737	0.837719	0.675439	24	pseudo	SlowFS	RPMabove100	LibSVM
109	8	109	8	0.95614	0.954955	0.95614	0.95614	0.943723	0.942982	0.885965	24	pseudo	SlowFS	RPMabove100	RF
103	45	103	45	0.903509	0.8625	0.903509	0.903509	0.78626	0.754386	0.508772	24	pseudo	SlowFS	RPMabove100	OneClass
108	11	108	11	0.947368	0.944954	0.947368	0.947368	0.927039	0.925439	0.850877	25	pseudo	SlowFS	RPMabove100	DT
108	11	108	11	0.947368	0.944954	0.947368	0.947368	0.927039	0.925439	0.850877	25	pseudo	SlowFS	RPMabove100	MLP
108	6	108	6	0.947368	0.947368	0.947368	0.947368	0.947368	0.947368	0.894737	25	pseudo	SlowFS	RPMabove100	NB
93	23	93	23	0.815789	0.8125	0.815789	0.815789	0.808696	0.807018	0.614035	25	pseudo	SlowFS	RPMabove100	LibSVM
109	7	109	7	0.95614	0.955357	0.95614	0.95614	0.947826	0.947368	0.894737	25	pseudo	SlowFS	RPMabove100	RF
113	101	113	101	0.991228	0.928571	0.991228	0.991228	0.689024	0.552632	0.105263	25	pseudo	SlowFS	RPMabove100	OneClass
108	15	108	15	0.947368	0.942857	0.947368	0.947368	0.911392	0.907895	0.815789	26	pseudo	SlowFS	RPMabove100	DT
114	114	114	114	1	0.5	1	1	0.666667	0.5	0	26	pseudo	SlowFS	RPMabove100	MLP
108	14	108	14	0.947368	0.943396	0.947368	0.947368	0.915254	0.912281	0.824561	26	pseudo	SlowFS	RPMabove100	NB
96	21	96	21	0.842105	0.837838	0.842105	0.842105	0.831169	0.828947	0.657895	26	pseudo	SlowFS	RPMabove100	LibSVM
110	11	110	11	0.964912	0.962617	0.964912	0.964912	0.93617	0.934211	0.868421	26	pseudo	SlowFS	RPMabove100	RF
98	37	98	37	0.859649	0.827957	0.859649	0.859649	0.787149	0.767544	0.535088	26	pseudo	SlowFS	RPMabove100	OneClass
113	18	113	18	0.991228	0.989691	0.991228	0.991228	0.922449	0.916667	0.833333	27	pseudo	SlowFS	RPMabove100	DT
102	17	102	17	0.894737	0.889908	0.894737	0.894737	0.875536	0.872807	0.745614	27	pseudo	SlowFS	RPMabove100	MLP
110	11	110	11	0.964912	0.962617	0.964912	0.964912	0.93617	0.934211	0.868421	27	pseudo	SlowFS	RPMabove100	NB
96	33	96	33	0.842105	0.818182	0.842105	0.842105	0.790123	0.776316	0.552632	27	pseudo	SlowFS	RPMabove100	LibSVM
107	9	107	9	0.938596	0.9375	0.938596	0.938596	0.930435	0.929825	0.859649	27	pseudo	SlowFS	RPMabove100	RF
103	55	103	55	0.903509	0.842857	0.903509	0.903509	0.757353	0.710526	0.421053	27	pseudo	SlowFS	RPMabove100	OneClass
106	14	106	14	0.929825	0.925926	0.929825	0.929825	0.905983	0.903509	0.807018	28	pseudo	SlowFS	RPMabove100	DT
114	114	114	114	1	0.5	1	1	0.666667	0.5	0	28	pseudo	SlowFS	RPMabove100	MLP
105	11	105	11	0.921053	0.919643	0.921053	0.921053	0.913043	0.912281	0.824561	28	pseudo	SlowFS	RPMabove100	NB
98	31	98	31	0.859649	0.838384	0.859649	0.859649	0.806584	0.79386	0.587719	28	pseudo	SlowFS	RPMabove100	LibSVM
107	11	107	11	0.938596	0.936364	0.938596	0.938596	0.922414	0.921053	0.842105	28	pseudo	SlowFS	RPMabove100	RF
101	27	101	27	0.885965	0.87	0.885965	0.885965	0.834711	0.824561	0.649123	28	pseudo	SlowFS	RPMabove100	OneClass
102	13	102	13	0.894737	0.893805	0.894737	0.894737	0.89083	0.890351	0.780702	29	pseudo	SlowFS	RPMabove100	DT
114	114	114	114	1	0.5	1	1	0.666667	0.5	0	29	pseudo	SlowFS	RPMabove100	MLP
107	10	107	10	0.938596	0.936937	0.938596	0.938596	0.926407	0.925439	0.850877	29	pseudo	SlowFS	RPMabove100	NB
93	31	93	31	0.815789	0.798077	0.815789	0.815789	0.781513	0.77193	0.54386	29	pseudo	SlowFS	RPMabove100	LibSVM
110	8	110	8	0.964912	0.963636	0.964912	0.964912	0.948276	0.947368	0.894737	29	pseudo	SlowFS	RPMabove100	RF
107	50	107	50	0.938596	0.901408	0.938596	0.938596	0.789668	0.75	0.5	29	pseudo	SlowFS	RPMabove100	OneClass
110	13	110	13	0.964912	0.961905	0.964912	0.964912	0.92827	0.925439	0.850877	30	pseudo	SlowFS	RPMabove100	DT
114	114	114	114	1	0.5	1	1	0.666667	0.5	0	30	pseudo	SlowFS	RPMabove100	MLP
111	12	111	12	0.973684	0.971429	0.973684	0.973684	0.936709	0.934211	0.868421	30	pseudo	SlowFS	RPMabove100	NB
94	24	94	24	0.824561	0.818182	0.824561	0.824561	0.810345	0.807018	0.614035	30	pseudo	SlowFS	RPMabove100	LibSVM
110	8	110	8	0.964912	0.963636	0.964912	0.964912	0.948276	0.947368	0.894737	30	pseudo	SlowFS	RPMabove100	RF
98	35	98	35	0.859649	0.831579	0.859649	0.859649	0.793522	0.776316	0.552632	30	pseudo	SlowFS	RPMabove100	OneClass
106	8	106	8	0.929825	0.929825	0.929825	0.929825	0.929825	0.929825	0.859649	31	pseudo	SlowFS	RPMabove100	DT
114	114	114	114	1	0.5	1	1	0.666667	0.5	0	31	pseudo	SlowFS	RPMabove100	MLP
106	12	106	12	0.929825	0.927273	0.929825	0.929825	0.913793	0.912281	0.824561	31	pseudo	SlowFS	RPMabove100	NB
98	32	98	32	0.859649	0.836735	0.859649	0.859649	0.803279	0.789474	0.578947	31	pseudo	SlowFS	RPMabove100	LibSVM
110	10	110	10	0.964912	0.962963	0.964912	0.964912	0.940171	0.938596	0.877193	31	pseudo	SlowFS	RPMabove100	RF
106	41	106	41	0.929825	0.901235	0.929825	0.929825	0.812261	0.785088	0.570175	31	pseudo	SlowFS	RPMabove100	OneClass
108	13	108	13	0.947368	0.943925	0.947368	0.947368	0.919149	0.916667	0.833333	32	pseudo	SlowFS	RPMabove100	DT
114	114	114	114	1	0.5	1	1	0.666667	0.5	0	32	pseudo	SlowFS	RPMabove100	MLP
108	10	108	10	0.947368	0.945455	0.947368	0.947368	0.931034	0.929825	0.859649	32	pseudo	SlowFS	RPMabove100	NB
103	23	103	23	0.903509	0.892157	0.903509	0.903509	0.858333	0.850877	0.701754	32	pseudo	SlowFS	RPMabove100	LibSVM
106	11	106	11	0.929825	0.927928	0.929825	0.929825	0.917749	0.916667	0.833333	32	pseudo	SlowFS	RPMabove100	RF
106	41	106	41	0.929825	0.901235	0.929825	0.929825	0.812261	0.785088	0.570175	32	pseudo	SlowFS	RPMabove100	OneClass
106	11	106	11	0.929825	0.927928	0.929825	0.929825	0.917749	0.916667	0.833333	33	pseudo	SlowFS	RPMabove100	DT
114	114	114	114	1	0.5	1	1	0.666667	0.5	0	33	pseudo	SlowFS	RPMabove100	MLP
106	12	106	12	0.929825	0.927273	0.929825	0.929825	0.913793	0.912281	0.824561	33	pseudo	SlowFS	RPMabove100	NB
95	30	95	30	0.833333	0.815534	0.833333	0.833333	0.794979	0.785088	0.570175	33	pseudo	SlowFS	RPMabove100	LibSVM
106	10	106	10	0.929825	0.928571	0.929825	0.929825	0.921739	0.921053	0.842105	33	pseudo	SlowFS	RPMabove100	RF
104	53	104	53	0.912281	0.859155	0.912281	0.912281	0.767528	0.723684	0.447368	33	pseudo	SlowFS	RPMabove100	OneClass
110	14	110	14	0.964912	0.961538	0.964912	0.964912	0.92437	0.921053	0.842105	34	pseudo	SlowFS	RPMabove100	DT
114	114	114	114	1	0.5	1	1	0.666667	0.5	0	34	pseudo	SlowFS	RPMabove100	MLP
111	10	111	10	0.973684	0.971963	0.973684	0.973684	0.944681	0.942982	0.885965	34	pseudo	SlowFS	RPMabove100	NB
96	34	96	34	0.842105	0.816327	0.842105	0.842105	0.786885	0.77193	0.54386	34	pseudo	SlowFS	RPMabove100	LibSVM
107	9	107	9	0.938596	0.9375	0.938596	0.938596	0.930435	0.929825	0.859649	34	pseudo	SlowFS	RPMabove100	RF
100	26	100	26	0.877193	0.862745	0.877193	0.877193	0.833333	0.824561	0.649123	34	pseudo	SlowFS	RPMabove100	OneClass
104	11	104	11	0.912281	0.911504	0.912281	0.912281	0.908297	0.907895	0.815789	35	pseudo	SlowFS	RPMabove100	DT
110	9	110	9	0.964912	0.963303	0.964912	0.964912	0.944206	0.942982	0.885965	35	pseudo	SlowFS	RPMabove100	MLP
106	8	106	8	0.929825	0.929825	0.929825	0.929825	0.929825	0.929825	0.859649	35	pseudo	SlowFS	RPMabove100	NB
92	22	92	22	0.807018	0.807018	0.807018	0.807018	0.807018	0.807018	0.614035	35	pseudo	SlowFS	RPMabove100	LibSVM
109	9	109	9	0.95614	0.954545	0.95614	0.95614	0.939655	0.938596	0.877193	35	pseudo	SlowFS	RPMabove100	RF
114	114	114	114	1	0.5	1	1	0.666667	0.5	0	35	pseudo	SlowFS	RPMabove100	OneClass
107	11	107	11	0.938596	0.936364	0.938596	0.938596	0.922414	0.921053	0.842105	36	pseudo	SlowFS	RPMabove100	DT
114	114	114	114	1	0.5	1	1	0.666667	0.5	0	36	pseudo	SlowFS	RPMabove100	MLP
108	8	108	8	0.947368	0.946429	0.947368	0.947368	0.93913	0.938596	0.877193	36	pseudo	SlowFS	RPMabove100	NB
94	30	94	30	0.824561	0.807692	0.824561	0.824561	0.789916	0.780702	0.561404	36	pseudo	SlowFS	RPMabove100	LibSVM
108	8	108	8	0.947368	0.946429	0.947368	0.947368	0.93913	0.938596	0.877193	36	pseudo	SlowFS	RPMabove100	RF
103	108	103	108	0.903509	0.488152	0.903509	0.903509	0.633846	0.47807	-0.0438596	36	pseudo	SlowFS	RPMabove100	OneClass
103	14	103	14	0.903509	0.900901	0.903509	0.903509	0.891775	0.890351	0.780702	37	pseudo	SlowFS	RPMabove100	DT
114	114	114	114	1	0.5	1	1	0.666667	0.5	0	37	pseudo	SlowFS	RPMabove100	MLP
109	17	109	17	0.95614	0.95098	0.95614	0.95614	0.908333	0.903509	0.807018	37	pseudo	SlowFS	RPMabove100	NB
95	20	95	20	0.833333	0.831858	0.833333	0.833333	0.829694	0.828947	0.657895	37	pseudo	SlowFS	RPMabove100	LibSVM
107	14	107	14	0.938596	0.934579	0.938596	0.938596	0.910638	0.907895	0.815789	37	pseudo	SlowFS	RPMabove100	RF
114	114	114	114	1	0.5	1	1	0.666667	0.5	0	37	pseudo	SlowFS	RPMabove100	OneClass
108	8	108	8	0.947368	0.946429	0.947368	0.947368	0.93913	0.938596	0.877193	38	pseudo	SlowFS	RPMabove100	DT
114	114	114	114	1	0.5	1	1	0.666667	0.5	0	38	pseudo	SlowFS	RPMabove100	MLP
112	10	112	10	0.982456	0.981132	0.982456	0.982456	0.949153	0.947368	0.894737	38	pseudo	SlowFS	RPMabove100	NB
95	36	95	36	0.833333	0.804124	0.833333	0.833333	0.77551	0.758772	0.517544	38	pseudo	SlowFS	RPMabove100	LibSVM
108	9	108	9	0.947368	0.945946	0.947368	0.947368	0.935065	0.934211	0.868421	38	pseudo	SlowFS	RPMabove100	RF
114	114	114	114	1	0.5	1	1	0.666667	0.5	0	38	pseudo	SlowFS	RPMabove100	OneClass
106	12	106	12	0.929825	0.927273	0.929825	0.929825	0.913793	0.912281	0.824561	39	pseudo	SlowFS	RPMabove100	DT
114	114	114	114	1	0.5	1	1	0.666667	0.5	0	39	pseudo	SlowFS	RPMabove100	MLP
112	14	112	14	0.982456	0.980392	0.982456	0.982456	0.933333	0.929825	0.859649	39	pseudo	SlowFS	RPMabove100	NB
88	28	88	28	0.77193	0.767857	0.77193	0.77193	0.765217	0.763158	0.526316	39	pseudo	SlowFS	RPMabove100	LibSVM
111	12	111	12	0.973684	0.971429	0.973684	0.973684	0.936709	0.934211	0.868421	39	pseudo	SlowFS	RPMabove100	RF
101	32	101	32	0.885965	0.863158	0.885965	0.885965	0.817814	0.802632	0.605263	39	pseudo	SlowFS	RPMabove100	OneClass
104	14	104	14	0.912281	0.909091	0.912281	0.912281	0.896552	0.894737	0.789474	40	pseudo	SlowFS	RPMabove100	DT
114	114	114	114	1	0.5	1	1	0.666667	0.5	0	40	pseudo	SlowFS	RPMabove100	MLP
107	10	107	10	0.938596	0.936937	0.938596	0.938596	0.926407	0.925439	0.850877	40	pseudo	SlowFS	RPMabove100	NB
101	30	101	30	0.885965	0.865979	0.885965	0.885965	0.82449	0.811404	0.622807	40	pseudo	SlowFS	RPMabove100	LibSVM
107	9	107	9	0.938596	0.9375	0.938596	0.938596	0.930435	0.929825	0.859649	40	pseudo	SlowFS	RPMabove100	RF
103	54	103	54	0.903509	0.84507	0.903509	0.903509	0.760148	0.714912	0.429825	40	pseudo	SlowFS	RPMabove100	OneClass
103	14	103	14	0.903509	0.900901	0.903509	0.903509	0.891775	0.890351	0.780702	41	pseudo	SlowFS	RPMabove100	DT
107	13	107	13	0.938596	0.935185	0.938596	0.938596	0.91453	0.912281	0.824561	41	pseudo	SlowFS	RPMabove100	MLP
105	10	105	10	0.921053	0.920354	0.921053	0.921053	0.917031	0.916667	0.833333	41	pseudo	SlowFS	RPMabove100	NB
92	26	92	26	0.807018	0.8	0.807018	0.807018	0.793103	0.789474	0.578947	41	pseudo	SlowFS	RPMabove100	LibSVM
109	10	109	10	0.95614	0.954128	0.95614	0.95614	0.935622	0.934211	0.868421	41	pseudo	SlowFS	RPMabove100	RF
104	40	104	40	0.912281	0.880952	0.912281	0.912281	0.806202	0.780702	0.561404	41	pseudo	SlowFS	RPMabove100	OneClass
104	13	104	13	0.912281	0.90991	0.912281	0.912281	0.900433	0.899123	0.798246	42	pseudo	SlowFS	RPMabove100	DT
106	24	106	24	0.929825	0.918367	0.929825	0.929825	0.868852	0.859649	0.719298	42	pseudo	SlowFS	RPMabove100	MLP
109	10	109	10	0.95614	0.954128	0.95614	0.95614	0.935622	0.934211	0.868421	42	pseudo	SlowFS	RPMabove100	NB
98	29	98	29	0.859649	0.841584	0.859649	0.859649	0.813278	0.802632	0.605263	42	pseudo	SlowFS	RPMabove100	LibSVM
109	7	109	7	0.95614	0.955357	0.95614	0.95614	0.947826	0.947368	0.894737	42	pseudo	SlowFS	RPMabove100	RF
106	33	106	33	0.929825	0.910112	0.929825	0.929825	0.837945	0.820175	0.640351	42	pseudo	SlowFS	RPMabove100	OneClass
108	10	108	10	0.947368	0.945455	0.947368	0.947368	0.931034	0.929825	0.859649	43	pseudo	SlowFS	RPMabove100	DT
114	114	114	114	1	0.5	1	1	0.666667	0.5	0	43	pseudo	SlowFS	RPMabove100	MLP
112	6	112	6	0.982456	0.981818	0.982456	0.982456	0.965517	0.964912	0.929825	43	pseudo	SlowFS	RPMabove100	NB
96	25	96	25	0.842105	0.831776	0.842105	0.842105	0.817021	0.811404	0.622807	43	pseudo	SlowFS	RPMabove100	LibSVM
109	8	109	8	0.95614	0.954955	0.95614	0.95614	0.943723	0.942982	0.885965	43	pseudo	SlowFS	RPMabove100	RF
111	102	111	102	0.973684	0.8	0.973684	0.973684	0.678899	0.539474	0.0789474	43	pseudo	SlowFS	RPMabove100	OneClass
105	13	105	13	0.921053	0.918182	0.921053	0.921053	0.905172	0.903509	0.807018	44	pseudo	SlowFS	RPMabove100	DT
109	13	109	13	0.95614	0.95283	0.95614	0.95614	0.923729	0.921053	0.842105	44	pseudo	SlowFS	RPMabove100	MLP
109	10	109	10	0.95614	0.954128	0.95614	0.95614	0.935622	0.934211	0.868421	44	pseudo	SlowFS	RPMabove100	NB
90	28	90	28	0.789474	0.781818	0.789474	0.789474	0.775862	0.77193	0.54386	44	pseudo	SlowFS	RPMabove100	LibSVM
110	9	110	9	0.964912	0.963303	0.964912	0.964912	0.944206	0.942982	0.885965	44	pseudo	SlowFS	RPMabove100	RF
105	34	105	34	0.921053	0.898876	0.921053	0.921053	0.83004	0.811404	0.622807	44	pseudo	SlowFS	RPMabove100	OneClass
111	4	111	4	0.973684	0.973451	0.973684	0.973684	0.969432	0.969298	0.938596	45	pseudo	SlowFS	RPMabove100	DT
114	114	114	114	1	0.5	1	1	0.666667	0.5	0	45	pseudo	SlowFS	RPMabove100	MLP
112	7	112	7	0.982456	0.981651	0.982456	0.982456	0.961373	0.960526	0.921053	45	pseudo	SlowFS	RPMabove100	NB
101	23	101	23	0.885965	0.875	0.885965	0.885965	0.848739	0.842105	0.684211	45	pseudo	SlowFS	RPMabove100	LibSVM
111	6	111	6	0.973684	0.972973	0.973684	0.973684	0.961039	0.960526	0.921053	45	pseudo	SlowFS	RPMabove100	RF
98	17	98	17	0.859649	0.858407	0.859649	0.859649	0.855895	0.855263	0.710526	45	pseudo	SlowFS	RPMabove100	OneClass
104	12	104	12	0.912281	0.910714	0.912281	0.912281	0.904348	0.903509	0.807018	46	pseudo	SlowFS	RPMabove100	DT
114	114	114	114	1	0.5	1	1	0.666667	0.5	0	46	pseudo	SlowFS	RPMabove100	MLP
108	13	108	13	0.947368	0.943925	0.947368	0.947368	0.919149	0.916667	0.833333	46	pseudo	SlowFS	RPMabove100	NB
95	20	95	20	0.833333	0.831858	0.833333	0.833333	0.829694	0.828947	0.657895	46	pseudo	SlowFS	RPMabove100	LibSVM
107	11	107	11	0.938596	0.936364	0.938596	0.938596	0.922414	0.921053	0.842105	46	pseudo	SlowFS	RPMabove100	RF
106	44	106	44	0.929825	0.897436	0.929825	0.929825	0.80303	0.77193	0.54386	46	pseudo	SlowFS	RPMabove100	OneClass
107	12	107	12	0.938596	0.93578	0.938596	0.938596	0.918455	0.916667	0.833333	47	pseudo	SlowFS	RPMabove100	DT
114	114	114	114	1	0.5	1	1	0.666667	0.5	0	47	pseudo	SlowFS	RPMabove100	MLP
109	8	109	8	0.95614	0.954955	0.95614	0.95614	0.943723	0.942982	0.885965	47	pseudo	SlowFS	RPMabove100	NB
95	21	95	21	0.833333	0.830357	0.833333	0.833333	0.826087	0.824561	0.649123	47	pseudo	SlowFS	RPMabove100	LibSVM
107	10	107	10	0.938596	0.936937	0.938596	0.938596	0.926407	0.925439	0.850877	47	pseudo	SlowFS	RPMabove100	RF
105	43	105	43	0.921053	0.8875	0.921053	0.921053	0.801527	0.77193	0.54386	47	pseudo	SlowFS	RPMabove100	OneClass
110	18	110	18	0.964912	0.96	0.964912	0.964912	0.909091	0.903509	0.807018	48	pseudo	SlowFS	RPMabove100	DT
114	114	114	114	1	0.5	1	1	0.666667	0.5	0	48	pseudo	SlowFS	RPMabove100	MLP
111	23	111	23	0.973684	0.968085	0.973684	0.973684	0.895161	0.885965	0.77193	48	pseudo	SlowFS	RPMabove100	NB
95	29	95	29	0.833333	0.817308	0.833333	0.833333	0.798319	0.789474	0.578947	48	pseudo	SlowFS	RPMabove100	LibSVM
110	15	110	15	0.964912	0.961165	0.964912	0.964912	0.920502	0.916667	0.833333	48	pseudo	SlowFS	RPMabove100	RF
100	109	100	109	0.877193	0.478469	0.877193	0.877193	0.619195	0.460526	-0.0789474	48	pseudo	SlowFS	RPMabove100	OneClass
107	18	107	18	0.938596	0.932039	0.938596	0.938596	0.895397	0.890351	0.780702	49	pseudo	SlowFS	RPMabove100	DT
114	114	114	114	1	0.5	1	1	0.666667	0.5	0	49	pseudo	SlowFS	RPMabove100	MLP
108	15	108	15	0.947368	0.942857	0.947368	0.947368	0.911392	0.907895	0.815789	49	pseudo	SlowFS	RPMabove100	NB
93	35	93	35	0.815789	0.79	0.815789	0.815789	0.768595	0.754386	0.508772	49	pseudo	SlowFS	RPMabove100	LibSVM
107	15	107	15	0.938596	0.933962	0.938596	0.938596	0.90678	0.903509	0.807018	49	pseudo	SlowFS	RPMabove100	RF
102	43	102	43	0.894737	0.855422	0.894737	0.894737	0.787645	0.758772	0.517544	49	pseudo	SlowFS	RPMabove100	OneClass
111	11	111	11	0.973684	0.971698	0.973684	0.973684	0.940678	0.938596	0.877193	50	pseudo	SlowFS	RPMabove100	DT
114	114	114	114	1	0.5	1	1	0.666667	0.5	0	50	pseudo	SlowFS	RPMabove100	MLP
110	6	110	6	0.964912	0.964286	0.964912	0.964912	0.956522	0.95614	0.912281	50	pseudo	SlowFS	RPMabove100	NB
93	26	93	26	0.815789	0.807339	0.815789	0.815789	0.798283	0.79386	0.587719	50	pseudo	SlowFS	RPMabove100	LibSVM
107	8	107	8	0.938596	0.938053	0.938596	0.938596	0.934498	0.934211	0.868421	50	pseudo	SlowFS	RPMabove100	RF
106	44	106	44	0.929825	0.897436	0.929825	0.929825	0.80303	0.77193	0.54386	50	pseudo	SlowFS	RPMabove100	OneClass
110	7	110	7	0.964912	0.963964	0.964912	0.964912	0.952381	0.951754	0.903509	51	pseudo	SlowFS	RPMabove100	DT
114	114	114	114	1	0.5	1	1	0.666667	0.5	0	51	pseudo	SlowFS	RPMabove100	MLP
111	8	111	8	0.973684	0.972477	0.973684	0.973684	0.95279	0.951754	0.903509	51	pseudo	SlowFS	RPMabove100	NB
102	28	102	28	0.894737	0.877551	0.894737	0.894737	0.836066	0.824561	0.649123	51	pseudo	SlowFS	RPMabove100	LibSVM
111	5	111	5	0.973684	0.973214	0.973684	0.973684	0.965217	0.964912	0.929825	51	pseudo	SlowFS	RPMabove100	RF
105	38	105	38	0.921053	0.894118	0.921053	0.921053	0.817121	0.79386	0.587719	51	pseudo	SlowFS	RPMabove100	OneClass
109	7	109	7	0.95614	0.955357	0.95614	0.95614	0.947826	0.947368	0.894737	52	pseudo	SlowFS	RPMabove100	DT
114	114	114	114	1	0.5	1	1	0.666667	0.5	0	52	pseudo	SlowFS	RPMabove100	MLP
106	11	106	11	0.929825	0.927928	0.929825	0.929825	0.917749	0.916667	0.833333	52	pseudo	SlowFS	RPMabove100	NB
96	18	96	18	0.842105	0.842105	0.842105	0.842105	0.842105	0.842105	0.684211	52	pseudo	SlowFS	RPMabove100	LibSVM
107	7	107	7	0.938596	0.938596	0.938596	0.938596	0.938596	0.938596	0.877193	52	pseudo	SlowFS	RPMabove100	RF
96	47	96	47	0.842105	0.788235	0.842105	0.842105	0.747082	0.714912	0.429825	52	pseudo	SlowFS	RPMabove100	OneClass
110	15	110	15	0.964912	0.961165	0.964912	0.964912	0.920502	0.916667	0.833333	53	pseudo	SlowFS	RPMabove100	DT
114	114	114	114	1	0.5	1	1	0.666667	0.5	0	53	pseudo	SlowFS	RPMabove100	MLP
110	13	110	13	0.964912	0.961905	0.964912	0.964912	0.92827	0.925439	0.850877	53	pseudo	SlowFS	RPMabove100	NB
89	25	89	25	0.780702	0.780702	0.780702	0.780702	0.780702	0.780702	0.561404	53	pseudo	SlowFS	RPMabove100	LibSVM
108	14	108	14	0.947368	0.943396	0.947368	0.947368	0.915254	0.912281	0.824561	53	pseudo	SlowFS	RPMabove100	RF
99	33	99	33	0.868421	0.84375	0.868421	0.868421	0.804878	0.789474	0.578947	53	pseudo	SlowFS	RPMabove100	OneClass
105	12	105	12	0.921053	0.918919	0.921053	0.921053	0.909091	0.907895	0.815789	54	pseudo	SlowFS	RPMabove100	DT
114	114	114	114	1	0.5	1	1	0.666667	0.5	0	54	pseudo	SlowFS	RPMabove100	MLP
108	13	108	13	0.947368	0.943925	0.947368	0.947368	0.919149	0.916667	0.833333	54	pseudo	SlowFS	RPMabove100	NB
93	23	93	23	0.815789	0.8125	0.815789	0.815789	0.808696	0.807018	0.614035	54	pseudo	SlowFS	RPMabove100	LibSVM
105	12	105	12	0.921053	0.918919	0.921053	0.921053	0.909091	0.907895	0.815789	54	pseudo	SlowFS	RPMabove100	RF
101	46	101	46	0.885965	0.839506	0.885965	0.885965	0.773946	0.741228	0.482456	54	pseudo	SlowFS	RPMabove100	OneClass
105	18	105	18	0.921053	0.914286	0.921053	0.921053	0.886076	0.881579	0.763158	55	pseudo	SlowFS	RPMabove100	DT
114	114	114	114	1	0.5	1	1	0.666667	0.5	0	55	pseudo	SlowFS	RPMabove100	MLP
108	13	108	13	0.947368	0.943925	0.947368	0.947368	0.919149	0.916667	0.833333	55	pseudo	SlowFS	RPMabove100	NB
95	30	95	30	0.833333	0.815534	0.833333	0.833333	0.794979	0.785088	0.570175	55	pseudo	SlowFS	RPMabove100	LibSVM
107	9	107	9	0.938596	0.9375	0.938596	0.938596	0.930435	0.929825	0.859649	55	pseudo	SlowFS	RPMabove100	RF
114	114	114	114	1	0.5	1	1	0.666667	0.5	0	55	pseudo	SlowFS	RPMabove100	OneClass
111	12	111	12	0.973684	0.971429	0.973684	0.973684	0.936709	0.934211	0.868421	56	pseudo	SlowFS	RPMabove100	DT
108	11	108	11	0.947368	0.944954	0.947368	0.947368	0.927039	0.925439	0.850877	56	pseudo	SlowFS	RPMabove100	MLP
109	8	109	8	0.95614	0.954955	0.95614	0.95614	0.943723	0.942982	0.885965	56	pseudo	SlowFS	RPMabove100	NB
94	21	94	21	0.824561	0.823009	0.824561	0.824561	0.820961	0.820175	0.640351	56	pseudo	SlowFS	RPMabove100	LibSVM
108	12	108	12	0.947368	0.944444	0.947368	0.947368	0.923077	0.921053	0.842105	56	pseudo	SlowFS	RPMabove100	RF
102	38	102	38	0.894737	0.863636	0.894737	0.894737	0.80315	0.780702	0.561404	56	pseudo	SlowFS	RPMabove100	OneClass
107	7	107	7	0.938596	0.938596	0.938596	0.938596	0.938596	0.938596	0.877193	57	pseudo	SlowFS	RPMabove100	DT
109	8	109	8	0.95614	0.954955	0.95614	0.95614	0.943723	0.942982	0.885965	57	pseudo	SlowFS	RPMabove100	MLP
109	11	109	11	0.95614	0.953704	0.95614	0.95614	0.931624	0.929825	0.859649	57	pseudo	SlowFS	RPMabove100	NB
97	30	97	30	0.850877	0.831683	0.850877	0.850877	0.804979	0.79386	0.587719	57	pseudo	SlowFS	RPMabove100	LibSVM
109	13	109	13	0.95614	0.95283	0.95614	0.95614	0.923729	0.921053	0.842105	57	pseudo	SlowFS	RPMabove100	RF
106	48	106	48	0.929825	0.891892	0.929825	0.929825	0.791045	0.754386	0.508772	57	pseudo	SlowFS	RPMabove100	OneClass
108	8	108	8	0.947368	0.946429	0.947368	0.947368	0.93913	0.938596	0.877193	58	pseudo	SlowFS	RPMabove100	DT
114	114	114	114	1	0.5	1	1	0.666667	0.5	0	58	pseudo	SlowFS	RPMabove100	MLP
109	12	109	12	0.95614	0.953271	0.95614	0.95614	0.92766	0.925439	0.850877	58	pseudo	SlowFS	RPMabove100	NB
96	20	96	20	0.842105	0.839286	0.842105	0.842105	0.834783	0.833333	0.666667	58	pseudo	SlowFS	RPMabove100	LibSVM
109	8	109	8	0.95614	0.954955	0.95614	0.95614	0.943723	0.942982	0.885965	58	pseudo	SlowFS	RPMabove100	RF
102	27	102	27	0.894737	0.878788	0.894737	0.894737	0.839506	0.828947	0.657895	58	pseudo	SlowFS	RPMabove100	OneClass
102	14	102	14	0.894737	0.892857	0.894737	0.894737	0.886957	0.885965	0.77193	59	pseudo	SlowFS	RPMabove100	DT
114	114	114	114	1	0.5	1	1	0.666667	0.5	0	59	pseudo	SlowFS	RPMabove100	MLP
110	16	110	16	0.964912	0.960784	0.964912	0.964912	0.916667	0.912281	0.824561	59	pseudo	SlowFS	RPMabove100	NB
92	27	92	27	0.807018	0.798165	0.807018	0.807018	0.7897	0.785088	0.570175	59	pseudo	SlowFS	RPMabove100	LibSVM
109	10	109	10	0.95614	0.954128	0.95614	0.95614	0.935622	0.934211	0.868421	59	pseudo	SlowFS	RPMabove100	RF
114	114	114	114	1	0.5	1	1	0.666667	0.5	0	59	pseudo	SlowFS	RPMabove100	OneClass
106	12	106	12	0.929825	0.927273	0.929825	0.929825	0.913793	0.912281	0.824561	60	pseudo	SlowFS	RPMabove100	DT
114	114	114	114	1	0.5	1	1	0.666667	0.5	0	60	pseudo	SlowFS	RPMabove100	MLP
110	10	110	10	0.964912	0.962963	0.964912	0.964912	0.940171	0.938596	0.877193	60	pseudo	SlowFS	RPMabove100	NB
92	30	92	30	0.807018	0.792453	0.807018	0.807018	0.779661	0.77193	0.54386	60	pseudo	SlowFS	RPMabove100	LibSVM
108	10	108	10	0.947368	0.945455	0.947368	0.947368	0.931034	0.929825	0.859649	60	pseudo	SlowFS	RPMabove100	RF
114	106	114	106	1	1	1	1	0.682635	0.535088	0.0701754	60	pseudo	SlowFS	RPMabove100	OneClass
110	13	110	13	0.964912	0.961905	0.964912	0.964912	0.92827	0.925439	0.850877	61	pseudo	SlowFS	RPMabove100	DT
114	114	114	114	1	0.5	1	1	0.666667	0.5	0	61	pseudo	SlowFS	RPMabove100	MLP
112	15	112	15	0.982456	0.980198	0.982456	0.982456	0.929461	0.925439	0.850877	61	pseudo	SlowFS	RPMabove100	NB
94	31	94	31	0.824561	0.805825	0.824561	0.824561	0.786611	0.776316	0.552632	61	pseudo	SlowFS	RPMabove100	LibSVM
109	11	109	11	0.95614	0.953704	0.95614	0.95614	0.931624	0.929825	0.859649	61	pseudo	SlowFS	RPMabove100	RF
85	83	85	83	0.745614	0.516667	0.745614	0.745614	0.602837	0.508772	0.0175439	61	pseudo	SlowFS	RPMabove100	OneClass
108	13	108	13	0.947368	0.943925	0.947368	0.947368	0.919149	0.916667	0.833333	62	pseudo	SlowFS	RPMabove100	DT
114	114	114	114	1	0.5	1	1	0.666667	0.5	0	62	pseudo	SlowFS	RPMabove100	MLP
107	8	107	8	0.938596	0.938053	0.938596	0.938596	0.934498	0.934211	0.868421	62	pseudo	SlowFS	RPMabove100	NB
98	23	98	23	0.859649	0.850467	0.859649	0.859649	0.834043	0.828947	0.657895	62	pseudo	SlowFS	RPMabove100	LibSVM
110	5	110	5	0.964912	0.964602	0.964912	0.964912	0.960699	0.960526	0.921053	62	pseudo	SlowFS	RPMabove100	RF
103	40	103	40	0.903509	0.870588	0.903509	0.903509	0.801556	0.776316	0.552632	62	pseudo	SlowFS	RPMabove100	OneClass
105	10	105	10	0.921053	0.920354	0.921053	0.921053	0.917031	0.916667	0.833333	63	pseudo	SlowFS	RPMabove100	DT
114	114	114	114	1	0.5	1	1	0.666667	0.5	0	63	pseudo	SlowFS	RPMabove100	MLP
107	10	107	10	0.938596	0.936937	0.938596	0.938596	0.926407	0.925439	0.850877	63	pseudo	SlowFS	RPMabove100	NB
97	17	97	17	0.850877	0.850877	0.850877	0.850877	0.850877	0.850877	0.701754	63	pseudo	SlowFS	RPMabove100	LibSVM
109	9	109	9	0.95614	0.954545	0.95614	0.95614	0.939655	0.938596	0.877193	63	pseudo	SlowFS	RPMabove100	RF
100	26	100	26	0.877193	0.862745	0.877193	0.877193	0.833333	0.824561	0.649123	63	pseudo	SlowFS	RPMabove100	OneClass
104	10	104	10	0.912281	0.912281	0.912281	0.912281	0.912281	0.912281	0.824561	64	pseudo	SlowFS	RPMabove100	DT
114	114	114	114	1	0.5	1	1	0.666667	0.5	0	64	pseudo	SlowFS	RPMabove100	MLP
111	8	111	8	0.973684	0.972477	0.973684	0.973684	0.95279	0.951754	0.903509	64	pseudo	SlowFS	RPMabove100	NB
89	30	89	30	0.780702	0.770642	0.780702	0.780702	0.763948	0.758772	0.517544	64	pseudo	SlowFS	RPMabove100	LibSVM
111	5	111	5	0.973684	0.973214	0.973684	0.973684	0.965217	0.964912	0.929825	64	pseudo	SlowFS	RPMabove100	RF
102	34	102	34	0.894737	0.869565	0.894737	0.894737	0.816	0.798246	0.596491	64	pseudo	SlowFS	RPMabove100	OneClass
109	10	109	10	0.95614	0.954128	0.95614	0.95614	0.935622	0.934211	0.868421	65	pseudo	SlowFS	RPMabove100	DT
114	114	114	114	1	0.5	1	1	0.666667	0.5	0	65	pseudo	SlowFS	RPMabove100	MLP
108	7	108	7	0.947368	0.946903	0.947368	0.947368	0.943231	0.942982	0.885965	65	pseudo	SlowFS	RPMabove100	NB
96	27	96	27	0.842105	0.828571	0.842105	0.842105	0.810127	0.802632	0.605263	65	pseudo	SlowFS	RPMabove100	LibSVM
106	9	106	9	0.929825	0.929204	0.929825	0.929825	0.925764	0.925439	0.850877	65	pseudo	SlowFS	RPMabove100	RF
114	114	114	114	1	0.5	1	1	0.666667	0.5	0	65	pseudo	SlowFS	RPMabove100	OneClass
109	19	109	19	0.95614	0.95	0.95614	0.95614	0.900826	0.894737	0.789474	66	pseudo	SlowFS	RPMabove100	DT
114	114	114	114	1	0.5	1	1	0.666667	0.5	0	66	pseudo	SlowFS	RPMabove100	MLP
108	9	108	9	0.947368	0.945946	0.947368	0.947368	0.935065	0.934211	0.868421	66	pseudo	SlowFS	RPMabove100	NB
94	25	94	25	0.824561	0.816514	0.824561	0.824561	0.806867	0.802632	0.605263	66	pseudo	SlowFS	RPMabove100	LibSVM
113	10	113	10	0.991228	0.990476	0.991228	0.991228	0.953586	0.951754	0.903509	66	pseudo	SlowFS	RPMabove100	RF
105	40	105	40	0.921053	0.891566	0.921053	0.921053	0.810811	0.785088	0.570175	66	pseudo	SlowFS	RPMabove100	OneClass
107	8	107	8	0.938596	0.938053	0.938596	0.938596	0.934498	0.934211	0.868421	67	pseudo	SlowFS	RPMabove100	DT
111	7	111	7	0.973684	0.972727	0.973684	0.973684	0.956897	0.95614	0.912281	67	pseudo	SlowFS	RPMabove100	MLP
111	10	111	10	0.973684	0.971963	0.973684	0.973684	0.944681	0.942982	0.885965	67	pseudo	SlowFS	RPMabove100	NB
93	26	93	26	0.815789	0.807339	0.815789	0.815789	0.798283	0.79386	0.587719	67	pseudo	SlowFS	RPMabove100	LibSVM
112	9	112	9	0.982456	0.981308	0.982456	0.982456	0.953191	0.951754	0.903509	67	pseudo	SlowFS	RPMabove100	RF
112	100	112	100	0.982456	0.875	0.982456	0.982456	0.687117	0.552632	0.105263	67	pseudo	SlowFS	RPMabove100	OneClass
111	14	111	14	0.973684	0.970874	0.973684	0.973684	0.92887	0.925439	0.850877	68	pseudo	SlowFS	RPMabove100	DT
114	114	114	114	1	0.5	1	1	0.666667	0.5	0	68	pseudo	SlowFS	RPMabove100	MLP
110	14	110	14	0.964912	0.961538	0.964912	0.964912	0.92437	0.921053	0.842105	68	pseudo	SlowFS	RPMabove100	NB
92	26	92	26	0.807018	0.8	0.807018	0.807018	0.793103	0.789474	0.578947	68	pseudo	SlowFS	RPMabove100	LibSVM
108	10	108	10	0.947368	0.945455	0.947368	0.947368	0.931034	0.929825	0.859649	68	pseudo	SlowFS	RPMabove100	RF
114	114	114	114	1	0.5	1	1	0.666667	0.5	0	68	pseudo	SlowFS	RPMabove100	OneClass
105	10	105	10	0.921053	0.920354	0.921053	0.921053	0.917031	0.916667	0.833333	69	pseudo	SlowFS	RPMabove100	DT
114	114	114	114	1	0.5	1	1	0.666667	0.5	0	69	pseudo	SlowFS	RPMabove100	MLP
108	8	108	8	0.947368	0.946429	0.947368	0.947368	0.93913	0.938596	0.877193	69	pseudo	SlowFS	RPMabove100	NB
99	29	99	29	0.868421	0.85	0.868421	0.868421	0.818182	0.807018	0.614035	69	pseudo	SlowFS	RPMabove100	LibSVM
111	9	111	9	0.973684	0.972222	0.973684	0.973684	0.948718	0.947368	0.894737	69	pseudo	SlowFS	RPMabove100	RF
114	114	114	114	1	0.5	1	1	0.666667	0.5	0	69	pseudo	SlowFS	RPMabove100	OneClass
105	11	105	11	0.921053	0.919643	0.921053	0.921053	0.913043	0.912281	0.824561	70	pseudo	SlowFS	RPMabove100	DT
114	114	114	114	1	0.5	1	1	0.666667	0.5	0	70	pseudo	SlowFS	RPMabove100	MLP
111	9	111	9	0.973684	0.972222	0.973684	0.973684	0.948718	0.947368	0.894737	70	pseudo	SlowFS	RPMabove100	NB
97	19	97	19	0.850877	0.848214	0.850877	0.850877	0.843478	0.842105	0.684211	70	pseudo	SlowFS	RPMabove100	LibSVM
109	9	109	9	0.95614	0.954545	0.95614	0.95614	0.939655	0.938596	0.877193	70	pseudo	SlowFS	RPMabove100	RF
104	41	104	41	0.912281	0.879518	0.912281	0.912281	0.803089	0.776316	0.552632	70	pseudo	SlowFS	RPMabove100	OneClass
107	11	107	11	0.938596	0.936364	0.938596	0.938596	0.922414	0.921053	0.842105	71	pseudo	SlowFS	RPMabove100	DT
114	114	114	114	1	0.5	1	1	0.666667	0.5	0	71	pseudo	SlowFS	RPMabove100	MLP
109	14	109	14	0.95614	0.952381	0.95614	0.95614	0.919831	0.916667	0.833333	71	pseudo	SlowFS	RPMabove100	NB
94	21	94	21	0.824561	0.823009	0.824561	0.824561	0.820961	0.820175	0.640351	71	pseudo	SlowFS	RPMabove100	LibSVM
108	6	108	6	0.947368	0.947368	0.947368	0.947368	0.947368	0.947368	0.894737	71	pseudo	SlowFS	RPMabove100	RF
104	43	104	43	0.912281	0.876543	0.912281	0.912281	0.796935	0.767544	0.535088	71	pseudo	SlowFS	RPMabove100	OneClass
109	5	109	5	0.95614	0.95614	0.95614	0.95614	0.95614	0.95614	0.912281	72	pseudo	SlowFS	RPMabove100	DT
114	114	114	114	1	0.5	1	1	0.666667	0.5	0	72	pseudo	SlowFS	RPMabove100	MLP
106	9	106	9	0.929825	0.929204	0.929825	0.929825	0.925764	0.925439	0.850877	72	pseudo	SlowFS	RPMabove100	NB
93	22	93	22	0.815789	0.814159	0.815789	0.815789	0.812227	0.811404	0.622807	72	pseudo	SlowFS	RPMabove100	LibSVM
107	11	107	11	0.938596	0.936364	0.938596	0.938596	0.922414	0.921053	0.842105	72	pseudo	SlowFS	RPMabove100	RF
114	114	114	114	1	0.5	1	1	0.666667	0.5	0	72	pseudo	SlowFS	RPMabove100	OneClass
112	12	112	12	0.982456	0.980769	0.982456	0.982456	0.941176	0.938596	0.877193	73	pseudo	SlowFS	RPMabove100	DT
114	114	114	114	1	0.5	1	1	0.666667	0.5	0	73	pseudo	SlowFS	RPMabove100	MLP
109	7	109	7	0.95614	0.955357	0.95614	0.95614	0.947826	0.947368	0.894737	73	pseudo	SlowFS	RPMabove100	NB
96	31	96	31	0.842105	0.821782	0.842105	0.842105	0.79668	0.785088	0.570175	73	pseudo	SlowFS	RPMabove100	LibSVM
110	7	110	7	0.964912	0.963964	0.964912	0.964912	0.952381	0.951754	0.903509	73	pseudo	SlowFS	RPMabove100	RF
109	95	109	95	0.95614	0.791667	0.95614	0.95614	0.685535	0.561404	0.122807	73	pseudo	SlowFS	RPMabove100	OneClass
106	11	106	11	0.929825	0.927928	0.929825	0.929825	0.917749	0.916667	0.833333	74	pseudo	SlowFS	RPMabove100	DT
108	8	108	8	0.947368	0.946429	0.947368	0.947368	0.93913	0.938596	0.877193	74	pseudo	SlowFS	RPMabove100	MLP
110	11	110	11	0.964912	0.962617	0.964912	0.964912	0.93617	0.934211	0.868421	74	pseudo	SlowFS	RPMabove100	NB
93	31	93	31	0.815789	0.798077	0.815789	0.815789	0.781513	0.77193	0.54386	74	pseudo	SlowFS	RPMabove100	LibSVM
107	9	107	9	0.938596	0.9375	0.938596	0.938596	0.930435	0.929825	0.859649	74	pseudo	SlowFS	RPMabove100	RF
110	94	110	94	0.964912	0.833333	0.964912	0.964912	0.691824	0.570175	0.140351	74	pseudo	SlowFS	RPMabove100	OneClass
105	9	105	9	0.921053	0.921053	0.921053	0.921053	0.921053	0.921053	0.842105	75	pseudo	SlowFS	RPMabove100	DT
114	114	114	114	1	0.5	1	1	0.666667	0.5	0	75	pseudo	SlowFS	RPMabove100	MLP
107	11	107	11	0.938596	0.936364	0.938596	0.938596	0.922414	0.921053	0.842105	75	pseudo	SlowFS	RPMabove100	NB
93	23	93	23	0.815789	0.8125	0.815789	0.815789	0.808696	0.807018	0.614035	75	pseudo	SlowFS	RPMabove100	LibSVM
107	11	107	11	0.938596	0.936364	0.938596	0.938596	0.922414	0.921053	0.842105	75	pseudo	SlowFS	RPMabove100	RF
102	46	102	46	0.894737	0.85	0.894737	0.894737	0.778626	0.745614	0.491228	75	pseudo	SlowFS	RPMabove100	OneClass
105	12	105	12	0.921053	0.918919	0.921053	0.921053	0.909091	0.907895	0.815789	76	pseudo	SlowFS	RPMabove100	DT
114	114	114	114	1	0.5	1	1	0.666667	0.5	0	76	pseudo	SlowFS	RPMabove100	MLP
109	12	109	12	0.95614	0.953271	0.95614	0.95614	0.92766	0.925439	0.850877	76	pseudo	SlowFS	RPMabove100	NB
97	20	97	20	0.850877	0.846847	0.850877	0.850877	0.839827	0.837719	0.675439	76	pseudo	SlowFS	RPMabove100	LibSVM
108	8	108	8	0.947368	0.946429	0.947368	0.947368	0.93913	0.938596	0.877193	76	pseudo	SlowFS	RPMabove100	RF
114	114	114	114	1	0.5	1	1	0.666667	0.5	0	76	pseudo	SlowFS	RPMabove100	OneClass
112	11	112	11	0.982456	0.980952	0.982456	0.982456	0.945148	0.942982	0.885965	77	pseudo	SlowFS	RPMabove100	DT
114	114	114	114	1	0.5	1	1	0.666667	0.5	0	77	pseudo	SlowFS	RPMabove100	MLP
112	11	112	11	0.982456	0.980952	0.982456	0.982456	0.945148	0.942982	0.885965	77	pseudo	SlowFS	RPMabove100	NB
97	25	97	25	0.850877	0.839623	0.850877	0.850877	0.822034	0.815789	0.631579	77	pseudo	SlowFS	RPMabove100	LibSVM
111	10	111	10	0.973684	0.971963	0.973684	0.973684	0.944681	0.942982	0.885965	77	pseudo	SlowFS	RPMabove100	RF
98	18	98	18	0.859649	0.857143	0.859649	0.859649	0.852174	0.850877	0.701754	77	pseudo	SlowFS	RPMabove100	OneClass
108	9	108	9	0.947368	0.945946	0.947368	0.947368	0.935065	0.934211	0.868421	78	pseudo	SlowFS	RPMabove100	DT
114	114	114	114	1	0.5	1	1	0.666667	0.5	0	78	pseudo	SlowFS	RPMabove100	MLP
108	9	108	9	0.947368	0.945946	0.947368	0.947368	0.935065	0.934211	0.868421	78	pseudo	SlowFS	RPMabove100	NB
98	23	98	23	0.859649	0.850467	0.859649	0.859649	0.834043	0.828947	0.657895	78	pseudo	SlowFS	RPMabove100	LibSVM
109	11	109	11	0.95614	0.953704	0.95614	0.95614	0.931624	0.929825	0.859649	78	pseudo	SlowFS	RPMabove100	RF
114	114	114	114	1	0.5	1	1	0.666667	0.5	0	78	pseudo	SlowFS	RPMabove100	OneClass
103	12	103	12	0.903509	0.902655	0.903509	0.903509	0.899563	0.899123	0.798246	79	pseudo	SlowFS	RPMabove100	DT
114	114	114	114	1	0.5	1	1	0.666667	0.5	0	79	pseudo	SlowFS	RPMabove100	MLP
110	12	110	12	0.964912	0.962264	0.964912	0.964912	0.932203	0.929825	0.859649	79	pseudo	SlowFS	RPMabove100	NB
94	28	94	28	0.824561	0.811321	0.824561	0.824561	0.79661	0.789474	0.578947	79	pseudo	SlowFS	RPMabove100	LibSVM
106	12	106	12	0.929825	0.927273	0.929825	0.929825	0.913793	0.912281	0.824561	79	pseudo	SlowFS	RPMabove100	RF
100	33	100	33	0.877193	0.852632	0.877193	0.877193	0.809717	0.79386	0.587719	79	pseudo	SlowFS	RPMabove100	OneClass
106	9	106	9	0.929825	0.929204	0.929825	0.929825	0.925764	0.925439	0.850877	80	pseudo	SlowFS	RPMabove100	DT
114	114	114	114	1	0.5	1	1	0.666667	0.5	0	80	pseudo	SlowFS	RPMabove100	MLP
111	9	111	9	0.973684	0.972222	0.973684	0.973684	0.948718	0.947368	0.894737	80	pseudo	SlowFS	RPMabove100	NB
97	19	97	19	0.850877	0.848214	0.850877	0.850877	0.843478	0.842105	0.684211	80	pseudo	SlowFS	RPMabove100	LibSVM
108	8	108	8	0.947368	0.946429	0.947368	0.947368	0.93913	0.938596	0.877193	80	pseudo	SlowFS	RPMabove100	RF
114	114	114	114	1	0.5	1	1	0.666667	0.5	0	80	pseudo	SlowFS	RPMabove100	OneClass
105	11	105	11	0.921053	0.919643	0.921053	0.921053	0.913043	0.912281	0.824561	81	pseudo	SlowFS	RPMabove100	DT
114	114	114	114	1	0.5	1	1	0.666667	0.5	0	81	pseudo	SlowFS	RPMabove100	MLP
108	13	108	13	0.947368	0.943925	0.947368	0.947368	0.919149	0.916667	0.833333	81	pseudo	SlowFS	RPMabove100	NB
100	30	100	30	0.877193	0.857143	0.877193	0.877193	0.819672	0.807018	0.614035	81	pseudo	SlowFS	RPMabove100	LibSVM
105	11	105	11	0.921053	0.919643	0.921053	0.921053	0.913043	0.912281	0.824561	81	pseudo	SlowFS	RPMabove100	RF
110	108	110	108	0.964912	0.6	0.964912	0.964912	0.662651	0.508772	0.0175439	81	pseudo	SlowFS	RPMabove100	OneClass
110	15	110	15	0.964912	0.961165	0.964912	0.964912	0.920502	0.916667	0.833333	82	pseudo	SlowFS	RPMabove100	DT
114	114	114	114	1	0.5	1	1	0.666667	0.5	0	82	pseudo	SlowFS	RPMabove100	MLP
105	12	105	12	0.921053	0.918919	0.921053	0.921053	0.909091	0.907895	0.815789	82	pseudo	SlowFS	RPMabove100	NB
92	25	92	25	0.807018	0.801802	0.807018	0.807018	0.796537	0.79386	0.587719	82	pseudo	SlowFS	RPMabove100	LibSVM
107	8	107	8	0.938596	0.938053	0.938596	0.938596	0.934498	0.934211	0.868421	82	pseudo	SlowFS	RPMabove100	RF
106	40	106	40	0.929825	0.902439	0.929825	0.929825	0.815385	0.789474	0.578947	82	pseudo	SlowFS	RPMabove100	OneClass
108	6	108	6	0.947368	0.947368	0.947368	0.947368	0.947368	0.947368	0.894737	83	pseudo	SlowFS	RPMabove100	DT
114	114	114	114	1	0.5	1	1	0.666667	0.5	0	83	pseudo	SlowFS	RPMabove100	MLP
110	8	110	8	0.964912	0.963636	0.964912	0.964912	0.948276	0.947368	0.894737	83	pseudo	SlowFS	RPMabove100	NB
94	22	94	22	0.824561	0.821429	0.824561	0.824561	0.817391	0.815789	0.631579	83	pseudo	SlowFS	RPMabove100	LibSVM
109	6	109	6	0.95614	0.955752	0.95614	0.95614	0.951965	0.951754	0.903509	83	pseudo	SlowFS	RPMabove100	RF
114	114	114	114	1	0.5	1	1	0.666667	0.5	0	83	pseudo	SlowFS	RPMabove100	OneClass
105	10	105	10	0.921053	0.920354	0.921053	0.921053	0.917031	0.916667	0.833333	84	pseudo	SlowFS	RPMabove100	DT
114	114	114	114	1	0.5	1	1	0.666667	0.5	0	84	pseudo	SlowFS	RPMabove100	MLP
106	8	106	8	0.929825	0.929825	0.929825	0.929825	0.929825	0.929825	0.859649	84	pseudo	SlowFS	RPMabove100	NB
95	25	95	25	0.833333	0.824074	0.833333	0.833333	0.811966	0.807018	0.614035	84	pseudo	SlowFS	RPMabove100	LibSVM
111	14	111	14	0.973684	0.970874	0.973684	0.973684	0.92887	0.925439	0.850877	84	pseudo	SlowFS	RPMabove100	RF
114	103	114	103	1	1	1	1	0.688822	0.548246	0.0964912	84	pseudo	SlowFS	RPMabove100	OneClass
109	10	109	10	0.95614	0.954128	0.95614	0.95614	0.935622	0.934211	0.868421	85	pseudo	SlowFS	RPMabove100	DT
104	10	104	10	0.912281	0.912281	0.912281	0.912281	0.912281	0.912281	0.824561	85	pseudo	SlowFS	RPMabove100	MLP
108	11	108	11	0.947368	0.944954	0.947368	0.947368	0.927039	0.925439	0.850877	85	pseudo	SlowFS	RPMabove100	NB
94	25	94	25	0.824561	0.816514	0.824561	0.824561	0.806867	0.802632	0.605263	85	pseudo	SlowFS	RPMabove100	LibSVM
107	7	107	7	0.938596	0.938596	0.938596	0.938596	0.938596	0.938596	0.877193	85	pseudo	SlowFS	RPMabove100	RF
101	44	101	44	0.885965	0.843373	0.885965	0.885965	0.779923	0.75	0.5	85	pseudo	SlowFS	RPMabove100	OneClass
106	15	106	15	0.929825	0.925234	0.929825	0.929825	0.902128	0.899123	0.798246	86	pseudo	SlowFS	RPMabove100	DT
114	114	114	114	1	0.5	1	1	0.666667	0.5	0	86	pseudo	SlowFS	RPMabove100	MLP
106	10	106	10	0.929825	0.928571	0.929825	0.929825	0.921739	0.921053	0.842105	86	pseudo	SlowFS	RPMabove100	NB
97	20	97	20	0.850877	0.846847	0.850877	0.850877	0.839827	0.837719	0.675439	86	pseudo	SlowFS	RPMabove100	LibSVM
108	14	108	14	0.947368	0.943396	0.947368	0.947368	0.915254	0.912281	0.824561	86	pseudo	SlowFS	RPMabove100	RF
107	40	107	40	0.938596	0.91358	0.938596	0.938596	0.819923	0.79386	0.587719	86	pseudo	SlowFS	RPMabove100	OneClass
106	13	106	13	0.929825	0.926606	0.929825	0.929825	0.909871	0.907895	0.815789	87	pseudo	SlowFS	RPMabove100	DT
114	114	114	114	1	0.5	1	1	0.666667	0.5	0	87	pseudo	SlowFS	RPMabove100	MLP
111	13	111	13	0.973684	0.971154	0.973684	0.973684	0.932773	0.929825	0.859649	87	pseudo	SlowFS	RPMabove100	NB
96	23	96	23	0.842105	0.834862	0.842105	0.842105	0.824034	0.820175	0.640351	87	pseudo	SlowFS	RPMabove100	LibSVM
107	9	107	9	0.938596	0.9375	0.938596	0.938596	0.930435	0.929825	0.859649	87	pseudo	SlowFS	RPMabove100	RF
103	52	103	52	0.903509	0.849315	0.903509	0.903509	0.765799	0.723684	0.447368	87	pseudo	SlowFS	RPMabove100	OneClass
107	13	107	13	0.938596	0.935185	0.938596	0.938596	0.91453	0.912281	0.824561	88	pseudo	SlowFS	RPMabove100	DT
114	114	114	114	1	0.5	1	1	0.666667	0.5	0	88	pseudo	SlowFS	RPMabove100	MLP
110	14	110	14	0.964912	0.961538	0.964912	0.964912	0.92437	0.921053	0.842105	88	pseudo	SlowFS	RPMabove100	NB
94	27	94	27	0.824561	0.813084	0.824561	0.824561	0.8	0.79386	0.587719	88	pseudo	SlowFS	RPMabove100	LibSVM
105	9	105	9	0.921053	0.921053	0.921053	0.921053	0.921053	0.921053	0.842105	88	pseudo	SlowFS	RPMabove100	RF
103	34	103	34	0.903509	0.879121	0.903509	0.903509	0.820717	0.802632	0.605263	88	pseudo	SlowFS	RPMabove100	OneClass
104	10	104	10	0.912281	0.912281	0.912281	0.912281	0.912281	0.912281	0.824561	89	pseudo	SlowFS	RPMabove100	DT
114	114	114	114	1	0.5	1	1	0.666667	0.5	0	89	pseudo	SlowFS	RPMabove100	MLP
106	8	106	8	0.929825	0.929825	0.929825	0.929825	0.929825	0.929825	0.859649	89	pseudo	SlowFS	RPMabove100	NB
100	22	100	22	0.877193	0.867925	0.877193	0.877193	0.847458	0.842105	0.684211	89	pseudo	SlowFS	RPMabove100	LibSVM
107	15	107	15	0.938596	0.933962	0.938596	0.938596	0.90678	0.903509	0.807018	89	pseudo	SlowFS	RPMabove100	RF
108	41	108	41	0.947368	0.924051	0.947368	0.947368	0.821293	0.79386	0.587719	89	pseudo	SlowFS	RPMabove100	OneClass
105	13	105	13	0.921053	0.918182	0.921053	0.921053	0.905172	0.903509	0.807018	90	pseudo	SlowFS	RPMabove100	DT
110	10	110	10	0.964912	0.962963	0.964912	0.964912	0.940171	0.938596	0.877193	90	pseudo	SlowFS	RPMabove100	MLP
105	9	105	9	0.921053	0.921053	0.921053	0.921053	0.921053	0.921053	0.842105	90	pseudo	SlowFS	RPMabove100	NB
101	30	101	30	0.885965	0.865979	0.885965	0.885965	0.82449	0.811404	0.622807	90	pseudo	SlowFS	RPMabove100	LibSVM
107	11	107	11	0.938596	0.936364	0.938596	0.938596	0.922414	0.921053	0.842105	90	pseudo	SlowFS	RPMabove100	RF
99	44	99	44	0.868421	0.823529	0.868421	0.868421	0.770428	0.741228	0.482456	90	pseudo	SlowFS	RPMabove100	OneClass
109	18	109	18	0.95614	0.950495	0.95614	0.95614	0.904564	0.899123	0.798246	91	pseudo	SlowFS	RPMabove100	DT
114	114	114	114	1	0.5	1	1	0.666667	0.5	0	91	pseudo	SlowFS	RPMabove100	MLP
110	13	110	13	0.964912	0.961905	0.964912	0.964912	0.92827	0.925439	0.850877	91	pseudo	SlowFS	RPMabove100	NB
96	24	96	24	0.842105	0.833333	0.842105	0.842105	0.820513	0.815789	0.631579	91	pseudo	SlowFS	RPMabove100	LibSVM
110	9	110	9	0.964912	0.963303	0.964912	0.964912	0.944206	0.942982	0.885965	91	pseudo	SlowFS	RPMabove100	RF
102	37	102	37	0.894737	0.865169	0.894737	0.894737	0.806324	0.785088	0.570175	91	pseudo	SlowFS	RPMabove100	OneClass
102	13	102	13	0.894737	0.893805	0.894737	0.894737	0.89083	0.890351	0.780702	92	pseudo	SlowFS	RPMabove100	DT
114	114	114	114	1	0.5	1	1	0.666667	0.5	0	92	pseudo	SlowFS	RPMabove100	MLP
111	18	111	18	0.973684	0.969697	0.973684	0.973684	0.91358	0.907895	0.815789	92	pseudo	SlowFS	RPMabove100	NB
93	24	93	24	0.815789	0.810811	0.815789	0.815789	0.805195	0.802632	0.605263	92	pseudo	SlowFS	RPMabove100	LibSVM
109	13	109	13	0.95614	0.95283	0.95614	0.95614	0.923729	0.921053	0.842105	92	pseudo	SlowFS	RPMabove100	RF
95	104	95	104	0.833333	0.477387	0.833333	0.833333	0.607029	0.460526	-0.0789474	92	pseudo	SlowFS	RPMabove100	OneClass
106	15	106	15	0.929825	0.925234	0.929825	0.929825	0.902128	0.899123	0.798246	93	pseudo	SlowFS	RPMabove100	DT
114	114	114	114	1	0.5	1	1	0.666667	0.5	0	93	pseudo	SlowFS	RPMabove100	MLP
112	11	112	11	0.982456	0.980952	0.982456	0.982456	0.945148	0.942982	0.885965	93	pseudo	SlowFS	RPMabove100	NB
96	25	96	25	0.842105	0.831776	0.842105	0.842105	0.817021	0.811404	0.622807	93	pseudo	SlowFS	RPMabove100	LibSVM
111	8	111	8	0.973684	0.972477	0.973684	0.973684	0.95279	0.951754	0.903509	93	pseudo	SlowFS	RPMabove100	RF
97	24	97	24	0.850877	0.841121	0.850877	0.850877	0.825532	0.820175	0.640351	93	pseudo	SlowFS	RPMabove100	OneClass
107	10	107	10	0.938596	0.936937	0.938596	0.938596	0.926407	0.925439	0.850877	94	pseudo	SlowFS	RPMabove100	DT
114	114	114	114	1	0.5	1	1	0.666667	0.5	0	94	pseudo	SlowFS	RPMabove100	MLP
110	14	110	14	0.964912	0.961538	0.964912	0.964912	0.92437	0.921053	0.842105	94	pseudo	SlowFS	RPMabove100	NB
90	32	90	32	0.789474	0.773585	0.789474	0.789474	0.762712	0.754386	0.508772	94	pseudo	SlowFS	RPMabove100	LibSVM
106	9	106	9	0.929825	0.929204	0.929825	0.929825	0.925764	0.925439	0.850877	94	pseudo	SlowFS	RPMabove100	RF
98	32	98	32	0.859649	0.836735	0.859649	0.859649	0.803279	0.789474	0.578947	94	pseudo	SlowFS	RPMabove100	OneClass
109	8	109	8	0.95614	0.954955	0.95614	0.95614	0.943723	0.942982	0.885965	95	pseudo	SlowFS	RPMabove100	DT
114	114	114	114	1	0.5	1	1	0.666667	0.5	0	95	pseudo	SlowFS	RPMabove100	MLP
112	8	112	8	0.982456	0.981481	0.982456	0.982456	0.957265	0.95614	0.912281	95	pseudo	SlowFS	RPMabove100	NB
95	20	95	20	0.833333	0.831858	0.833333	0.833333	0.829694	0.828947	0.657895	95	pseudo	SlowFS	RPMabove100	LibSVM
111	9	111	9	0.973684	0.972222	0.973684	0.973684	0.948718	0.947368	0.894737	95	pseudo	SlowFS	RPMabove100	RF
110	49	110	49	0.964912	0.942029	0.964912	0.964912	0.805861	0.767544	0.535088	95	pseudo	SlowFS	RPMabove100	OneClass
110	14	110	14	0.964912	0.961538	0.964912	0.964912	0.92437	0.921053	0.842105	96	pseudo	SlowFS	RPMabove100	DT
114	114	114	114	1	0.5	1	1	0.666667	0.5	0	96	pseudo	SlowFS	RPMabove100	MLP
113	15	113	15	0.991228	0.99	0.991228	0.991228	0.933884	0.929825	0.859649	96	pseudo	SlowFS	RPMabove100	NB
94	21	94	21	0.824561	0.823009	0.824561	0.824561	0.820961	0.820175	0.640351	96	pseudo	SlowFS	RPMabove100	LibSVM
109	11	109	11	0.95614	0.953704	0.95614	0.95614	0.931624	0.929825	0.859649	96	pseudo	SlowFS	RPMabove100	RF
114	114	114	114	1	0.5	1	1	0.666667	0.5	0	96	pseudo	SlowFS	RPMabove100	OneClass
105	12	105	12	0.921053	0.918919	0.921053	0.921053	0.909091	0.907895	0.815789	97	pseudo	SlowFS	RPMabove100	DT
105	11	105	11	0.921053	0.919643	0.921053	0.921053	0.913043	0.912281	0.824561	97	pseudo	SlowFS	RPMabove100	MLP
111	10	111	10	0.973684	0.971963	0.973684	0.973684	0.944681	0.942982	0.885965	97	pseudo	SlowFS	RPMabove100	NB
93	27	93	27	0.815789	0.805556	0.815789	0.815789	0.794872	0.789474	0.578947	97	pseudo	SlowFS	RPMabove100	LibSVM
106	9	106	9	0.929825	0.929204	0.929825	0.929825	0.925764	0.925439	0.850877	97	pseudo	SlowFS	RPMabove100	RF
105	36	105	36	0.921053	0.896552	0.921053	0.921053	0.823529	0.802632	0.605263	97	pseudo	SlowFS	RPMabove100	OneClass
106	16	106	16	0.929825	0.924528	0.929825	0.929825	0.898305	0.894737	0.789474	98	pseudo	SlowFS	RPMabove100	DT
114	114	114	114	1	0.5	1	1	0.666667	0.5	0	98	pseudo	SlowFS	RPMabove100	MLP
114	24	114	24	1	1	1	1	0.904762	0.894737	0.789474	98	pseudo	SlowFS	RPMabove100	NB
90	30	90	30	0.789474	0.777778	0.789474	0.789474	0.769231	0.763158	0.526316	98	pseudo	SlowFS	RPMabove100	LibSVM
107	17	107	17	0.938596	0.932692	0.938596	0.938596	0.89916	0.894737	0.789474	98	pseudo	SlowFS	RPMabove100	RF
92	30	92	30	0.807018	0.792453	0.807018	0.807018	0.779661	0.77193	0.54386	98	pseudo	SlowFS	RPMabove100	OneClass
107	18	107	18	0.938596	0.932039	0.938596	0.938596	0.895397	0.890351	0.780702	99	pseudo	SlowFS	RPMabove100	DT
114	114	114	114	1	0.5	1	1	0.666667	0.5	0	99	pseudo	SlowFS	RPMabove100	MLP
109	10	109	10	0.95614	0.954128	0.95614	0.95614	0.935622	0.934211	0.868421	99	pseudo	SlowFS	RPMabove100	NB
96	28	96	28	0.842105	0.826923	0.842105	0.842105	0.806723	0.798246	0.596491	99	pseudo	SlowFS	RPMabove100	LibSVM
106	9	106	9	0.929825	0.929204	0.929825	0.929825	0.925764	0.925439	0.850877	99	pseudo	SlowFS	RPMabove100	RF
87	97	87	97	0.763158	0.472826	0.763158	0.763158	0.583893	0.45614	-0.0877193	99	pseudo	SlowFS	RPMabove100	OneClass
113	1	113	1	0.991228	0.991228	0.991228	0.991228	0.991228	0.991228	0.982456	0	RowShuf	FastFS	RPMabove100	DT
114	1	114	1	1	1	1	1	0.995633	0.995614	0.991228	0	RowShuf	FastFS	RPMabove100	MLP
100	37	100	37	0.877193	0.846154	0.877193	0.877193	0.796813	0.776316	0.552632	0	RowShuf	FastFS	RPMabove100	NB
114	81	114	81	1	1	1	1	0.737864	0.644737	0.289474	0	RowShuf	FastFS	RPMabove100	LibSVM
114	0	114	0	1	1	1	1	1	1	1	0	RowShuf	FastFS	RPMabove100	RF
114	114	114	114	1	0.5	1	1	0.666667	0.5	0	0	RowShuf	FastFS	RPMabove100	OneClass
114	1	114	1	1	1	1	1	0.995633	0.995614	0.991228	1	RowShuf	FastFS	RPMabove100	DT
114	1	114	1	1	1	1	1	0.995633	0.995614	0.991228	1	RowShuf	FastFS	RPMabove100	MLP
102	114	102	114	0.894737	0.472222	0.894737	0.894737	#NUM!	0.447368	-0.105263	1	RowShuf	FastFS	RPMabove100	NB
114	79	114	79	1	1	1	1	0.742671	0.653509	0.307018	1	RowShuf	FastFS	RPMabove100	LibSVM
114	0	114	0	1	1	1	1	1	1	1	1	RowShuf	FastFS	RPMabove100	RF
114	114	114	114	1	0.5	1	1	0.666667	0.5	0	1	RowShuf	FastFS	RPMabove100	OneClass
114	0	114	0	1	1	1	1	1	1	1	2	RowShuf	FastFS	RPMabove100	DT
114	0	114	0	1	1	1	1	1	1	1	2	RowShuf	FastFS	RPMabove100	MLP
105	114	105	114	0.921053	0.479452	0.921053	0.921053	#NUM!	0.460526	-0.0789474	2	RowShuf	FastFS	RPMabove100	NB
114	74	114	74	1	1	1	1	0.754967	0.675439	0.350877	2	RowShuf	FastFS	RPMabove100	LibSVM
114	0	114	0	1	1	1	1	1	1	1	2	RowShuf	FastFS	RPMabove100	RF
114	114	114	114	1	0.5	1	1	0.666667	0.5	0	2	RowShuf	FastFS	RPMabove100	OneClass
114	2	114	2	1	1	1	1	0.991304	0.991228	0.982456	3	RowShuf	FastFS	RPMabove100	DT
114	0	114	0	1	1	1	1	1	1	1	3	RowShuf	FastFS	RPMabove100	MLP
98	52	98	52	0.859649	0.794872	0.859649	0.859649	0.742424	0.701754	0.403509	3	RowShuf	FastFS	RPMabove100	NB
114	67	114	67	1	1	1	1	0.772881	0.70614	0.412281	3	RowShuf	FastFS	RPMabove100	LibSVM
114	0	114	0	1	1	1	1	1	1	1	3	RowShuf	FastFS	RPMabove100	RF
108	20	108	20	0.947368	0.94	0.947368	0.947368	0.892562	0.885965	0.77193	3	RowShuf	FastFS	RPMabove100	OneClass
114	2	114	2	1	1	1	1	0.991304	0.991228	0.982456	4	RowShuf	FastFS	RPMabove100	DT
114	5	114	5	1	1	1	1	0.978541	0.97807	0.95614	4	RowShuf	FastFS	RPMabove100	MLP
103	62	103	62	0.903509	0.825397	0.903509	0.903509	0.738351	0.679825	0.359649	4	RowShuf	FastFS	RPMabove100	NB
114	72	114	72	1	1	1	1	0.76	0.684211	0.368421	4	RowShuf	FastFS	RPMabove100	LibSVM
114	0	114	0	1	1	1	1	1	1	1	4	RowShuf	FastFS	RPMabove100	RF
89	108	89	108	0.780702	0.451777	0.780702	0.780702	0.572347	0.416667	-0.166667	4	RowShuf	FastFS	RPMabove100	OneClass
113	1	113	1	0.991228	0.991228	0.991228	0.991228	0.991228	0.991228	0.982456	5	RowShuf	FastFS	RPMabove100	DT
114	3	114	3	1	1	1	1	0.987013	0.986842	0.973684	5	RowShuf	FastFS	RPMabove100	MLP
103	44	103	44	0.903509	0.864198	0.903509	0.903509	0.789272	0.758772	0.517544	5	RowShuf	FastFS	RPMabove100	NB
114	71	114	71	1	1	1	1	0.762542	0.688596	0.377193	5	RowShuf	FastFS	RPMabove100	LibSVM
114	0	114	0	1	1	1	1	1	1	1	5	RowShuf	FastFS	RPMabove100	RF
114	114	114	114	1	0.5	1	1	0.666667	0.5	0	5	RowShuf	FastFS	RPMabove100	OneClass
114	1	114	1	1	1	1	1	0.995633	0.995614	0.991228	6	RowShuf	FastFS	RPMabove100	DT
114	3	114	3	1	1	1	1	0.987013	0.986842	0.973684	6	RowShuf	FastFS	RPMabove100	MLP
97	93	97	93	0.850877	0.552632	0.850877	0.850877	0.638158	0.517544	0.0350877	6	RowShuf	FastFS	RPMabove100	NB
114	73	114	73	1	1	1	1	0.757475	0.679825	0.359649	6	RowShuf	FastFS	RPMabove100	LibSVM
114	0	114	0	1	1	1	1	1	1	1	6	RowShuf	FastFS	RPMabove100	RF
101	113	101	113	0.885965	0.471963	0.885965	0.885965	0.615854	0.447368	-0.105263	6	RowShuf	FastFS	RPMabove100	OneClass
114	2	114	2	1	1	1	1	0.991304	0.991228	0.982456	7	RowShuf	FastFS	RPMabove100	DT
114	0	114	0	1	1	1	1	1	1	1	7	RowShuf	FastFS	RPMabove100	MLP
100	57	100	57	0.877193	0.802817	0.877193	0.877193	0.738007	0.688596	0.377193	7	RowShuf	FastFS	RPMabove100	NB
114	85	114	85	1	1	1	1	0.728435	0.627193	0.254386	7	RowShuf	FastFS	RPMabove100	LibSVM
114	0	114	0	1	1	1	1	1	1	1	7	RowShuf	FastFS	RPMabove100	RF
114	114	114	114	1	0.5	1	1	0.666667	0.5	0	7	RowShuf	FastFS	RPMabove100	OneClass
114	2	114	2	1	1	1	1	0.991304	0.991228	0.982456	8	RowShuf	FastFS	RPMabove100	DT
114	6	114	6	1	1	1	1	0.974359	0.973684	0.947368	8	RowShuf	FastFS	RPMabove100	MLP
106	114	106	114	0.929825	0.481818	0.929825	0.929825	#NUM!	0.464912	-0.0701754	8	RowShuf	FastFS	RPMabove100	NB
114	72	114	72	1	1	1	1	0.76	0.684211	0.368421	8	RowShuf	FastFS	RPMabove100	LibSVM
114	0	114	0	1	1	1	1	1	1	1	8	RowShuf	FastFS	RPMabove100	RF
113	8	113	8	0.991228	0.990654	0.991228	0.991228	0.961702	0.960526	0.921053	8	RowShuf	FastFS	RPMabove100	OneClass
114	1	114	1	1	1	1	1	0.995633	0.995614	0.991228	9	RowShuf	FastFS	RPMabove100	DT
114	1	114	1	1	1	1	1	0.995633	0.995614	0.991228	9	RowShuf	FastFS	RPMabove100	MLP
103	73	103	73	0.903509	0.788462	0.903509	0.903509	0.710345	0.631579	0.263158	9	RowShuf	FastFS	RPMabove100	NB
114	69	114	69	1	1	1	1	0.767677	0.697368	0.394737	9	RowShuf	FastFS	RPMabove100	LibSVM
114	0	114	0	1	1	1	1	1	1	1	9	RowShuf	FastFS	RPMabove100	RF
114	114	114	114	1	0.5	1	1	0.666667	0.5	0	9	RowShuf	FastFS	RPMabove100	OneClass
114	1	114	1	1	1	1	1	0.995633	0.995614	0.991228	10	RowShuf	FastFS	RPMabove100	DT
113	1	113	1	0.991228	0.991228	0.991228	0.991228	0.991228	0.991228	0.982456	10	RowShuf	FastFS	RPMabove100	MLP
99	114	99	114	0.868421	0.464789	0.868421	0.868421	#NUM!	0.434211	-0.131579	10	RowShuf	FastFS	RPMabove100	NB
114	76	114	76	1	1	1	1	0.75	0.666667	0.333333	10	RowShuf	FastFS	RPMabove100	LibSVM
114	0	114	0	1	1	1	1	1	1	1	10	RowShuf	FastFS	RPMabove100	RF
114	114	114	114	1	0.5	1	1	0.666667	0.5	0	10	RowShuf	FastFS	RPMabove100	OneClass
114	2	114	2	1	1	1	1	0.991304	0.991228	0.982456	11	RowShuf	FastFS	RPMabove100	DT
114	3	114	3	1	1	1	1	0.987013	0.986842	0.973684	11	RowShuf	FastFS	RPMabove100	MLP
98	111	98	111	0.859649	0.4689	0.859649	0.859649	0.606811	0.442982	-0.114035	11	RowShuf	FastFS	RPMabove100	NB
114	63	114	63	1	1	1	1	0.783505	0.723684	0.447368	11	RowShuf	FastFS	RPMabove100	LibSVM
114	0	114	0	1	1	1	1	1	1	1	11	RowShuf	FastFS	RPMabove100	RF
103	21	103	21	0.903509	0.894231	0.903509	0.903509	0.865546	0.859649	0.719298	11	RowShuf	FastFS	RPMabove100	OneClass
114	1	114	1	1	1	1	1	0.995633	0.995614	0.991228	12	RowShuf	FastFS	RPMabove100	DT
114	2	114	2	1	1	1	1	0.991304	0.991228	0.982456	12	RowShuf	FastFS	RPMabove100	MLP
102	19	102	19	0.894737	0.88785	0.894737	0.894737	0.868085	0.864035	0.72807	12	RowShuf	FastFS	RPMabove100	NB
114	76	114	76	1	1	1	1	0.75	0.666667	0.333333	12	RowShuf	FastFS	RPMabove100	LibSVM
114	0	114	0	1	1	1	1	1	1	1	12	RowShuf	FastFS	RPMabove100	RF
114	114	114	114	1	0.5	1	1	0.666667	0.5	0	12	RowShuf	FastFS	RPMabove100	OneClass
114	1	114	1	1	1	1	1	0.995633	0.995614	0.991228	13	RowShuf	FastFS	RPMabove100	DT
114	2	114	2	1	1	1	1	0.991304	0.991228	0.982456	13	RowShuf	FastFS	RPMabove100	MLP
102	30	102	30	0.894737	0.875	0.894737	0.894737	0.829268	0.815789	0.631579	13	RowShuf	FastFS	RPMabove100	NB
114	74	114	74	1	1	1	1	0.754967	0.675439	0.350877	13	RowShuf	FastFS	RPMabove100	LibSVM
114	0	114	0	1	1	1	1	1	1	1	13	RowShuf	FastFS	RPMabove100	RF
97	112	97	112	0.850877	0.464115	0.850877	0.850877	0.600619	0.434211	-0.131579	13	RowShuf	FastFS	RPMabove100	OneClass
114	0	114	0	1	1	1	1	1	1	1	14	RowShuf	FastFS	RPMabove100	DT
114	1	114	1	1	1	1	1	0.995633	0.995614	0.991228	14	RowShuf	FastFS	RPMabove100	MLP
100	114	100	114	0.877193	0.46729	0.877193	0.877193	#NUM!	0.438596	-0.122807	14	RowShuf	FastFS	RPMabove100	NB
114	68	114	68	1	1	1	1	0.77027	0.701754	0.403509	14	RowShuf	FastFS	RPMabove100	LibSVM
114	0	114	0	1	1	1	1	1	1	1	14	RowShuf	FastFS	RPMabove100	RF
94	111	94	111	0.824561	0.458537	0.824561	0.824561	0.589342	0.425439	-0.149123	14	RowShuf	FastFS	RPMabove100	OneClass
114	1	114	1	1	1	1	1	0.995633	0.995614	0.991228	15	RowShuf	FastFS	RPMabove100	DT
114	0	114	0	1	1	1	1	1	1	1	15	RowShuf	FastFS	RPMabove100	MLP
108	58	108	58	0.947368	0.903226	0.947368	0.947368	0.771429	0.719298	0.438596	15	RowShuf	FastFS	RPMabove100	NB
114	82	114	82	1	1	1	1	0.735484	0.640351	0.280702	15	RowShuf	FastFS	RPMabove100	LibSVM
114	0	114	0	1	1	1	1	1	1	1	15	RowShuf	FastFS	RPMabove100	RF
91	112	91	112	0.798246	0.448276	0.798246	0.798246	0.574132	0.407895	-0.184211	15	RowShuf	FastFS	RPMabove100	OneClass
114	0	114	0	1	1	1	1	1	1	1	16	RowShuf	FastFS	RPMabove100	DT
114	1	114	1	1	1	1	1	0.995633	0.995614	0.991228	16	RowShuf	FastFS	RPMabove100	MLP
107	114	107	114	0.938596	0.484163	0.938596	0.938596	#NUM!	0.469298	-0.0614035	16	RowShuf	FastFS	RPMabove100	NB
114	73	114	73	1	1	1	1	0.757475	0.679825	0.359649	16	RowShuf	FastFS	RPMabove100	LibSVM
114	0	114	0	1	1	1	1	1	1	1	16	RowShuf	FastFS	RPMabove100	RF
101	24	101	24	0.885965	0.873786	0.885965	0.885965	0.845188	0.837719	0.675439	16	RowShuf	FastFS	RPMabove100	OneClass
114	2	114	2	1	1	1	1	0.991304	0.991228	0.982456	17	RowShuf	FastFS	RPMabove100	DT
114	1	114	1	1	1	1	1	0.995633	0.995614	0.991228	17	RowShuf	FastFS	RPMabove100	MLP
101	55	101	55	0.885965	0.819444	0.885965	0.885965	0.748148	0.701754	0.403509	17	RowShuf	FastFS	RPMabove100	NB
114	76	114	76	1	1	1	1	0.75	0.666667	0.333333	17	RowShuf	FastFS	RPMabove100	LibSVM
114	0	114	0	1	1	1	1	1	1	1	17	RowShuf	FastFS	RPMabove100	RF
114	114	114	114	1	0.5	1	1	0.666667	0.5	0	17	RowShuf	FastFS	RPMabove100	OneClass
114	2	114	2	1	1	1	1	0.991304	0.991228	0.982456	18	RowShuf	FastFS	RPMabove100	DT
114	1	114	1	1	1	1	1	0.995633	0.995614	0.991228	18	RowShuf	FastFS	RPMabove100	MLP
97	30	97	30	0.850877	0.831683	0.850877	0.850877	0.804979	0.79386	0.587719	18	RowShuf	FastFS	RPMabove100	NB
114	70	114	70	1	1	1	1	0.765101	0.692982	0.385965	18	RowShuf	FastFS	RPMabove100	LibSVM
114	0	114	0	1	1	1	1	1	1	1	18	RowShuf	FastFS	RPMabove100	RF
103	20	103	20	0.903509	0.895238	0.903509	0.903509	0.869198	0.864035	0.72807	18	RowShuf	FastFS	RPMabove100	OneClass
114	2	114	2	1	1	1	1	0.991304	0.991228	0.982456	19	RowShuf	FastFS	RPMabove100	DT
114	2	114	2	1	1	1	1	0.991304	0.991228	0.982456	19	RowShuf	FastFS	RPMabove100	MLP
99	114	99	114	0.868421	0.464789	0.868421	0.868421	#NUM!	0.434211	-0.131579	19	RowShuf	FastFS	RPMabove100	NB
114	78	114	78	1	1	1	1	0.745098	0.657895	0.315789	19	RowShuf	FastFS	RPMabove100	LibSVM
114	0	114	0	1	1	1	1	1	1	1	19	RowShuf	FastFS	RPMabove100	RF
96	111	96	111	0.842105	0.463768	0.842105	0.842105	0.598131	0.434211	-0.131579	19	RowShuf	FastFS	RPMabove100	OneClass
114	1	114	1	1	1	1	1	0.995633	0.995614	0.991228	20	RowShuf	FastFS	RPMabove100	DT
114	0	114	0	1	1	1	1	1	1	1	20	RowShuf	FastFS	RPMabove100	MLP
104	80	104	80	0.912281	0.772727	0.912281	0.912281	0.697987	0.605263	0.210526	20	RowShuf	FastFS	RPMabove100	NB
114	79	114	79	1	1	1	1	0.742671	0.653509	0.307018	20	RowShuf	FastFS	RPMabove100	LibSVM
114	0	114	0	1	1	1	1	1	1	1	20	RowShuf	FastFS	RPMabove100	RF
106	112	106	112	0.929825	0.486239	0.929825	0.929825	0.638554	0.473684	-0.0526316	20	RowShuf	FastFS	RPMabove100	OneClass
114	0	114	0	1	1	1	1	1	1	1	21	RowShuf	FastFS	RPMabove100	DT
114	2	114	2	1	1	1	1	0.991304	0.991228	0.982456	21	RowShuf	FastFS	RPMabove100	MLP
100	114	100	114	0.877193	0.46729	0.877193	0.877193	#NUM!	0.438596	-0.122807	21	RowShuf	FastFS	RPMabove100	NB
114	73	114	73	1	1	1	1	0.757475	0.679825	0.359649	21	RowShuf	FastFS	RPMabove100	LibSVM
114	0	114	0	1	1	1	1	1	1	1	21	RowShuf	FastFS	RPMabove100	RF
114	11	114	11	1	1	1	1	0.953975	0.951754	0.903509	21	RowShuf	FastFS	RPMabove100	OneClass
114	1	114	1	1	1	1	1	0.995633	0.995614	0.991228	22	RowShuf	FastFS	RPMabove100	DT
114	1	114	1	1	1	1	1	0.995633	0.995614	0.991228	22	RowShuf	FastFS	RPMabove100	MLP
106	114	106	114	0.929825	0.481818	0.929825	0.929825	#NUM!	0.464912	-0.0701754	22	RowShuf	FastFS	RPMabove100	NB
114	66	114	66	1	1	1	1	0.77551	0.710526	0.421053	22	RowShuf	FastFS	RPMabove100	LibSVM
114	0	114	0	1	1	1	1	1	1	1	22	RowShuf	FastFS	RPMabove100	RF
87	114	87	114	0.763158	0.432836	0.763158	0.763158	#NUM!	0.381579	-0.236842	22	RowShuf	FastFS	RPMabove100	OneClass
114	1	114	1	1	1	1	1	0.995633	0.995614	0.991228	23	RowShuf	FastFS	RPMabove100	DT
114	3	114	3	1	1	1	1	0.987013	0.986842	0.973684	23	RowShuf	FastFS	RPMabove100	MLP
101	36	101	36	0.885965	0.857143	0.885965	0.885965	0.804781	0.785088	0.570175	23	RowShuf	FastFS	RPMabove100	NB
114	59	114	59	1	1	1	1	0.794425	0.741228	0.482456	23	RowShuf	FastFS	RPMabove100	LibSVM
114	0	114	0	1	1	1	1	1	1	1	23	RowShuf	FastFS	RPMabove100	RF
90	112	90	112	0.789474	0.445545	0.789474	0.789474	0.56962	0.403509	-0.192982	23	RowShuf	FastFS	RPMabove100	OneClass
114	1	114	1	1	1	1	1	0.995633	0.995614	0.991228	24	RowShuf	FastFS	RPMabove100	DT
114	1	114	1	1	1	1	1	0.995633	0.995614	0.991228	24	RowShuf	FastFS	RPMabove100	MLP
99	104	99	104	0.868421	0.487685	0.868421	0.868421	0.624606	0.47807	-0.0438596	24	RowShuf	FastFS	RPMabove100	NB
114	60	114	60	1	1	1	1	0.791667	0.736842	0.473684	24	RowShuf	FastFS	RPMabove100	LibSVM
114	0	114	0	1	1	1	1	1	1	1	24	RowShuf	FastFS	RPMabove100	RF
114	114	114	114	1	0.5	1	1	0.666667	0.5	0	24	RowShuf	FastFS	RPMabove100	OneClass
114	1	114	1	1	1	1	1	0.995633	0.995614	0.991228	25	RowShuf	FastFS	RPMabove100	DT
114	1	114	1	1	1	1	1	0.995633	0.995614	0.991228	25	RowShuf	FastFS	RPMabove100	MLP
102	114	102	114	0.894737	0.472222	0.894737	0.894737	#NUM!	0.447368	-0.105263	25	RowShuf	FastFS	RPMabove100	NB
114	74	114	74	1	1	1	1	0.754967	0.675439	0.350877	25	RowShuf	FastFS	RPMabove100	LibSVM
114	0	114	0	1	1	1	1	1	1	1	25	RowShuf	FastFS	RPMabove100	RF
101	15	101	15	0.885965	0.883929	0.885965	0.885965	0.878261	0.877193	0.754386	25	RowShuf	FastFS	RPMabove100	OneClass
114	1	114	1	1	1	1	1	0.995633	0.995614	0.991228	26	RowShuf	FastFS	RPMabove100	DT
114	0	114	0	1	1	1	1	1	1	1	26	RowShuf	FastFS	RPMabove100	MLP
97	83	97	83	0.850877	0.645833	0.850877	0.850877	0.659864	0.561404	0.122807	26	RowShuf	FastFS	RPMabove100	NB
114	77	114	77	1	1	1	1	0.747541	0.662281	0.324561	26	RowShuf	FastFS	RPMabove100	LibSVM
114	0	114	0	1	1	1	1	1	1	1	26	RowShuf	FastFS	RPMabove100	RF
93	110	93	110	0.815789	0.458128	0.815789	0.815789	0.586751	0.425439	-0.149123	26	RowShuf	FastFS	RPMabove100	OneClass
114	1	114	1	1	1	1	1	0.995633	0.995614	0.991228	27	RowShuf	FastFS	RPMabove100	DT
114	2	114	2	1	1	1	1	0.991304	0.991228	0.982456	27	RowShuf	FastFS	RPMabove100	MLP
95	51	95	51	0.833333	0.768293	0.833333	0.833333	0.730769	0.692982	0.385965	27	RowShuf	FastFS	RPMabove100	NB
114	76	114	76	1	1	1	1	0.75	0.666667	0.333333	27	RowShuf	FastFS	RPMabove100	LibSVM
114	0	114	0	1	1	1	1	1	1	1	27	RowShuf	FastFS	RPMabove100	RF
94	111	94	111	0.824561	0.458537	0.824561	0.824561	0.589342	0.425439	-0.149123	27	RowShuf	FastFS	RPMabove100	OneClass
114	1	114	1	1	1	1	1	0.995633	0.995614	0.991228	28	RowShuf	FastFS	RPMabove100	DT
114	0	114	0	1	1	1	1	1	1	1	28	RowShuf	FastFS	RPMabove100	MLP
98	69	98	69	0.859649	0.737705	0.859649	0.859649	0.697509	0.627193	0.254386	28	RowShuf	FastFS	RPMabove100	NB
114	82	114	82	1	1	1	1	0.735484	0.640351	0.280702	28	RowShuf	FastFS	RPMabove100	LibSVM
114	0	114	0	1	1	1	1	1	1	1	28	RowShuf	FastFS	RPMabove100	RF
114	114	114	114	1	0.5	1	1	0.666667	0.5	0	28	RowShuf	FastFS	RPMabove100	OneClass
114	1	114	1	1	1	1	1	0.995633	0.995614	0.991228	29	RowShuf	FastFS	RPMabove100	DT
114	1	114	1	1	1	1	1	0.995633	0.995614	0.991228	29	RowShuf	FastFS	RPMabove100	MLP
105	31	105	31	0.921053	0.902174	0.921053	0.921053	0.84	0.824561	0.649123	29	RowShuf	FastFS	RPMabove100	NB
114	68	114	68	1	1	1	1	0.77027	0.701754	0.403509	29	RowShuf	FastFS	RPMabove100	LibSVM
114	0	114	0	1	1	1	1	1	1	1	29	RowShuf	FastFS	RPMabove100	RF
102	114	102	114	0.894737	0.472222	0.894737	0.894737	#NUM!	0.447368	-0.105263	29	RowShuf	FastFS	RPMabove100	OneClass
114	1	114	1	1	1	1	1	0.995633	0.995614	0.991228	30	RowShuf	FastFS	RPMabove100	DT
114	1	114	1	1	1	1	1	0.995633	0.995614	0.991228	30	RowShuf	FastFS	RPMabove100	MLP
100	93	100	93	0.877193	0.6	0.877193	0.877193	0.651466	0.530702	0.0614035	30	RowShuf	FastFS	RPMabove100	NB
114	70	114	70	1	1	1	1	0.765101	0.692982	0.385965	30	RowShuf	FastFS	RPMabove100	LibSVM
114	0	114	0	1	1	1	1	1	1	1	30	RowShuf	FastFS	RPMabove100	RF
114	114	114	114	1	0.5	1	1	0.666667	0.5	0	30	RowShuf	FastFS	RPMabove100	OneClass
114	1	114	1	1	1	1	1	0.995633	0.995614	0.991228	31	RowShuf	FastFS	RPMabove100	DT
114	2	114	2	1	1	1	1	0.991304	0.991228	0.982456	31	RowShuf	FastFS	RPMabove100	MLP
96	112	96	112	0.842105	0.461538	0.842105	0.842105	0.596273	0.429825	-0.140351	31	RowShuf	FastFS	RPMabove100	NB
114	75	114	75	1	1	1	1	0.752475	0.671053	0.342105	31	RowShuf	FastFS	RPMabove100	LibSVM
114	0	114	0	1	1	1	1	1	1	1	31	RowShuf	FastFS	RPMabove100	RF
102	114	102	114	0.894737	0.472222	0.894737	0.894737	#NUM!	0.447368	-0.105263	31	RowShuf	FastFS	RPMabove100	OneClass
114	2	114	2	1	1	1	1	0.991304	0.991228	0.982456	32	RowShuf	FastFS	RPMabove100	DT
114	2	114	2	1	1	1	1	0.991304	0.991228	0.982456	32	RowShuf	FastFS	RPMabove100	MLP
102	101	102	101	0.894737	0.52	0.894737	0.894737	0.643533	0.504386	0.00877193	32	RowShuf	FastFS	RPMabove100	NB
114	72	114	72	1	1	1	1	0.76	0.684211	0.368421	32	RowShuf	FastFS	RPMabove100	LibSVM
114	0	114	0	1	1	1	1	1	1	1	32	RowShuf	FastFS	RPMabove100	RF
114	114	114	114	1	0.5	1	1	0.666667	0.5	0	32	RowShuf	FastFS	RPMabove100	OneClass
114	1	114	1	1	1	1	1	0.995633	0.995614	0.991228	33	RowShuf	FastFS	RPMabove100	DT
[truncated: 41,201 more rows]
