# Supplementary material for: Delineating the impact of machine learning elements in pre-microRNA detection
Source: PeerJ. 2017 Mar 29;5:e3131. doi: 10.7717/peerj.3131 (PMC5374968; doi:10.7717/peerj.3131)
Supplement: File S4 — Spreadsheet containing all synthetic negative datasets produced in this study. [file peerj-05-3131-s004.xlsx]

## Sheet: RPM_100_RowShuff
clsp	clep	#A	#A(((	#A(((/hpl	#A(((/sl	#A((.	#A((./hpl	#A((./sl	#A(.(	#A(.(/hpl	#A(.(/sl	#A(..	#A(../hpl	#A(../sl	#A.((	#A.((/hpl	#A.((/sl	#A.(.	#A.(./hpl	#A.(./sl	#A..(	#A..(/hpl	#A..(/sl	#A...	#A.../hpl	#A.../sl	#A/hpl	#A/sl	#A++#A	#A++#A/hpl	#A++#A/sl	#A++#C	#A++#C/hpl	#A++#C/sl	#A++#G	#A++#G/hpl	#A++#G/sl	#A++#U	#A++#U/hpl	#A++#U/sl	#AA	#AA/hpl	#AA/sl	#AC	#AC/hpl	#AC/sl	#AG	#AG/hpl	#AG/sl
5	1	0	26	0.939061	4	-0.00571429	0.0833333	0.0357143	0	0	0.428571	-0.426786	7	0.2952	0	0.357143	0.12	1.12	0	0	-0.00595238	0.32	0.333333	0.0185185	0.00599401	0.0185185	0.0142857	2	0	0.0012987	0	0.214286	3	-0.0114286	0	1	0.000714286	0.588235	0.16	0.0185185	3	0	0.16	0.0178571	0.131786	0.357143	0	0.00290909	0.0025
0	0	2.15873	0.0491803	0.411765	36	0.00331675	0.030303	0.000849673	0.104478	0.222222	0.117647	0.00352734	0.030303	0	0	0	0.0147059	36	0.000520427	0.190476	0.031746	0.261905	-0.0588235	0.5	0	0.00432526	-0.000980392	0.00048216	0.031746	0.00420168	0.0147059	34	-3.13235	0.0163934	0.0952381	0.0147059	0.0588235	0.0441176	0.958042	0	7247989	0.0597015	0.126984	0	0.00104085	4	0.0149393	0.00208171	1
0.015873	0.00675422	0.569444	0.0833333	-0.42875	2.1669	0.0416667	-0.000448029	-4.92082	3	-0.00304878	0.0416667	0.0277778	0.0416667	1	0.000978091	-0.000992556	0.000992556	0.015873	0.0120879	0	0.02875	-0.00154321	28757012	1	0.000661376	0	0.0416667	0	0	0.000220459	1	0.215385	0.00156495	0	0	0	0.0132479	-0.84	0.014985	0	0.0285714	0.0142857	-0.0578966	0.0923077	11	1	0.0952381	0.00586081	0.307692
32	0.00166556	1.05263	43.3	0.00391181	45	0.121622	0.05625	0	0.000949367	0.585786	0.0128205	0.1	0	0.921053	2	0.0789474	0	2	1.18421	0	2	1	0.0131579	0	0.368421	0.0128205	-0.00175439	0.5	0	-6.12632	0.00546875	0.0789474	0.00694444	0.00110759	0.421053	3	0.0263158	0.175	0	0	0.000833333	0.0009375	0.0625	0.0759241	3	0.125	0.05	0.025641	0
0.00208333	0.0416667	2	1	0.00488281	-0.00208333	0.00150463	0.0106383	0.479167	0	0.0425532	0	0	0.145833	0.354167	0.0106383	0.0101902	0.0106383	0.0212766	8	0.000966184	0.0210526	0.0652174	5	0.000915833	0	0.000548246	8	48	0.000915332	0.135417	0.0217391	0	0.0105263	0.0115489	0.0208333	0.1875	0.0106383	0.0416667	0	0.000612745	0.0217391	2	0.00488281	-0.42822	0	0	0.000328947	0	0.0520833
0	0.0422535	-0.000562957	42	0	0.624376	0.00322321	0.000236183	0.000938262	0.0292381	0.247672	0.000562957	0.0547945	0.0120157	0.433333	0.0185185	0.0172414	-1.80949	0.369863	0.00339277	0.0344828	0.0694444	0	0.0193151	0.0172414	1.13333	0.0333333	0	0.0140845	0.479452	1	0	1	0.0344828	0.465753	1	0.733333	0	0.172414	1	6	0.0333333	0.0333333	0.0123288	0.000570776	0.000574713	0.00344828	0	0	39
0.000252504	0.019802	-0.000252504	0.00018534	-0.375229	0	0.921079	-1.04142	0	0	0	1.0099	0.0275229	4	3	0.0594059	0.240741	0.158416	0.0275229	0.00934579	3	0.00361922	0.257426	0.000370679	0	-987.909	-0.000252504	2	1	0.282051	0.100917	9.26698e-05	-0.211009	0.0275229	0.0792079	0	1	0.125	-0.0041784	1.10891	0	0.000278009	0.138861	0.53211	0	0.257426	-19.5626	0.00917431	0.0505051	0.19802
0	0.00481256	0.0425532	0.00265957	0.00087108	0.0108696	0.00233427	-0.0212766	0.0106383	0.00305568	0.404762	0.0952381	-0.000226347	0.047619	0.0967742	0.000259471	1.35714	-0.00055991	0.382979	2	5	2	-0.156915	31	2	0.0106383	0.0212766	4	1.64	0	0.113095	7	0.0108696	-29.5	0.0108696	0.00029036	0	0.0952381	1.35714	45	4	4	0.0425532	0.0326087	16	0.000643501	0.0238095	6	0.000389206	0.000534448
0.4	0	35	0.760527	1.4	0.190476	0.7	0.24	0.00970874	0.133333	0.0194175	0.26	0.0576923	22	5	0.0380952	24	0.542857	0.00838095	0.0194175	-0.166667	-0.00171429	0.00970874	0.038835	2	0	0.0306122	0.00247253	0.0582524	0.125	2.1	0.00631579	20	1	0.14	0.0204082	0.0015873	2	40	-0.0015873	0	0.000388727	0.0194175	-0.284914	0.4	0.0380952	0	6	63	0.76
1	0	0.264368	1	0.114943	0.86747	0.0232558	4	0.00143983	0.0493827	0.00196133	0.0722892	-0.428506	0.000267308	0.000594972	0.144578	0.000840572	16	0.185185	0.0229885	0.433735	0	0.045977	0.45977	0.0114943	1	0	0	1	0.0229885	0	0.0235294	2.24904	0.045977	0.436782	0.00304667	-0.0804598	0.103896	0.517241	0.0344828	0.00140095	0.00133654	-0.000604961	1	0.795181	0.0110788	3	0.0722892	-0.126437	-0.413793
-12	-0.000611407	0.0384615	0.000733003	0	0	0.000754148	-0.00125809	0.0280374	0.00126996	0.00575126	0.0566038	0.0961538	9.16254e-05	52	0.00114773	7	4	0.000942685	0.00131976	0.000705343	0.0285714	4	0	0.0049786	25	-7.52123	0.192308	0.186916	8	2	0.0471698	0.00226244	0.0384615	-0.0654206	-0.00236167	0.0747664	0.631579	0.00898634	0	0.00952381	32	0.0747664	0.00212404	0.000188537	0.673077	0.0192308	0.0654206	0.0102444	57
0	52422515	0.125	0.478261	0.000452899	0.0033701	0.541667	0.0833333	0.00455729	0.000686499	0.0625	0.0208333	0.0729167	1	0.00607639	-0.000805153	0.0111111	0.0434783	0.0104167	0.291667	0.00531684	0.26087	0	0.00416281	0	3	0.000462963	3	0.000657895	0.03125	0.03125	0.0222222	1	0.583333	1	7	2	0.00347222	0.0888889	1	0.00434783	0	0.00430254	0.231579	1	1	0.0104167	0	0.0869565	1.06522
8	0.197183	0	1.1831	0.695122	0.54878	0.873239	0.000408247	0.0625	0	0.05	3.22	7	6	0.390244	16	0	0	0.0121951	-0.00460705	0.00327186	-0.097561	0	-698.694	-1.98654	0.450704	0.0434783	1.74648	0.000353482	0.140845	0.695122	0.0243902	62	0.000408247	29	0	0.269231	0	0.000353482	0.732394	1	0.140845	0.0195809	0.0084771	0	0.0243902	0.000408247	0.00243436	1	0.45122
0.0357143	0.17094	0.0769231	0	0.00423698	0	0.00554187	2	43	0	4	0.176823	7.36811e-05	0.000152625	0	1.23214	-0.516071	0.357143	0.0357143	2	0	0.324786	0.0172414	0.00423698	0.299145	18	0.321429	0.0173913	0.00869565	7.77001e-05	-0.000152625	0.0357143	0.000208464	-0.956116	0.0363636	15.72	0	0.0357143	6	0.34188	0.495726	0.000769704	0.782221	0.00909091	0.00554187	0.0521739	0	4	0	0.316683
0	0.0185185	11	9.25926e-05	0.00907771	-3.84419	0.472222	0	-0.0740741	0	0.0588235	11	0.137255	0.980392	0.12037	0.00363108	0.00428669	0.000277778	3	0.0740741	0.0392157	0	0.0277778	2	0.20306	0.537037	0	-0.00508351	0.0471698	0	0.0186916	1	0.0740741	0.254902	1	0.0196078	0	0.00342936	0.0864815	0.01	0	0.0185185	0.000392157	0.00145243	0	8.65351e-05	0	0.193806	4	0.0196078
5	2	0.0210526	0.000865052	1.0254	3	0	0.000103199	0	0	0.28866	0.742268	0.000485343	0.956044	0.00039014	-0.000808571	0.014985	0.539216	0	0.000808571	0.000651112	7	0.00346021	0.588235	0.002997	0.00203844	-34.4	0.0210526	0.000434075	10785567	0	0.01	0.0990099	0.00595925	0.000434075	0.000768935	0	0.00102072	0.00144479	0	0.00490196	2	0.103093	1	0	0.639175	0.973027	0.0017301	0.714863	2
-0.00455182	0.0636364	-0.000318878	1	0.00176471	0.09	7	0.0181818	0.0357143	0.288288	0.232143	0.0181818	0.000318878	-0.00234962	0.0714286	6	0.823529	-0.000455996	0	0.00392157	0.321429	0.235294	0.06	21	1	0.000392157	0.00438457	0.176471	0.0625	0.00962885	0.000706589	0.196078	0.583333	-0.222222	6	0.1875	3	0.196078	1	0.0196078	0	0	0	0.642857	0.000392157	0.0535714	10	3	-0.00070028	-1.01284
-0.000778059	0.983017	0.000628931	0.000651112	0.0377358	0.0210526	0.0105038	3	0	0.585786	28	0.0377358	0.047619	0.185567	0.457547	0	-0.000533998	1.03093	0.528302	0.0052519	2	-0.00116709	0.0471698	0.00972573	9	0.0384615	0.000562147	0.509434	0.000589102	-48.49	0.000217037	0	8	0.0377358	54	0.011782	-0.000336927	0.00116709	0.00961538	0.0192308	2	0	-0.000778059	0	0.0377358	0.185567	0.000269542	0.0618557	0.528302	-0.0377358
0.0561798	-0.0026455	0.000135501	0.00277778	-0.0021164	90	0	0.00187266	0.952381	0	0.0615276	0.000271003	1.16667	29	-0.111111	0.0126984	0	5	0.0227273	0.00396825	-0.000987654	50	0	0.0108466	-46.6	0	0.0449438	0.00604938	1	0.211111	30	0.0666667	0.00296296	0.00592593	0.00506173	0.357143	0.0113636	0.0113636	0.0113636	0.0121951	0.00347222	0	0.00617284	0.00148148	0.928571	0.00634921	0.00123457	0.0340909	0.0952381	0
0.000465983	0.00282402	0.000232992	28	4	0.00930729	0.0176991	0	-0.00445898	0.560345	0.000318903	-0.0454545	0.0517241	0.0350877	0.474138	-0.000915471	0.0517241	0.439655	0	1	0.12069	0.00215467	0	0	0.00123124	1.48673	0.0128166	0.0517241	84011515	0.00123124	19	1.15044	0.0175439	0.00862069	0.036036	0.00862069	13	0	-36.85	0.00379013	0.0258621	0.207207	-352.9	0.141593	0.12069	1	0.00877193	0.0884956	0.00862069	0.00839182
0.00511322	0.00238474	0	0.0063593	0.0405405	0.0405405	0	0.00639153	2	0.0138889	2	0	-15.5807	1.47059	0.0138889	0	0	0.00020475	0.0013369	0.0151515	0.00735294	0.540541	0.121622	34	20	0.0679321	0.0277778	0.675676	0.108108	0.0158983	0.120879	0	0.0135135	14	0.000925583	0	0.000532591	0.0040107	0	0.0015015	0.0045045	0.176471	0.027027	0.0882353	0.0405405	0	74	0.0294118	0.527027	0
0.123457	0.0506329	0.00533455	0	0.037037	0	-0.00167657	0	0.00375587	0.0126582	3	0.112676	2	0	0.133333	-0.00452095	0.0253165	0.000726216	1.07042	0	0.148148	0.0588235	2	0	-0.0864198	0	0.00140845	-0.0857143	0.395062	0	0.000178923	0	0.0126582	0.0253165	0.0493827	0.0125196	0	-0.000726216	0.0864198	0	0	-0.00382542	0.0493827	0.140845	0.000536769	0.000771605	0	0.0253165	0.084507	0.084507
9	0	0.115385	0.551282	0.141026	0.000600962	2	0.0131579	-0.0285714	-0.102564	0.115385	0.030303	0	0.153846	0.0606061	0.230769	0	0.0606061	0	0.003108	0	0.00220353	0.00699301	1	0.30303	0.025641	-0.0769231	0.0512821	0.0263158	0.025641	0	0.000986193	35	0.003108	0	0.551282	0	0.004329	0.0011655	0.0526316	0	0.102564	0.046875	1.30303	0.000244755	0.025641	0.00189394	0	0	0
0.000434075	-36.1	47	-38.39	-0.0196078	1	0.0824742	0.0294118	0.0412371	1.1134	0.01	-0.32451	0.00950071	0.431373	0.000768935	-0.0588235	1.96569	50	0.431373	6	0.0196078	-0.000768935	0.988012	22	1	3	0	0	5	0	0	2	0	-0.0784314	0.103093	5	0.000576701	0.0980392	0	0.00950071	0.123711	1.1134	0	0.00126189	0.000462907	0.056701	1	0.00086815	0.28866	0.490196
8.98	0.027027	0	-0.013167	10	3	0	0.00168209	0.037037	0.000333667	0	0.0810811	0.0197759	0.0625	0.243902	-45.9	0.003003	0	0.120879	0.124875	0.000169377	0.00412913	2	0	0.0365854	0.47561	0.0972222	0.00166834	0.0365854	0.189189	0.134146	-2.13467	0.00297442	-1.05503	0.0125	0.540541	0.0243902	0	0	41	0.463415	0.195122	1.62162	0.000375375	0.00131839	0.405405	0.47561	12	0.0731707	0
0.00138889	0.0375	-0.00925926	0.203333	0.0487805	0.0125	-0.330488	-26.5	4	4	0.444444	0.0125	0	0	-0.00178465	0.00119048	0.426829	4	0.0111789	0	-2.96829	7	0.256098	0.05	0.00406504	0.0179268	0	0.0135501	0.148148	0.111111	0.00301114	0	0	0.0121951	0.00240055	0.972222	-0.195122	0.0121951	0.487805	0	0.0365854	0.00520523	0.00624628	-0.00233524	0.0159214	2	-0.000677507	0.0833333	49	0.000174216
0.337349	0.0991696	1	0	0.0042517	0	0.000430293	0	10	0.00416481	0.00470312	0	27	0	0	0.000301386	0.0365854	0	0	0.407407	0	0	0.000304832	0.567901	11	0.0121951	0.0487805	0.5	3	0.0997531	0	0.00439342	0	0.00646678	0	0.5	-0.582143	0.00793651	0	0.00118059	0	0.0121951	0.047619	0.309524	-0.00736961	0.107143	0	34	0	0.0246914
0.0952381	0.408451	0	8.56	0.000461787	1.11111	2	0.0130719	0.00575283	0.464789	-30.6	0.444444	2	0.380282	8	0.539683	0.212121	0.0289855	0.464789	0	0	-0.971429	7	0.0140845	0.0160966	0.535211	35	1.11111	0	1.14286	1.01587	0.585786	2	0.000230894	0.084507	0.00364299	0.000198373	0.492958	0.245902	0.031746	0.225352	0.000520427	-0.711404	-0.00151172	-0.00501253	0.591549	1	0.000223564	0.222222	0.535211
0	-0.142857	0.0119048	0.0243902	0.95781	0.488095	0.0136986	1	0.142857	0.511905	-0.00268817	0.0121951	0.00410998	0.261905	0	0.0147619	5	0.000163079	0.132801	0.369048	0.0273973	39	0	-0.00170068	0.142857	0.345238	2.47	0.154762	-3.53474	2	0.107143	0.0533333	0.428571	0.00555556	0.00603175	0.0114286	0.0184127	-0.142857	0.00114155	0.000365297	0.0410959	0.000163079	0.0533333	0.000652316	0.96	0	46	2	0.00365297	0.826667
0.0111111	1	0.0166667	0	-0.00555556	0.0727273	0.00274443	0.000314465	0	3	0.35	0.05	-0.0121212	2	0.005	0.0209366	0.0102916	0	0	0	-0.00363636	0.333333	0.333333	0.727273	3	0	0.012987	0	0.000616333	0.001849	0.666667	0	0.218182	0	0.00471698	0	-0.333333	0	2	2	0.3	0.00555556	0.28	1	0	0	15	0.001849	0.333333	-17.5047
2	0.425	-0.35	0	0	0.0833333	13	0.361111	0.2375	0.0285714	0	0	0	0.00347222	0	0.000396825	0	0.000158228	0	46	0	0.0833333	0.1625	0	0.0277778	-0.00234375	0.159722	0.722222	0.0632911	0.0142857	0.05	0.000178571	-0.0015625	0.111111	1	0.0277778	0	4	1	0.0375	0.3375	0.0125	0	0.444444	80	0.222222	0.111111	0.1875	0.1625	0
1.32867	0.560976	0.0465116	0.00635479	0.00608437	0.476744	0.00907544	0.209302	-0.121951	-0.00297442	1	1	0.0487805	-0.0588235	0.0232558	0.000540833	0.000304878	0.395349	0.000683995	0.255814	2	0.0731707	0.00685976	0.170732	1	0.00652297	0.0588235	0.267949	0.000145349	0.0465116	0.0731707	3	0	0.0357143	1	0	2	0.000145349	-27.9	0	0.000683995	2	29	0.0119048	32	0.0348837	0.0465116	0	0.0119048	0.025
0.00551684	0	0.0352941	0	0.129412	0	2	0.00512111	0	0.517647	0.2	0.0243902	0.00152249	0.0352941	-0.000860832	0.129412	0.0470588	4	0	0.0240964	0.0243902	0.0470588	0.119048	0.0117647	0.00213904	0.097561	0.0137733	0.292683	0	2.07317	1	3.24527	0	0	0	1	0.0120482	0.0470588	0.00114778	0	3	0.000304878	1.07317	0.181818	0.560976	0.00191176	0.000304878	0.564706	0.0243902	4
0.00609668	0	0.000329598	0.000325627	0.00225225	5	0	0.0104201	0.243243	0.0240964	0.00132236	0.594595	0	0.0963855	0.0365854	0	0.000146929	2	-0.0024677	0	0.000145159	0.0120482	0.0246914	1.10608	2	0.204819	0.000750751	1	0	8	0.00263678	0.0963855	0.00275802	2	0.097561	0.011583	0.0246914	0.0123457	0.000167336	13	0.00479025	0	0	0.00212615	17	0	0.0540541	0	0.614458	2
0.025974	0.0422535	6	0.0779221	3	0.112676	0	0.0160966	0.363636	1	0.038961	0.0067465	0.197183	0.197183	0	0.0526316	0.000408247	-1.29865	0.0133333	-1.70542	0.010989	2	0.519481	0.0526316	0.0144928	0.00532927	0.0133333	0.112676	0.298701	0.00074129	-0.417792	0.0434783	0.00556586	0.0133333	0	8	0.00207039	0.0109749	0	0.480519	15	0.0533333	-0.0909091	0.480519	0.169014	0.000376435	0.0133333	0.00119617	1	0.0160966
0.00315126	0	0.0535714	25	0.392857	5	-0.00134771	0	0.00162338	0.00035014	3	0.0185185	0.267857	0	0.00754717	0.00134771	0	0	-9.6785	0	0	0.0535714	0.553571	0	0.00134771	9	0	0	0.00191327	0.188679	3	0	0.0098852	-1.67319	8	0.225806	-0.000637755	0.00134771	0	0.0357143	4	3	0	3	0.0892857	0	0	0	0.00343053	0.037037
0.0363636	-0.00210084	0.02	0.000356506	0.0550459	1	0.0131591	0.000667223	0.000119628	0.000356506	-0.000974026	4	0.117647	0.0181818	0.0392157	0.107143	2	0.000392157	0	0.037037	32	0.485714	1.05882	0.000454545	-0.240909	8	0.06	0.0980392	56	-0.000356506	0.0106952	0.00925926	0.318182	0.00998217	0.0454545	0	-0.000356506	53891889	0.339902	0.0181818	0.00925926	3	0.0909091	0	0.0363636	0.0588235	3	0	0.12	0.0181818
-0.0025	0	0.000365297	0.00555556	44	-0.0025	0.0266667	0.55	7	0.318182	0.00168776	0.00669643	0.0053125	0.000316456	0.2	0.186667	0.0128205	0.0375	0.133333	2	0.000355556	1.28	18165089	2	-0.1	0.0053125	0.2125	36	0.55	10	0	0.175	0.0266667	0.000337553	0.425	0.266667	20	3	0.117647	36	0.08	1.41484	43	0.133333	0.2	0.00236287	0.109589	48	0.779167	1.22667
0.246914	0.00694444	0.037037	0	0.00104167	0.037037	0.0123457	1	-0.00171468	0.567901	6	9	0.333333	0.00624905	0.493827	0	0.000762079	0.000308642	4	0	0.00104167	43	1	1	2	0.0277778	2	4	0.000829904	1	-0.000152416	-0.000342936	0.00746837	0.037037	5	0.000881834	0.00514403	0.567901	0.17284	49	0	1	0.00171468	0	9	-0.00185185	0.0116598	0.000771605	1	0.0123457
0.0754717	0.00160016	0	1	0.0566038	0	0.693069	0.00943396	0.00605198	0.0909091	0.00961538	-0.0566038	0.0754717	3	2	0.000565771	-0.0566038	6	0.000539084	8	0.471698	0.0283019	0.00227716	0	0.00440044	0.339623	0	0.00302599	6	3	-35.9	-0.00112087	0	-0.000889996	-0.710891	0.0067252	0.00098832	3	0.178218	0.339623	0	0.0480769	0.00220022	0.45283	0.039604	0	0.00160016	1	0.0128445	0.0943396
6	-0.292135	-0.00369791	-0.00164121	0.404494	2	-0.000591366	0	-0.244944	-0.00164121	0.00369791	0.0229885	0.0344828	39	0.000291843	0.00898326	0.607595	0.0253165	0.0506329	0.00483573	0.0506329	-0.00483573	0.00127681	0.0804598	0.011236	0	0	0.0674157	0.506329	0.151899	0.595506	0.573034	0	0	38	0.11236	2	-0.00164121	0	2	-0.00483573	8	0.011236	1	0	0.151899	2.18319	0.0681818	0.0114943	3
0.973027	0.418919	-0.1	0.0277778	2	0.0135135	0.418919	36	0.382353	0	0.027027	0.185817	0.0151515	3	8	0.0294118	-0.00226244	-0.0010395	0.151515	0	-0.00158983	10	0.00401753	-1.55953	0.0540541	0.117647	0.246575	0.0010395	0.0013369	-0.00073046	0.00020475	0	0	0.0135135	0.147059	0.540541	0.647059	0.0277778	0.00018992	0.0882353	3	2	0.00238474	0	-0.00692042	-0.000314268	0.136986	0.197941	0.176471	0.00490196
0.00970874	0.0582524	2	0	6	0.0291262	0.0031746	0.0285714	2	0.0619048	0.0194175	0.761905	0.195652	3	0.0434783	-0.000621118	0.0384615	-0.52381	0.00172336	0.0434783	0	0.326087	0.000241546	0.0217391	0.761905	0.00961538	0.00062709	0	2	0.000529101	0.173913	0	0.00961538	0.00042328	44	0.26087	54	0.133333	0	0.00010582	0.00393375	0.0869565	0.0485437	0	0.000793651	0.0380952	0.838095	0.00172336	0.0182195	0.0285714
0.0357143	0.0714286	0	0.25	0	0.00679121	0	-8.74308	-0.491667	0.00423729	0.00361111	0.0169492	1	0.257143	-0.0333333	0.00282486	0.00330688	0.153846	0	0.433333	0.00918367	-0.00428571	0.464286	0.116883	0.00123457	-25.7	0.00595238	-6.72857	0.00330688	0.00595238	4	0.273911	0	2	0.776316	0	-0.0056391	0.0172414	0.0025641	0	1	0.0833333	0	0.00444444	0	31	6	0.831992	9	1
0.00339175	0.37931	0.516129	0.0322581	0.0483871	1.03448	0.0322581	0	-0.103448	0.0178571	0.00338189	0.435484	1	4	0	0.689655	-0.0322581	0.00123153	0.0333333	0	4	0.00222469	0	6	0.0333333	0	0.0483871	0.322581	0.000520291	6	0	32	-0.129032	5	0.00026795	-0.00222469	0.00172811	0.111492	0.114943	2.13793	0.0689655	3	0	2	0.103448	0	16	69.5157	0.103448	0.931034
0.106383	0.0425532	0	28	0.438561	0.00684764	1	0.076087	0.000988753	2	0	2	0	0.0117388	0.000457561	1	0.0212766	0.191489	61	28	4	0.00195647	46	0.758621	0.000125156	61	0.636364	46	0.0217391	0.000375469	0.000811359	9	0	0.0212766	0.010516	-0.000905387	-0.00684764	0.0106383	-0.0212766	-321.9	0.0851064	-9.28514	0.000375469	0.0689655	0.482759	2	0.702128	0	0.0212766	4
0	0.3	-0.0010929	0.0327869	7	0.0163934	0	1.14815	0.0163934	13	0.0819672	0.092963	0.0983607	0.0740741	8	-2.29742	2	0	0.0491803	0.05	18	0.00246914	0	0	0.00698737	3	0.0188221	0.111111	0.0143955	0.000546448	1	0.00308642	0.0169492	0	0.0169492	4.33333	0.0333333	0.000712251	0.0016835	0.111111	0	0.0169492	0	0.0740741	4	0.000268745	0.000712251	0.213115	0	0
0	8	0.0909091	0.015625	0.105263	1.37705	1	2	0.0983607	0.163934	-15.6772	1	0	0.0714286	0	0.515152	0.487512	0.0757576	0.00298063	0.257576	0.166667	4	0.121212	0.0454545	0.046875	0.983607	0	34	0.163934	0.015625	0.03125	0	0.515152	0.0169492	0.7003	0.015625	2	0.42623	2	0.00780533	-0.816393	0.00388997	0.0655738	1	0.030303	-1.39867	0.0151515	-0.00137741	-0.00496771	-0.000459137
4	0	1	1	0.0444444	0	1.33333	0.0192308	0.0754717	0	0	0	0	0	0.0196078	0	0.000438789	0.00310078	0.0392157	0.0392157	0	0	0.266667	0.00145138	-0.0566038	0.628	0.00103359	0.0196078	0.00823045	0	0.00533333	0	-0.132075	0.133333	0.0188679	-0.000838574	2	-0.001068	0	0.000355999	0.00377358	0.0392157	0.45283	0.471698	0	0	0.00587002	0.0188679	0.0754717	0.000820345
45173303	0.54717	0.0392157	0	0	0.0176423	1	0.00113443	7	0.0188679	0.00340329	0.0769231	-1.24112	0	0.00145138	0.358491	-0.00614305	-0.00820793	1	0.00711997	0	1.5814	-0.166667	0.153846	-0.00533998	0.00113443	0	-0.0526316	-0.176471	1	9	0.264151	1	-0.0101112	0.0210619	1	0	0.000460193	0.00877578	0.000894454	0.139535	0	3	0.00145138	0	1	0.00854397	0.186047	2	0.00113443
1	0.136364	34	0.169231	0.000386954	0	0.00345679	0	0	0.0014245	0.0444444	5.33333	0	0.0300752	0.030303	0.00034965	0.0757576	0.0148148	0.0671642	0.00246914	0.0150376	4	0.185185	0.000713306	1	0.000791497	-3.49181	0.030303	0.000678426	0.954545	0.0010101	0.548148	-0.0010101	0.0150376	0.0002331	0.0021645	0.257576	0.00426487	13	-0.809091	2	0.00022792	0.00830527	-0.887879	0.00226142	0.0014014	-58.6	0.0606061	-0.0666667	1
0.0196078	20.5	-0.5	0	0.264151	0.0487805	0	2	0	0.0196078	2	0	0	0.396226	0.585366	0	0	3	1	0.0188679	0.00569598	0.0377358	0.0487805	38	0	-31.3	0.00496524	0.00125078	0	0.0487805	0	0	0.528302	1.17073	5	0.0188679	0.682927	0.0230097	0.367451	0	0	0.000370239	1	0	0.0943396	0.134615	0.0487805	0	0.243902	0.0340543
0	-0.396552	0	0.206897	0.0196078	2	0.00390371	0.12069	0	0.000604961	0	0.0517241	0	0.113208	-0.225806	0.0357143	0.448276	4	0	28	0	0.0178571	11	-0.00178359	0	0	0.0392157	0.00323276	0.448276	-0.137931	0.00147984	0.224138	0.00178359	5	0.00390371	1	0.0877193	0.188679	0.465517	0.0517241	0	-7.78868	1	3	-0.0689655	5	0.0196078	0.528302	0.490566	0.0344828
-0.00119048	0	0	0.375	0	0	0.857143	0.196429	4	0	0.0892857	0.142857	0	0	0	0.0034632	0	0	0.185185	0	-31.8	0	-1.39874	0.107143	0.375	0	0	0	-0.107143	0	0.0952381	0.0714286	-0.00191327	0.517857	35	0	0.0034632	0.00170068	0.025	0.107143	1	0.000615764	0	0.00829082	0.00170068	0.0363636	0	0.000974026	0.000649351	0
0	0	0.00058548	0.00409836	-3.62131	0.0169492	0.0132626	0.0327869	0.0169492	0.172414	0.0226116	0.00632184	0.00029274	0.0169492	1	1	0.00349368	0.00492611	0	0.000525721	0.00945776	0.0491803	0	0.262295	0.000546448	0.81019	0.0010929	0.00734878	0	2	29	0.00058548	-0.00169587	0.52459	0	0.0163934	24	0	0.00344828	0.000806235	0	0.00913733	37	0	0.206897	0.00132626	0.000819672	0.0163934	-0.00734878	1
5	0.00763359	0.015873	0.0030525	0.047619	0.000424088	-48.1	0.0144928	0.0403226	4	-0.00181752	0.450382	0.0232558	0.0687023	16	0.000848176	-0.367176	0.0381679	-1.84284	0.10687	1	0.0322581	0.137405	0.442748	-0.000848176	0.00402074	0.0155039	0.557252	0	14	0	-48.1	-14.1253	0.111111	0.0010989	0	0.206349	0.0381679	0.365079	0	3	0.0232558	0.00763359	1	0.00806452	0.00702775	0	2	0.000230044	0
0.0326087	53	-0.00174155	-0.0731707	-0.283019	8	-928.261	0.585859	0.010101	0.171717	-52.2	2	0.010101	-0.00365356	0.787234	0.00217108	18	0.0618557	1	6	0.040404	0.0113905	0.00909091	0.0217391	0.0057137	-0.0013264	-0.0707071	0.0103093	0.141844	0.340426	0.000439174	0.0206186	0	0	0.343434	1	0.00561167	1	0.166667	0.0103093	0.000439174	0.001443	0	0	0.00108554	0.361702	0.000109794	0.00816677	0.0707071	-7.14255
-1.96119	0.0425532	0.153846	0.00137855	-0.000226347	0.0263158	3	0.102564	0.0108696	0.212766	-0.000545554	0.521277	3	6	0.0108696	0	0	0.000279955	-0.000523286	0.0319149	0.0531915	0.493506	0.0050928	0.244681	0	0.0108696	0.000443262	0.0425532	7.66667	0.00497963	0.136328	0.531469	0.0512821	7	45	0.0212766	0.00165426	0	30	0.0537634	5	0.0512821	3	0.00055142	-0.367553	-0.000545554	5	2	0.414894	2
7	0.0133333	0.140845	0.000370645	0.00640918	0.169014	0.901408	0.0142674	1.04225	0	0	0	0	-0.590779	1	0.00449071	-0.00590319	0.04	77	0.0165129	0	-3.75714	0	0.0133333	0.04	0	0.179487	-289.3	0.809091	5	1.05298	0.000188218	0.000188218	0.084507	0.000854409	0.025974	19	0.0704225	0.00243506	0.000408247	0.166667	0.002331	0.056338	1	0	0	0.000816493	0	0.028169	12
0	0.434783	0.00294118	0	3	0.0434783	0.0125604	0	0.0333333	0.0298507	-6.7538	0.00231044	0.00147059	0.130435	0.00114943	0.00392157	0.0376081	0.000980392	0.0447761	0	0	0.0333333	0	0.0289855	0	0.666667	0.00517241	0	-0.130435	0.002997	0.15942	0.00106564	0	0.1	1	0.000213129	0.0666667	0.0144928	0.00049975	0.000639386	0	0	0.433333	2	0.0158421	0	1	0.433333	0.0289855	0.00609116
0.0126582	0.15	-31.5	0.00128205	0.0379747	1	0	0.00221589	39	54949142	0.246914	0.00106691	0.538462	0.012432	0	0.0246914	0.00106691	1	0	0.00448934	-37.3	0.0253165	6	6	0.002079	0	0.0769231	0.197368	0.000324886	0.0493827	0.209877	-6.23293	0.435897	2.97726	-37.3	0.102564	0	0.0253165	0	0.00123457	0	0.037037	0.484848	0.000152416	0	0	0.0379747	2	0	1.10256
0.00472335	0.00999001	0.0238095	0.0930233	0.0238095	2	0.0116279	-8.26307	0.00241327	0	3.30945	-1.63971	0	2	0	0.0512821	0.153846	0.025641	0.00241327	0.0352941	0.000996678	0.0131579	0.0697674	0.234448	14	0	0.0235294	3	-0.00108167	29	0	105379179	0.153846	0	0.0235294	-0.111111	-0.186047	0.323529	1.58974	0.223529	0.692308	-0.00477042	1	47	1	0.0263158	1	0	0.186047	0.00211161
0	0.961039	1.06297	1	0.16092	0.0229885	0.142145	0.0187356	0.0235294	0.2	0.155844	0.758621	0.025974	0	0	-1.07792	-2.76323	12	-0.0080609	32	0.00753072	1.48052	8	0.00356718	0	0.0068667	2	0.000604047	0.045977	0.149425	6	0	0.103896	0	0.471264	2	0.045977	0.0080609	0.00574713	34894609	0.132867	0.232468	0.00149276	0.045977	0	0.528736	0.0434783	-0.466667	0.779221	0.0080609
0.0115556	37.5	5	0.47561	0.433333	0	14	0.0125	0.0125	-0.0487805	0.025	1.12	2	-0.454878	0.96	0.0487805	0.0731707	0.025	-0.302326	0.16	0	0.00728733	30	0.0365854	0.0243902	0.037037	-0.00148721	1.04	0	0.0121951	0.0273973	0.1	0.512195	1	0.0266667	0.266667	0.000167056	0.0126355	0.466667	0.00520325	2.18667	0.0266667	0.0243902	6	1.04	0.106667	56	1	0.106667	3
0.0134656	-0.346801	0.0123457	0.0159461	8	0.00101611	0.000365097	0.030303	4	0.00362897	0.117647	0.207317	0.120482	0.0123457	0	3	0.457831	-1.10996	0.0588235	-0.00106308	0.542169	0.0246914	83	12	0.0123457	0.0120482	0.00071736	2	-0.00248051	9.5	-1.15728	0	40	0	0	0.0843373	8	15	0.00286944	0.060241	0	0.457831	0.000547645	0.518072	0	0.00248051	9.86	4	0.0882353	0.000354359
0.0606061	0.010101	0.00204813	0.000312805	2.12903	0.0103093	1	0.484848	-50.9	0.000644745	0	0.00259955	0	0.0519481	0.129032	0	-0.000306091	1	1	2	0.00477897	0.000111	0.00520355	0	6	0.0505051	0	0.161616	0.00141794	-0.030303	0.040404	0.00489746	0.107527	-4.7074	0	0	0.00459137	9	0.000111	0.000708968	0.000222	0	-1.09462	19	22	9	0.0103093	0.00195503	0.030303	0.000510152
2	2.23	0	0	0.000953895	0	44	0.000840336	0	0.27027	0	0.138889	0	0.00160875	0	0.00207612	0.027027	0	0.0158983	0	85	0	0	0.0540541	0.000643501	2	0.0810811	0	0.0240964	0.00567474	-0.470588	72262224	0.588235	-0.000415225	-40.7	35	3	-0.0352941	0.945946	0	-0.0352941	0.451613	0.188235	0	0.0705882	0.00531309	0.0240964	0	35	0.0139905
18	0.0606061	0.651685	2	0.0115764	16	0.484848	0.0206186	0.000306091	0.0224719	0.344828	-0.183673	0.269663	0.030303	0.0224719	1	0.00591776	0	3	3	3	-0.838202	0.00464936	13	-17.708	1	6	0.00464936	-0.151515	-3.50304	0.0689655	0.000306091	1	0.0674157	0.151515	0	0.0505051	0.0111225	0.505051	58	0.0674157	0.0808081	0.313131	0.0129384	-0.376768	0	0.444444	-0.000680967	0.000232207	0
0.0416667	1.12069	0.0833333	7.24953e-05	0.561983	0	0	0.000478109	0.775862	17	0.000614712	3	0.000997435	-0.000590319	0.965517	0.000142491	0.0578512	0	0	-0.000142491	0.000907441	0	-0.0877193	0.0165289	0.0252101	0.00812197	65	0.00030248	64	0.0344828	0.0247934	0.0175439	0.965517	4	0.00427472	0.528926	0.214876	0.0330579	0.206897	0.05	0.53719	-0.000724953	2	-0.000142491	3	0.0330579	0.0175439	0	3	0.0661157
0.028169	0.028169	5	1	0	0	0	-1.32196	-0.000761325	0.140845	-0.00782361	7	0.0258108	0	0.000408247	25	-0.00373778	0.0136986	0.109589	3	0.225352	0	0.0416667	0	0.140845	0.0540541	-0.0091359	-0.00486486	0	1	0	0.000587544	0.513514	2	0	0.459459	2	0	-32.31	0	0.0138889	-0.027027	0.324324	0.27027	0.0138889	5	0.140845	0.276596	0.256757	-1.23128
0.0307692	0.000888889	0.0597015	1	-0.00195556	0.000720721	1	0.0136986	-0.00119403	2	0.0273973	0	36	14	0.00403388	0.000459242	0.00557214	0.00166667	0.0666667	0.107463	0	0.186667	0.169231	0.0810811	0.00568889	0	-0.146667	0	0.00242033	0.537313	0.0149254	0.298507	21	0.0153846	2	0.0298507	0.0597015	0.000403388	0.0266667	0.0167164	14	0.0410959	0.0133333	-0.00437811	0.0153846	-0.00199005	4	3	-1.73632	2
0.0588235	0	0.129032	0	0.00480265	0.00192585	1	0.030303	26	0.0151515	0.77023	0.529412	-1.23615	0.0895522	0.0967742	0	1	0	19	4	0	0	0.00122549	4	-0.8819	0.0882353	0	0.352941	0.00778547	0	0.617647	0	0	2.60652	1	0.193548	0.612903	0.0166667	0.888462	0	4	0.00908304	-0.0017301	4	0.316129	0.0017301	-0.235294	0.000639386	24	0.338235
18	0.4	-0.0588235	0.0102564	0	0.00490196	0.615385	0.0634921	1	-0.00216263	2	0.0923077	2	-0.000432526	1	0.0923077	0.0615385	0.416667	18	0	0.0294118	0	0.000507099	0	0.00634921	0.000147059	0.000904977	-29.28	-0.00113122	0.123077	1	0.0162896	7	0.959041	2	0	0.123077	0.0147059	0.030303	0.411765	0	0	0.00778547	0.0147059	-0.000507099	39	0.215385	0.0615385	0.0689231	0.0923077
0.00596878	0	0	0.00321396	-7.47059	0	-1.10196	1.21569	0.030303	2	0.00160064	0.0009388	0	-0.212121	7	0.0130719	0	0.106061	48	0.0034965	0.0392157	20	10	0.000768935	0.0307692	0	0.00560224	2	0.00321396	0	0.0408163	0.046875	0.0923077	31	0.00252525	2	0	-190.5	0	0.106061	0.000699301	5	1	0	0.363636	0.0151515	2	0.0204082	0	0.0392157
0.000328785	3	-9.23766	0.000305018	18	-0.00188707	0.00188707	0.047952	0	0.000440788	-0.0120482	0.0123457	6	0.00212615	0	1.02562	0	0	-0.0120482	0.0081289	0	0	-43.2	0.120482	0.590361	0.00046941	0	0.00065757	0	0	0	1	0.240964	0.0049354	0.0123457	0.125	0	14	85.1267	0.00240964	0.00508056	0.0120482	0.000293858	1	0	0	0	0.000155559	0.00526539	4
0.0142857	0.0857143	0.036963	0.0156682	3	0	0.000935016	0.00322581	0.000207039	-0.0145161	0.0285714	0.571429	1	0.0101382	1	1	0	1.09677	0.0322581	0	0	0.219305	0.0147059	-37.6	0.1	0.742857	0.00693878	-37.6	0.271429	0.774194	0	0.0147059	3	0.0639361	0	0.935484	-2.17339	-0.00204082	110278048	0	0	0	0.00716846	0	0.0714286	0.114286	4	3	0.257143	0.00938776
3	0.0121951	0.000566893	3	0.0121951	0.000566893	0	0.24	0.446429	0.16	0.246575	-0.00311791	0.00261324	0.0595238	0	0	0.0273973	0.0266667	18	0.511905	0.0168254	0.0533333	3	0.0136986	0	-0.00150943	0.0410959	1.90836	-1.63458	-0.000283447	0.297619	0.000815395	0.746667	1	-0.00311791	0.0714286	0	0.00888889	0.733333	-0.666667	0.826667	0	0	0.0566038	0.4	0.261905	0.464286	0.00212585	1	0.000384025
0.123457	0.000329218	0.00103896	0.00034632	0.025974	-0.004662	0	2	0.032967	11	0.00616883	0.567901	0.0112233	0	1	39	0.0123457	1.01299	0	0.518519	-0.000457247	0.000493827	0.0779221	0.013468	0.333333	0.000457247	1	0.00194805	1	0.0375	0.1	1.01299	0	0.0441975	0.000692641	-0.037037	0.000771605	0.0126582	0.0113636	0.395062	0	0.0779221	0	0.0123457	0.0126582	0.00034632	0	1	0.037037	0.000462963
3	0.0348837	0.639535	0	26	0	0.258824	0.00135208	0.0144928	0	0.00016852	0	0.0357143	0.0013256	0.0140845	0	2	0.084507	1.10645	0.309859	0.084507	0.348837	4	0.0023198	0.0144928	0.0119048	0.152941	0	0.197183	0.639535	0.338028	0.00818867	0.00134816	0	0.418605	4	0.348837	0.000816493	0	0	1.35211	0.26087	0.0581395	-0.00704225	0.535211	0.084507	0	0	-0.0909091	0.084507
0.22449	3	0.0227273	0.0208333	-0.000962649	31	0.000115955	0.102273	-0.447959	0	-0.000832986	0.111111	0.387755	0.0150327	1	0.0408163	11	-0.122449	0.0104167	0.0227273	-4.62216	-0.526531	0	0.0816327	0.278351	0.0918367	0.533333	0.346939	0.012987	0	0.0888889	0.438776	0.00145773	0.0721649	0.0714286	0.00522876	0.00498866	2	-0.0816327	0.000505051	0.0104167	0.0816327	0.288889	0.00136756	-0.00272109	0	0.0444444	0.0104167	0.244444	0.000252525
0.046875	1.1746	0	0.121212	0.030303	0.126984	0	0.181818	0.000248385	0.363636	0	1	1.26984	0	0.0952381	0	0.03125	3	0.0634921	0.017797	0.0454545	0	0.515152	0	31	0.000932401	0.000248385	1	0	0.000962001	3	0.515152	0.0769231	-0.003848	2.59962	0.000932401	1	0.0004884	0.25	0	0	2.65	-0.00261233	0.00918274	109734732	1	0	3.13122	0.00104085	1.01587
0	6	0.0821918	0.00865651	0	0.520548	0.0180245	7	0.164384	0.0263158	0.438356	0.039863	3	0.00288392	1	0	0.0135135	0	0	16	0.00175439	0.0135135	0.0140591	0	0.00138504	0.0135135	0.210526	1	0.0263158	0.0405405	0.0394737	4	0.000385877	0.0394737	5	0	0.0131579	0.0135135	0.657895	0.0135135	0.227652	0	0.000385877	0.447368	0.0821918	0.00588643	1.09589	0.04	0.00621005	34
0.00352734	16	0	1	0.000686106	0.269841	0.0377358	2	0.109091	-0.630637	0.00856639	0	0.290909	0.015873	0	0.0196248	0.00453515	0.327273	0.0491803	0.016129	0.00730663	0.0322581	0	0.0190476	0	0.111111	0.00755858	-12.7	6	0	0.126984	0.00781053	0.0178932	0.492063	0.0363636	0.0163934	0.000299491	0	0.00705467	0	0.142857	0.109091	0.0491803	0.0806452	1	0	0.0363636	0.0327869	5	0
4	0	0	-0.0555556	0.999001	0	0	0.000385802	0.0428358	0.483871	1.13433	-1.7637	0.179104	0.119403	2.69439	0	0.00117371	0.00655864	2	0	0.0461538	0.0025641	0.0833333	0.0142857	0.000459242	-45.1	0.00551091	1	0.298507	0.000391236	0.0285714	2	0	0.0526316	0.0025641	0.513889	0.0895522	0.0142857	0.000459242	0.0277778	72	0.0694444	-0.000829187	0.0145108	0.00165837	0.0597015	5	0.0833333	0.056338	-0.000396825
0.482353	3.09872	0.0235294	0.00512821	0.025	0	0.318168	0.0240964	0.0120482	0.000625	0.247059	0.25	7	0	0.00224359	-0.00914634	-0.000882353	8	0.0952381	0.075	0.0117647	0.0620382	0.272727	0	1	0	0.107143	0.0361446	0.0588235	5	0.658824	0.35	0.00567474	0.000415225	0.475	0.105882	3	28	0.175	1	0.025	0	0.0128205	0.0833333	0.00430416	2	3	0.075	28	0.0235294
1	-0.002	0.32967	0.00681319	0.0102041	0.410256	0.004	1	0	50	0.011236	0.0010101	0	0.09	0.0029	0.241758	1	0.06	0.197802	0	0	0	-44.1	-0.12	0.06175	0.1235	0	0.6	39	0.0909091	1	0.043956	0.03	0.001332	0.0659341	0.000246944	0.00111	44	0.00175824	47	1	0.725275	4	3	0.00020202	0.021978	0.2	-0.0012	0.0659341	0.00123472
-0.00138504	0	0.184211	1.05556	0	0	2	0.000396825	0	5	0.00122807	0.552632	41	41	0	0.0131579	0.111111	3	0	0.0533333	0.121951	12	4	0.0555556	0.00112782	-0.00103878	0.08	0.00436508	0	0.000235457	-0.00292398	1	0.0131579	0	0	0.00185185	0.000793651	0	0.0833333	4	0.00105263	0	0.1325	0	0.0540541	0	0.00185185	0.0149854	0	0.00259259
0.000177999	0.0104167	0.0212766	0.00258099	0.235849	0.00462798	0.0192308	0.132075	0.00961538	0	0.000100361	0.104167	0.585786	0.0416667	0.000200723	0.0188679	-0.0188679	-0.000725689	0.0754717	0.000221631	1	1.16667	0.00943396	0.00154321	0.000200723	0.169811	0.377358	0.0425532	0.490566	0.0015873	0.000443262	0	0.00199468	-5.01872	0.000359389	49	0.537736	0.5	0	4	4	0.0384615	0.000520833	2	0.000539084	0.000793651	-0.00157233	-6.725	0.5	0.5
0.1	0.0277778	0	1	0	0.27027	3	-0.0015625	0.000675676	1	0.025641	0.525	0.027027	0.00112613	0.00546875	1.18919	0	0.0071875	-0.00337838	0.0027959	0	4	0.2625	0.257297	0.4375	0.05	0	0.000632911	0.000375375	0.945946	7	0.0625	8	0	0.000173611	0.010989	0.108108	0.0125	0.0128378	9	0.2	0	0.594595	0	0.0128205	0.000949367	0.0972222	0.05	1	0.0540541
0.00301896	0.000130822	2	0.00383338	0.047619	3	0.000130822	0.00640019	0.0777778	43	95559231	-0.00332226	0.0004884	11	0	0	-6.99767	-0.472418	0.571429	0.00178891	1	95559321	0.00103359	-0.003663	0.000392465	0.000523286	0.162791	0	-3.38423	0.538462	0.255814	0.021978	0	0.00055371	0.0549451	0.00655933	0.010989	0.059402	0	8	1	0	0.0119048	0.697674	0.232558	0.116279	0.000999001	0.00110742	0.0224719	9.53991e-05
0.025974	0.0588235	1	0.278481	0	-0.000372301	0.000767165	0.0015083	0	0.0606061	2	0.0379747	0.000891266	0.00064914	0.455696	0	0.000160231	0.0138408	0.0152643	0	0.0018615	0.000891266	0.00301659	1.11765	0.025641	0.0151515	0	0.000445633	0.117647	1	0.0379747	0.000754148	0.0011169	0.0588235	0.012987	0.0512821	0	1	0.000372301	0.000191791	0.0163812	40	0.000383583	3	0.352941	0.000191791	0.0882353	0.0882353	0.0126582	-771.885
0.211864	1	2	0.00416547	0.000574548	0.00251365	0.26087	0.00847458	0.0169492	0.0521739	0.254237	0.000796755	1	0.121739	0.0521739	-53.44	0.956522	0.0677966	0	0.0762712	1	0.326087	0.00133779	7	0.0176991	0.000984413	-41.5	0.000307811	0.173913	0	-1013.06	0.020678	0.0940171	4	-6.18609	0.00502729	0.0344828	0.104348	0.000153905	8.04326	0.00854827	0.0046682	0	0.0258621	0.000294768	0.491525	0.0254237	0.0521739	0.508475	0.0338983
0	0.0331117	0.00804734	0.000574713	61683124	1	0	61683192	0.233333	5	0	0.04	-0.000236686	2	1	-0.0153846	2	0	0.492308	0.533333	0.0307692	5	0.12069	1	0.137931	0.0666667	0.00111111	0.0153846	0.153846	0.0625	0	0.0666667	0.000904977	0.000710059	-0.000236686	-33.1	0.0169231	0.0174359	0.00104167	0.266667	2	0.000710059	0	0.0333333	0	0.000480769	0	31	0.137931	0
0.0336134	0.0508475	0.529412	1	0.781818	0.436364	18	0.127273	0.272727	0.00106952	-0.00289528	-0.00840336	0	1.01818	0.017094	0.000259129	3	0.00855615	0	0.784216	0.319328	0	0.00840336	-1.07091	0.000544662	0.00116713	6	5	0	0.00523883	0.017094	4	0.344538	2	0.00925926	0.05	0.0010101	0.186813	7.06165e-05	-0.00626432	0.00016835	0.361345	0.000616333	0.000999001	0.0003367	0.0714286	0.0423729	0.0336134	0.201681	0.0277778
2	0.084507	0.149254	1	2	0.00636574	-0.00154321	0.541667	0.00156495	0	0.013986	0.00248756	0.0285714	0	0.00248756	0.138889	8	0.111111	0.000641026	0.00672693	-0.00248756	24	-0.00115741	0.000641026	46	0.0428571	5	0	4	0	0.00168173	0.00771605	0	1	0.0138889	0.0142857	0.656716	-0.000904568	0.0972222	0.119403	0.00117371	0.225352	0.38806	0.0428571	6	0.0416667	-3.27778	0.238806	0.208955	0.0277778
0.112676	0.117647	0.000210438	0.0138889	4	0.294118	0	7.03	0.00124275	0	0.194444	0.0171569	0.0285714	0.411509	0	0	0.36963	0.0666667	0.000891266	0.430556	0	-0.030303	0	41	0.541667	0.0882353	0.0167484	0	39	0.383616	0.423345	0.0294118	0.00636574	4	0.541667	-0.166667	0.470588	1	-2.02083	12	0	0.00597994	4	1.14706	0.0142857	3	0.0138889	0.000210438	0.347222	0.970588
0.061375	0	0.0384615	0.000632911	0.000892857	0.0714286	0.075	2	0.166667	-0.934769	0.00668073	0.0506329	0.0375	-0.1	0.0142857	0.0128205	0.0125	-566.823	-0.00284091	-0.0015625	-1.77205	0.222222	0.1	0.0152778	0.00277778	7	0.138889	0	0.05	0.37037	0.00631313	0	1	-0.125	-0.00125	0.01875	0.138889	0.125	0.00421875	0	2	0.025	3	0.333333	0.0015625	2	0.0025	0.0875	0.000222222	0.0128205
0.00060006	0.0188679	0.490566	77.5175	1	0	0.000190585	0.210526	0.00186811	2.09901	2	0.0990099	0.000565771	11	53	-0.0967742	0.0188679	-5.26139	-0.000912964	2	0.00551798	1.22772	2	0.00952381	0.00247525	8	0.0990099	0	0.509434	0.320755	0.706294	2	0.00452617	1	-0.00160199	56	5	0.118812	0.0384615	0.138614	6	-0.0033626	2	0.0377358	0.54717	0.00125786	0	0	0.000190585	34
0.0014876	1.20388	43	-0.00175953	11	0.0277778	0.227273	0.699029	0.0181818	2	0	14	0.0194175	36	-0.127273	0.0648148	0.0970874	0.0970874	0.00247132	0.0181818	0.000166806	2	0	0.25	38	1	0.218182	0.00124699	0.00175953	0	0	0.00909091	0.000372462	-0.0031405	4	0	0.019802	0	0.308	0.0582524	2	-0.00670786	0.0679612	0.485437	0.00247132	0.0727273	0.454545	7	0.436364	2
1	0	0	0	0.0648148	0	2	0.0012037	-0.389815	0.00109951	0.00240055	0.0373832	0.01	0.5	0.0392157	0.361111	0.0392157	0.203704	-0.0612245	1	0.0392157	2	-333.4	0	0.0925926	15	2	0.100899	0.0050583	0.453704	0	0.00494777	0.00943396	0.00181554	0.0740741	0	0.0588235	0	0.0588235	0.0660377	0.000916254	0.0748039	0	0.0555556	0	0.901961	0.00925926	0	6	5
0.0823529	0.0470588	34	0	2	0.000730194	-0.210465	0.0119048	0.0493827	2	0	0.0722892	0.264735	0.000594972	0.0668605	0.00129199	2	0.313953	0.0238095	1.08434	-5.58554	0.000540833	45	0	0.5	0.00476324	0.0963855	33	0	0.381966	0	0.0232558	2	0.327952	0.0697674	2	0.0232558	0	0.0740741	0	0.0119048	3	0.0658915	0.795181	0.511628	0.186047	-0.232558	0.385542	0.0357143	0.616279
0.0493827	0.357143	1	0.0714286	0.0121951	0	7	44	0.00599401	0.535714	-0.000283447	-0.000587889	0.047619	0.0714286	-0.202381	0	2	41	0.0121951	0.00708617	0.000143431	0.0246914	0.0126582	0.0278571	0	0.0987654	-0.000881834	1.33333	0.0243902	27	5	7	0.156843	1	-0.00085034	0.0243902	0.123457	0	0.00823045	0.000150693	0.0015873	0.533333	0	0.357143	2	0.464286	0.691358	0.0120517	0.0506329	0.000312549
0.0833333	0.0925926	2	0.00943396	1	0.00995619	0.00943396	0.481481	1	0.00943396	0.0471698	0.546296	0.00925926	0.150538	0.0462963	1	0.0925926	2	0.000432676	3	1.03226	0.00205761	0.00180886	5	0	0.0471698	-0.00146199	59	0.000860215	0.000514403	0.000814001	49	0.222222	0.00146199	0.0185185	0.00943396	0.000945291	0	2	26	0.00120591	4	4	0.000472646	0.0188679	0.462963	0.0659341	0.032967	0.000407	0.000259605
0.0666667	-0.563571	0.0967742	-0.0857143	0.681005	0.0430108	0.0421053	-0.00226757	0.114286	5	0.715789	-0.647316	1.2	1.2	74	2	66	0.0421053	0.0631579	0.677	0.2	0	0.0761905	-0.00150376	0.047619	0.0648736	32	-0.601895	0.0322581	0.0107527	0	0.00030722	-0.00140351	0.00030722	0.00952381	2	-0.490538	0.168421	0.000634921	-0.00180451	0	1	-0.142857	0.00330418	10	2	0	0.0107527	0.000634921	0.0291262
0.114286	4	0.00351648	0.112676	-32.5	0.0434783	1	0.0004884	35	0	4	1	0.0422535	0.0056338	0.126761	0.00318302	40	-0.183099	3	0.183099	0.307692	0.00496278	0.0923077	0.047619	0.323944	0	0.0008285	71	0.00130011	0.00914761	0	1	0.00689302	0	0.184615	37	0.0144928	26	0	0.000223564	0.0307692	3.035	0.521127	0.000447127	0.253521	5	0.0140845	0.0144928	0.00043956	-0.457746
0.00159919	1	-0.0642202	0.0529471	0.000196078	1.30373	0.00125922	5	0.00934579	0	0.000196078	0.0733945	0.0862745	62	0.000980392	-9.16667	0.00159919	0.0784314	0.000907771	0	0.06	0.00341788	-0.0642202	8	0.0275229	0.117647	0	58	0.0275229	0.0458716	6	0.0740741	1.2549	0.00917431	9.17431e-05	0.0373832	0.0917431	0.00125922	9.17431e-05	0.000589176	0.000424737	3	0.000949067	0	0.0588235	0.0925926	0.00217865	0.542648	0.000183486	-0.00125922
0.039604	0.0776699	0.000366703	1	0.000719166	0.000366703	0.000907359	0.037037	0.0970874	0.000719166	0.613235	1	5	4	0	0	0.0970874	0.038835	0.000192252	2	0.000192901	0.000259605	0.0776699	9	0.019802	6	0.111111	0.000384504	42	-0.0026455	2.09709	0.012945	0	0.0283019	0.426749	0.37037	0.00943396	0.038835	4	1	0.138614	0.038835	0.815534	0.037037	0.037037	1	0.00719166	3	0.00342936	0.0058299
0.115385	0.0458716	0.0384615	20	7	0.0384615	3	0.0576923	0.321101	0.357798	-0.00260921	0.00934579	8.99442e-05	0.000377074	0.0384615	1	1.44061	0	0	0.000179888	0	0.598723	-40.89	0.0280374	-0.715385	8.99442e-05	4	0.0183486	0	-0.284404	1	0.0642202	0.0550459	0.137615	0.00622843	0	0.0275229	0.0733945	0.0380079	0.000934421	125504857	0.0280374	49	-0.000524246	-0.025641	0.173077	56	12	1	0.134615
0	0.0909091	8	0.00248171	0.0116279	0	-0.0681818	3	0.0113636	0.193182	0.00508373	-0.00162338	0	0.0113636	-0.00162338	0.00108225	-0.00108225	2	0.465909	-0.0731707	0.00164204	19	0.447368	0	0.0454545	8	46	17	0	0	0.0238095	0	9	13	0.0121951	0.0238095	0.0340909	0.116279	0.404762	0.309524	0.000506586	0.0106516	0	0.0689655	-0.00108225	1.07143	0.0232558	17	0.00162338	0.00029036
-0.00104058	0.134615	0.00468262	0	-2.80323	9	0.0173238	0	0.148148	0	0.000528821	1.07407	0.00740741	2	0.0967742	4	0.0769231	0.05	0.0166667	0.0192308	2	7	0.00702393	0.0192308	0.0740741	0.0333333	0.257407	0	1.18519	0	0	1.29921	30	0	0.0384615	-2.22464	0.148148	0.0666667	0.00119474	1.2963	0	6.95	0.290323	0.0483871	2	-0.00411523	4	0.00208117	0.0740741	1.58971
0.00335744	0.0243902	0	0.0116279	0.045977	0	0.0113636	0.0243902	0.166667	0.0114943	1.26829	0.0454545	0.000130617	-0.000258264	0.05	0.000811688	7.485	0	0.00198864	1	0.00304878	0	34	56	1	0	0.463918	0	0.333333	0.465909	0	0.0454545	0	-0.000258264	0.00224278	0	1	0.341463	-0.442045	0	0.00314313	0	0.0340909	0	0.097561	-35.7	0.000914634	0	0.00415743	0.000554324
3	0.00160328	0.587156	0	0	0.00917431	0.914286	0	0	0.000924642	2	0.0185185	0.0012945	74	0.000254842	0.000623497	0.00925926	0.0321101	0	0.119266	0.146789	0	0	0.0733945	3	0	0	0.00611621	0.770642	2	0.00917431	0	-3.86265	0	0.146789	2	51	-0.00163265	0.0277778	0	84	0	35	6.82	-0.330275	0	0.000529101	0.0550459	0.000554785	-0.254902
0.0113636	0.894737	0	0.0545455	0.0113636	0.0263158	0.295455	0.000130617	0.329545	0.000261233	2	0.104651	57	-0.00598086	0.0229885	2	1	0.0540541	8	0.00214988	2	0.0810811	0.0232558	0	0	0.0135135	0	0.00211736	88	-0.227273	0	0.037037	0.00362976	-1.18223	0.0909091	0.00986842	0.394605	0.0568182	0.157895	0.0170455	-31.8	0.0227273	-8.63951	1.44737	0	0.0789474	0.00710227	0.0526316	36	0.284091
0	0.0121951	0.0357143	0	4	0	0.116883	3	0.0357143	0.0506329	0	0	0.253165	0.0519481	0.0126582	0.00122007	-0.0454545	0.00566893	2	0	5	0.0487805	0.0833333	0.00120555	0.000927644	0.00595238	0.047619	-0.000566893	3	0	0	0	14	0.00623583	0.5	0.0506329	0.177215	0.00120555	0.00455182	0	3	2	0.27381	0.0121951	0.012987	10	0.47619	0.00651927	0.52381	0.000541126
0.0183486	0	0.000679579	0.0366972	0.000424737	0.0108594	3.25	0.142857	0.00176753	0	0.0458716	0.816184	0.00934579	0.0204082	0.22449	-0.192661	0	0.00131062	0.000936154	6	1.02041	7	2	3	0.0648148	0.0733945	0.0183486	-0.192661	-0.00393185	0.00170068	0.605505	3	0.0275229	0.00113379	0.0204082	0.00226757	6	1.04082	-0.0642202	0.00429257	0.40367	0	0.183486	19	-0.00393185	0.142857	25	0.00289715	0	0.0642202
2	-0.00169779	0.027027	0.00536704	0.00280702	10	0.2	-0.184211	2	0.0394737	0.0263158	31	0.0322581	0.257143	-0.16129	0.027027	0	8	0.00153509	0.193548	-0.00242382	0.0166667	0.184211	0.00103878	3.45	0.00344086	-0.1	0.576923	6	1.09242	0.00103878	0	0	3	0.000537634	1	0.407895	3.5	0.000219298	0.0394737	0.16129	-0.0789474	0.0222222	0.180177	0.118421	0.0333333	0	0.00242382	0	13
-0.000757512	22.2	0.385321	3	0.000925069	-0.00331837	46	0.985015	0.00496591	0.0186916	-33.9	0.0740741	-0.155963	-8.31501	2	0	36	2	47	0.000398883	9.97208e-05	0.0851064	0.266055	0.522936	46	0.0366972	0.000642873	47	1	-0.000757512	0.0212766	0.0825688	0.00676983	9.97208e-05	0.000693802	0.000231267	-0.236364	0.000231267	0.000757512	0.0638298	4	0.00175678	0.0428135	0.229358	0.0105407	-0.000797766	0	3	-0.000195198	0.0925926
9	0.00531406	0.0015681	4	-0.4	2	0.0729167	0	0.123711	1	0.104167	0.00107388	-0.760205	0.0824742	0.000896057	0.536082	4	0.0139674	2	-0.00114548	0.0526316	0.0430108	0.0315789	1	-0.000665115	0.000339866	0.301075	0.00180678	0.123711	0	0.00642944	0	0.0526316	0.000448029	0.000472646	0.021978	0.0412371	0.000429553	0	-47.6	0.0860215	0.0210526	0.882394	-0.00235124	0	5	0	1	-0.00376898	1
0	0.00774096	0.0560748	1.49495	0.0190476	0.00131016	0.0190476	0.00254885	0.0640324	1	0.047619	0.285714	0.0808081	0.00022098	4	0	0.0721649	-0.000262032	0.020202	1	12	0	0.0654206	0.000385394	0.00104134	0.00952381	0	0	0.0747664	13.44	0.196262	-0.383178	0	0	40	-0.00774096	0.000289045	0	9	2	0.10101	0.00291099	0.196262	0.00288235	0.636364	0.000624805	0.0606061	-1.4051	0.00140187	0.0808081
0.0877193	0.0338983	0.225806	-0.00138249	0.306452	0.0350877	0.0322581	0.237288	-0.0322581	0.237288	1	0.0062435	10	0.00178412	0.0526316	-0.00156087	-0.00765446	0	1	0	0.101695	0.483871	0	0.0166667	0.00297354	0	1.42373	0.387097	3	2	0.0954482	3	0.016129	0.258065	0	0	0.142857	0.451613	1	0	1	0.949153	0.00156087	28	0.0857143	0	0.0483871	0	0	-0.0967742
0.56338	11	1	0	0.00100604	0.000520427	0.0634921	0	0	0.028169	0.0029756	0.0140845	0.56338	0	-0.00059512	0.0289855	0.084507	0.302725	0.056338	0	0	0.984127	0.0422535	3	0.00178536	0.0714286	0.43662	0	-0.00059512	0	0.00670691	0.56338	0.002997	0.0655738	3	0.0178851	0.56338	0.211268	0	0	0.157143	0	0	0	0.0952381	0	0.394366	0.0952381	0.0634921	0.00674469
0.025974	0.00892326	7	0.00594884	0.925244	0.0487805	0	3	11	0.00034632	0	0.0487805	0.743902	0	1	0.00609756	-0.0056514	0.00297442	0	0	1	0.666667	0.000162602	0.0014782	0.207792	5.42	33	-0.000633513	41	0.00308943	0.103896	-0.623377	0.487805	42	0	0.0243902	1	0	41	1.06494	0.0133333	1	-0.47619	0	0	1	0.0853659	0.134146	3	23
0.169231	6	2.12903	-0.030303	0	0.000252525	15	0.000537634	0	0	0	0.0151515	0.00215054	-0.000459137	2	-0.425758	0.151515	0.0151515	-0.000891266	-0.45303	0	0.00275482	0.545455	0.5	0	0.142857	0.69697	0	-0.000977517	0.0967742	46	0	0.129032	0	0.0645161	0.218781	0.129032	0.0454545	1	0.171468	0.0151515	-0.0107527	0.0967742	0	0	0.000459137	0.0002331	41	2	0.00734619
0	0.102041	1	0.462963	0.02	59	-0.183673	5	0.405405	-0.7064	0.0654206	0.000432676	0.00943396	0.000934579	2	0.159074	0.000944822	-0.00367347	-0.000857339	0.454545	0.0283019	49	-0.004	0.546296	0.000131671	0.00102041	0	0.0714286	1	0.08	0	0.0204082	0	0.0169492	0.02	0.000204082	0.0107407	10	0.667347	0	0.00925926	0.00943396	0	4	0.0283019	0.000685871	0.00185185	0	0.004	0.0185185
0.0108537	40	0.212121	10	2.15789	0.0789474	0.158537	0.45122	0.00164799	0.121622	0	1	0	0.536585	0.0121951	0.000999001	0.157895	2	0	0.00106686	4	0.365854	0.131392	0	1.42105	0.0731707	0.000988794	0.000974659	0.289474	0	0.00256739	-0.0075188	0.421053	-0.00239234	0.000164799	0.000355619	0.0375	4	0	0	0.131579	0.578947	0	0.0125	4	-4.82551	0.0103668	-38.4	-0.468293	0.00594884
0.00262123	0.0366972	0	52	87.1302	0.00934579	0.190476	2	0.00042084	-1.40762	0.0952381	1.18095	-61	0.00917431	5	0.00479758	13	0.00109218	0.477064	0	-0.00126252	0	0.137615	0	0.146789	0	-0.000873744	0	0.0186916	0.00114745	0.0190476	0	-0.000873744	0.00934579	0.00311927	0.137615	8.9071e-05	0.909091	16	0.575483	0.133333	0.000673344	0.000705467	3	-1.9415	2	2	0.00042084	0.431193	0.000218436
0.0280374	0	0	16.33	0.000588235	2	3	3	7	0.07	0.299065	29	0	23	0.0280374	1	4	0.27451	0.485981	1.62378	0.700935	0.0980392	4	0.470588	0.703704	0.00480391	0.000554939	0	1	0.0100788	0.00759346	3	0	0.00952905	22.6797	0	0.137255	0.0280374	0.00107836	0.11	0	0	0	3	0.401869	0	0.000617175	0.156863	0.00454188	1
2	0.292683	0.00243902	0	0.0243902	0.00813953	2	2	0	6	5	0.00047824	0	0.00465116	0.00229555	0	0.323262	3	1	0.0731707	1	0.0116279	8	0.000304878	0.00258398	0.000609756	0	0.0238095	0.0731707	0.0930233	0.00689562	0.0348837	3	1.04878	2	0.731707	0.00211416	0.406977	0.000683995	0	0	0.000683995	0.000581395	7	0.0389024	0.197674	1.04878	0	-0.433721	1
0.00108167	0.455696	0.00108167	0.0253165	0.0697674	0	0.00872093	0.000151012	0.00108167	0.459302	0.012987	0.025974	-0.117647	0	0.151899	1.72152	0.00241619	-0.581395	-54.4	0	1	-0.00108167	0	0.00883132	-335.3	0.43038	0.00529879	5	0.00108167	0	0.0116279	3	0.09375	68	0.00197271	0.00235502	0	5	0.0759494	-8.48861	-0.00235502	0.0759494	0.0759494	2	0	0.0769231	4	0	2	2
5	0.000342114	-0.227468	0.012987	4	0.038961	2	0.002083	-0.164557	0.00641078	0.0135135	0.00337382	0.00527426	4	0.710526	1	-0.0126582	3	0	3	40	46	2	0.131579	0.0789474	0.0133277	0.506329	0.038961	0.0126582	0.0759494	1.26316	0.732319	0	0.000171057	0.0101215	136375716	0.210526	0.392405	0.0135135	0.683544	0	0.582278	0	3	2	2	-0.272727	0.211474	1.26316	0
0.00714136	2	0.00021004	0	-0.00021004	0.0289855	2.5	0.1998	0.00337512	0	0.00714136	0.00024564	0.0869565	0	0	0	0.00289296	0.0434783	4	0.00111142	-0.0144928	0.0085531	0	0.0161559	0	1	-0.00021004	0.901099	0	0.0169492	0.163934	5	-0.000414079	0.492754	0.00714136	0	0.295082	0.0289855	1	0.548121	-32.3	39	0.00026465	0.0149254	0.00756144	0.0169492	0.101449	0	0.0655738	11
0.0020824	0.355556	-0.632255	0.00162448	0.144578	0	0.0109772	14	0	0.3	0.0222222	0.011236	0.000137174	0.000274348	0.00379044	0.000892459	7	0.0111111	0.0246914	-0.0147256	0.000499376	0.000594972	-0.0888889	-59.5	0	0	-0.4	0.0777778	0.4	-0.000987654	0.0481928	2	0.370787	0	0.2	22	0.00148743	0	0.000594972	6	22	0.0227273	0.000274348	0.00419753	0	0	0.0123457	0.0123457	0.0246914	-0.481481
0.0105263	0.000783875	0	2	0	0.043956	10	0.742452	0.0526316	0.043956	0	0.10989	0.273684	0.000335946	0.00246944	0.0898876	0	0	0	0	-0.00185759	0.043956	0.589474	6	0.0421053	0	0.0430108	0.0322581	0.0879121	0.021978	0.10989	0.0421053	0.000783875	0.000935235	0.00393291	0.106383	0.189474	-28.6	0.515485	0.000473093	1	0.00601504	0	0	0	0.0430108	0.0879121	0.428571	0.0048583	36
0	0.0321549	0	-0.47027	0.00331439	0.513514	0.001638	-0.001638	1.33333	0.03125	0.00015561	0	0	0.0138889	0	1	0.03125	-0.162162	0.0909091	1	0	41	0.135135	0.0273973	0	0	0.030303	0.378378	0.272727	1	0	0	0.004914	0.27027	0	0.000473485	0	-0.000704722	1	0.00566107	0.015561	0	0	6.93937e-05	0	0.242424	0.014742	0.00657414	-0.516216	0.027027
0.512821	1.42857	0.257143	0	0.00408163	-33.63	0.0263158	0.0909091	2	0.0102564	0.257143	0.025641	0.00723208	0	0	0.000732601	0	0.0394737	0	0.487179	3	0.371429	0.00342857	2	0.002849	0.000666001	-0.003663	0	0.314286	-0.431154	0.0003663	0.0174603	0.000377074	0.000371058	0	12	0.000377289	0.0131579	0.685714	0.564103	0.0294118	2	1	0.000732601	0	0.0857143	0.0131579	-0.000732601	22	0.8
5	1	0.324324	0.00474799	0.148649	0.027027	0.00840029	0.0606061	0.015625	0	0.0135135	0	0.333333	0.540541	0.00918919	0.000819001	0	1.63636	1	10.3659	0	0.000740466	0	1	0.00083022	54	0.0110565	8	1	0.15625	0.00986121	0.0416667	-0.00252525	0.0138889	0.010647	0	1	0.135135	0.0606061	0.000370233	0.046875	1.09091	0.000633446	0.216216	-0.351351	0.0135135	0.181818	0.00375375	0.364865	0.121212
0.0075061	2	0	0.000761035	3.34	0.0028342	0.506849	0.0547945	0.00152207	22	0.0028342	0.00243948	0.123288	0.242424	0.000428082	0.00871731	20	0.00539643	0	0.0158588	0	0	0.000841751	0.013923	0.00375305	0.356164	0.028169	10	-0.0039407	0.00487896	0.0136986	0.000187652	0.015625	1	0.00210438	0.00094697	0.0416667	0.046875	0.30303	0.121212	0.0140845	0.0909091	1	2.72397	-1.9784	13	0.0140845	0	1	37
0.272727	0.275862	-0.0020284	34	0.62069	0	0	0.103448	0.408591	0.030303	0.00092999	0.484848	4	4	0.004329	-0.000459137	-0.030303	8	0.00985222	0.50625	22	0.172414	22	0.551724	0.103448	0	0.030303	0.0535714	2	0.00826446	0.00123153	0.863448	2	0.137931	0.0588235	34	-16.7994	0	0.000699301	0.00367309	0	28	0	0	16	0.046875	0	0.000541126	-0.000459137	0.00123153
13	0.00036036	10	0.03125	-0.8	4	0.00121212	0.173333	0.171875	0.0810811	-0.000952381	0	0.16	0	0.121212	0.0273973	0.0193939	0.030303	0	0	0	0.001998	-0.253333	0.000720721	0.00473485	0.272727	0.010989	0	36	0.626667	0	0	0.000720721	28	0.0012285	0	3	0	0.48	0.121212	0.626667	-4.52342	0.000473485	75	0	0.000644745	0	0.00853333	9	0.00231111
0.025	0.0125	0	0.00277778	0.00902778	0.0277778	0.000357143	32	0.3	0.000632911	0.0100937	0.273611	0	18	1	-0.0015625	0.125	0.65	0.000178571	0.138889	0	2	0.000703235	0	0.05	0	0.00625	0.222222	-33.98	0.00175809	0.0625	0.45	0.0379747	0	0.638889	0	0.00119048	1	0.388889	0.0285714	14	0.0128205	0.005625	0.025641	0.0128205	-0.00375	0.277778	-0.999481	0	0.15
0.0003125	-0.000255102	0	0	0	0.000694444	0.00376326	0.290709	0	0	0.0046875	0.225	0.00205696	0.0277778	0.0641026	-0.25	0.0128205	43.5545	0.00454545	0.5	0.6	0.00623701	0.6125	0	0	0	1	0	0.219512	0.000342114	0	0.513514	-0.0003125	0.575758	0.000347222	33	4	0.00563063	0	2	0.0253165	-0.000551572	0.216216	40	0	-0.0003125	0.324324	0	0.025	0
-0.0441484	0.000284455	0.000340483	1	0.179775	-0.000126247	10	-0.011236	0.370787	0.411765	0.75537	5	0.00140449	6	0.790123	0.505618	56	0.00142227	0.629213	0.419753	0.864198	0.0246914	0.000126247	0	0.000312549	0	0	0.000255363	-0.000277431	0	19	0.000126247	0.011236	0.00290367	0.010167	0.213483	2	0.37037	0.00270232	-0.244444	0.320988	0.0674157	44	0	0.126582	44	6	0	0.247191	5
3	1	0.00179131	-0.147175	1	0.162791	2	0.860759	0	0.206897	18	0.0253165	0	0.43038	0	-287.8	0.0315371	1.03797	0	0	0.0344828	0	0	-0.457471	47	0.227848	0.0117647	0.000294377	0	0.00187116	0.00687013	42	0	9	34	0.000325913	0.0470588	0.390805	0.455696	1.06329	1	2	0	3	44	0.000328785	0.00613027	0	0.556962	0.000986355
0	0.112676	0.028169	0.000376435	0.00219261	0.0533333	0.328947	2	0	0.323944	0	45	0	0.00338028	-0.628132	0	-1.18028	0	0.084507	0.324675	0	1.07042	1.60563	0.0131579	1	0	0	0	0	0.106667	36	0.23976	-0.168831	0	0	-41.9	0.00207039	0	-0.0020202	0	6.055	0.000376435	0.00212481	0.619718	1.26761	-9.63924	0.207792	0	0	1.30938
0.0294118	0.0123457	0.0126582	0.382353	2	0.0151515	0.037037	0.000367647	0	2	0.0379747	0.151515	0.00123457	0.506173	1	0.111111	0.00127714	-0.0123457	0.493827	0.617284	0	0.222222	-0.000152416	0.0181554	7	0.0028959	0.0123457	-0.992443	0.0882353	0.0882353	2.30097	0.00147059	0.0588235	0.000735294	0.0493827	1.85294	-0.0123457	63	0	0.0121704	0.506173	0	3	0	0.0294118	0	0.0013369	0.037037	0.00271003	0
-0.000595238	0.00197785	0.0015625	4	0.025641	1	0	-0.2	24	0.0125	0.000504032	2.83673	0.000201613	0	0.01875	-0.0046875	0.025641	0.2	2	0	0	1	0	0.0078125	0.0203125	1.31	-0.2	0.000604839	0.294118	0.0541396	0	0	4	-0.567625	1	0.525	0.000474684	0.05	0.000504032	0.03125	0.025	0	1	44	3	-8.45937	0	0.0128205	12	0.1875
0	0.027027	0.540541	0.0138889	0.00314698	0	30	0.0857143	0.000198728	-0.0023166	0	-0.00285714	1	3	0	8	0.971429	3	0.0857143	-0.0810811	0.285714	39	3	1.11429	7.77	-0.601351	0	6	0	0.000840336	1.11429	-44.5	0.027027	0	0.114286	0.148649	0.000198728	0.00420168	2	0	0.0023166	0.485714	0.00135135	0.0285714	0.0019305	-0.0015444	0.0138889	4	1.17169	10
0.0273973	0.0447761	0.000459242	3	0	0.000421496	1	1	0.0597015	0.0028624	0.0140845	0.000918485	0	0.0821918	0	0	0.000421496	0	0.00746269	0	-18.5	0.000884767	0.000421496	0.0895522	0.0307692	0.0039407	0	0	0.149254	0	0.342466	0.0597015	0	0.268657	0	0	0.000421496	0.0153846	0.356164	0	0	-0.00342466	0.458904	0.0085872	0.0273973	0.138462	0.643836	0.000380518	0.000187652	2
0	0.00232198	0	1.04348	1	0.492754	0.027027	0.000692521	3	0.695652	0.0131579	0	41	4	0.57971	0	0.027027	0.00271739	0	0.000526316	0.0921053	0	0	52	0	0	-0.00228833	0	0.84058	0	0.314286	0.000350877	-1.62389	0.0289855	0.0526316	0	0.0526316	0.00778715	0	1	0.00154589	23	0.376812	0	0	0.00398199	17	-0.00152555	0	41
30	5	0	0.0379747	0	0.0153846	0	0	47	0.025974	2	0	1.25373	0.0512821	0.000765404	0	0.000194742	0.000486855	109723218	0.00831287	0.567164	0.00137773	0.115385	0.00188929	0.656716	-0.00382702	0	-0.128205	0.722	0.895522	-0.00162285	3	0.0023948	0.0379747	0	1.10448	0.531646	0.000459242	47	3	-0.00240346	0.0895522	0.507463	12	-0.00316456	0.012987	0.0895522	0.0759494	-0.000791139	-0.00186567
0.028169	0.00872388	0.00136705	1	0.04	0.597403	0.309859	0.038961	0.00252994	-0.314286	2.16901	0.0266667	0.00590319	42	-0.00256082	0.056338	3	0.00222387	-0.00252994	0	0.012987	0.0289855	0.0519481	0.00708383	0.000376435	0.000408247	-0.0909091	0	0.00102529	0	0	0.012987	0.00590319	1.29577	0.0909091	0.000775562	0.056338	0.00148258	0.461039	0.0128041	0.454545	-0.808451	5	-0.194805	3	-0.0909091	0.0133333	0	0	0.04
-34.5	0.0075188	0.000816327	0.457143	0.5	0	0.0952381	0.528571	0.0857143	1.26109	0.0163934	0	1.07937	0	4	1	37	0.000816327	0.0163934	0.135135	0.730159	0	0	0.457143	0.0142857	0.0294118	0	3	32	0.00653061	0.0147059	1	0.0428571	0.0167084	0.0634921	0.542857	0.0869565	0.31746	1.20635	0	10.3	0.542857	0	0.190476	0.634921	0	0.000920175	0	0.0952381	55.9
0	0	0.00124444	2	0.0765625	0.00172043	0	0.03125	0.4375	2	0	14	3	0.016129	2.34375	0	-0.00466667	0.0625	43	0	0.0136986	0.0136986	0.466667	0.00291667	0.153125	0.000504032	0.21875	1	-0.00390625	0.0266667	1.09375	4	0.133333	0.00036036	0	0	0	0.00291667	0.00470256	0	0.84375	0.0133333	0.40625	0.0109375	75	0	0	0	0.518519	0.0273973
10	2.21212	0	0.0704225	0.00294613	4	0.493151	0.0140845	0.00210438	0.212121	0	0.561644	0.00378788	-0.000187652	-1.78711	1	3	-25.5	17	33	0	-0.00373599	41.2	0.121212	0.493151	0.00426136	-17.792	1.01875	0.0273973	-32.6	-0.0136986	0.00094697	1	0	0.00171233	0	0.0684932	0.0547945	0.000420875	0.00094697	0	0.0136986	0.0136986	0.0273973	0	0.000761035	-0.00168887	0.000761035	0.000428082	0.151515
0.0277778	44	-1.14477	0	0.0277778	0.001404	0.594595	0.001755	0.002457	2.10811	0.027027	0	-0.00472335	0.000178063	41	0	0.001053	1.02703	2	0.0128205	0.0512821	0.102564	0.216216	0.000750751	-0.025641	0	0	0.564103	0.0519481	1.02703	3	0.0540541	-0.474359	0.0138889	7	0.00394477	0.00295858	0.141026	1.08108	0	0.384615	0.0519481	0.0128205	1	0.00394477	-0.230769	0.564103	0.015246	0.0138889	0.0945946
0	0.00657784	0	-0.000168663	0	0.0519481	0	0	0.0519481	0	0.135607	0.000771754	0.103896	0.0519481	0.0666667	0.000854409	0.04	0.000168663	1.06849	0	20	-0.00221729	2	0.000548747	0.0649351	0.0649351	0	0.000365831	-18.5328	0.493506	0	37	0	0	-0.00171233	0	0.0136986	0.012987	0	-676.447	0.00607185	0.0109589	0.012987	0.547945	7.18757	1	0	0.0519481	0.038961	0.84375
0.00691358	0.0166667	-0.0016129	42	-0.0016	0.16129	0.000537634	0.0666667	1	0	0.00358423	0	0.373333	2	7	0	3	0.186667	1.35484	-0.0016129	0.451613	0.186667	0	35	0.0133333	40	0.00903226	0.290323	-2.66533	0	0	-1.58152	2	23	0.00215054	0.933333	0	0.0322581	35	12	0.0163441	0.0136986	0.0021796	0	0.00497778	0.0136986	0.0016	2	0.290323	-0.0666667
0.0010285	2	0	0.421687	0.00152509	0	-0.060241	0.00093882	0.144578	0.00031294	0	0.00624183	0.00555727	0.00100402	0.0123457	0.0506329	0.00031294	-0.000344234	0.0506329	0.0120482	0.0134208	0.301205	0	39	-0.1	0.518072	25	22	-2.00078	0.0118957	0.0243902	0.0024699	-0.00188707	0.78	0.0258951	0.037037	0.0120482	0.409639	2	0.0246914	0.000293858	0.632911	0.0361446	7	0.860759	3	0.0253165	0.00015647	0.0243902	40
0.00034626	0.0322581	0.548387	1.25806	0.645161	0.368421	0.00258065	0.00129032	0.0135135	0.184211	-244.1	0.00698925	0	0.612903	0.774194	23	72.3	0	-0.00462304	0.0135135	0	0.00709834	0	-0.00708104	0.027027	0.00288832	0.0789474	0.157895	0.0333333	14	0.0394737	1.19355	0	0.00848896	0.000548246	3	0.387097	0	0.631579	2	3	0.0967742	1.54839	0.0645161	1	0.0933333	0	1	0.08	0
0	-0.0638298	0.000505051	0.111111	1.02222	-0.0625	0.00067904	0.0227273	0.000457561	0	0.0444444	0.00497963	33	64	0	0	0	0.311111	-3.08936	0.107527	0	0.489362	0.000222222	0.0222222	1.06667	0.01	4	0.0072431	-42.5	0.00141844	0	0.680851	0.0108696	0.0909091	0.0212766	64	11.63	0.00925926	0	10	0	0.0212766	0.0113475	-0.00067904	0.131579	0	0.00011439	0.0425532	0.319149	32
-0.21875	0.614173	9	0	0.496063	4	-6.20001e-05	0	0.016	24	0	6.20001e-05	0.393701	0.032	0.576384	2	79	0	0.008	0.000499938	0.00787402	2	2	0.854701	-0.00787402	78	7	2	0.187244	3	0.000134599	6.84697e-05	0.269947	1	0.008	6.20001e-05	6	0.222222	0.0104987	0.000169248	0	64	0.00390336	0.017094	-0.000134599	0.614173	0.700855	1.12821	0.00336496	0.000437445
0	16	81	1	0	-0.384167	0.633333	0	0	9	0.00361111	1.9303	0	0	1	-0.00291667	7.0028e-05	0.00119048	0	1.39655	0	0	0.00015	0	0.0423729	0.5	0	0	0.155172	0.37931	-6.22759	0.025	0	0.00015124	0.02	0.00699301	2	0.675	0.000292398	0.00416667	0.00291667	0	0.5	1	0	1.48276	3	0	0.0252101	0.0344828
0.490196	0.00461361	-0.000192234	22	0.509804	0.55102	0.01	-0.00080032	12	-0.00461361	1	6.5	0.0520833	0.0392157	0.000192234	0	23	0.00233844	0.00040016	0.102041	0.000306373	0.176471	0.205882	0	0.132653	1.53061	0.019802	0.108911	0.0196078	-0.797959	0.00980392	102	0.00103903	-0.00080032	15	0.264706	0	0.000212585	0	0.0392157	0.0204082	0.000510621	0	2.48776	0	0	0.000212585	0.285714	2	0.0882353
-0.00111773	0.00058548	0.22807	0.00584795	-0.00488927	0.057377	0.0701754	0.0701754	0	0.00487329	0	2	0.000270966	0.0175439	0.0250536	4	8	0	0.0247934	0.00892857	0.0327869	44	0.00409836	0.00250644	0.00179303	2	0.000677415	0.00101612	0.360656	0.0175439	-0.000403117	0	0.00546448	0.0701754	0.00295619	3	-0.00239234	0	0.00217486	0.159365	1	0.47541	0	-0.00604961	0.0526316	32	0.47541	1	0.856818	0.0330579
11	19	2	0	3	0.187812	0.0526316	0.00174684	7	0.00174684	0.0178571	0	0.540984	0.00250644	74	41	3	0.366667	0.0175439	0.00127654	0.0175439	0.00819672	0.00014637	4	0.270492	3	0.000469925	-0.00300752	0.00833333	0.00443429	0	0.00156642	0.0106414	-0.262295	-0.00189663	0.719652	0.327869	3	0.000626566	0.0327869	0.0117918	8	10	0.00258844	0.147541	0.00221715	-0.208333	5	0.00170765	0.0877193
0.0714286	0.027027	12	69	-0.000487132	0.000992474	2	0.0265487	0.00196592	0.0265487	0.0373832	0	0.0733945	0.12844	0.313583	0.972477	0.221239	6	5	2	0.00104112	1.26606	0.000165412	0.000487132	0.00164461	0.221239	0.482301	0.0353982	2	3	0.106195	0.045045	0.00114679	1	0.0733945	0.666667	54.5	4	1.10092	0.0353982	0.0265487	0.027027	2	0.011204	0.0176991	5	-0.00405943	0.0265487	0.610619	3
0.00748663	0	0.345455	-0.113043	0.00016835	0.00806324	7	0.408696	2	0.0347826	0	0.00877193	0.0003367	0	0.555556	0.00400756	0	-10.0333	0.443478	0	0.000322061	11	0.0185185	0.113043	83	1	0	0.00113636	-0.000982987	0.0185185	1	0	0.426087	0	0	0.181818	0	0.00268775	2	11	0.394605	0	0	0.0545455	0	0.66175	0.13253	0	0.113043	2
0.0948276	0	0	-0.491525	-0.457568	0	0	0	0	0	0.222222	0.00490662	-0.0111111	0	-0.271186	0	3	0.00229819	0.0762712	3	-0.00416547	12	0	0.313559	6	30	0.185185	1.05556	0.0283019	0.00502197	0.635593	0.516949	0.745763	0.000319795	0	0.0254237	1	0.000239846	0	0	0.627119	0.000239846	0.0185185	0	0.491525	0	0	-0.271186	0.292453	0
5	0	0	5	-0.00294923	0.0943396	0	0.0673077	0.00418298	1.12871	0.00040004	0.00340034	-6.70693	0.138614	0	0.00341228	0.160377	0.207547	0.0566038	0.019802	0.188679	0	0.100899	7	18.88	14	0.0471698	0	0	0.0188679	0.00149449	0.464307	0.0192308	0.000533998	0.0471698	0.00525098	17	0	0.0990099	0.001068	0.0288462	0.000667048	2	-0.460377	0.000628931	0.00040004	0.113208	0.039604	0	0.000754361
-0.000833565	0	0.0144746	87.3541	27	0	0	0	0.0169492	0	0.0014781	0	0.52459	0	0.0677966	0	0	0	0	0	0.770492	0.0245902	0	0	0	0.31405	0	0.655738	0.304348	0.00443429	-0.6875	1	1	0.00631551	0.0111142	0.43956	-0.180328	40	0	0.00916921	0.0661157	1	0.000368158	0.000403117	0	0.00694637	0.615763	3	0.0030564	0.0508475
0.00847458	0.0761905	0.000634921	0.4	0.0254237	0.803448	0.483333	0.0166667	-0.225806	0.00634921	7	0.0169492	58	1	0.038835	0.125	0.1	0	1	1	-49.06	0	0.45	0.000554785	0	3	0.000770308	0.000390476	0	0.172414	0.00833333	-0.0010582	0.0291262	0	0.0254237	48	0	8.09061e-05	0.0420168	8.09061e-05	0.0380952	0.0153038	3	-6.17905	0.05	3	24	-0.000634921	0.516667	0.0017507
0.00523399	0.00877193	0.0175439	0.00862069	0	0.0138547	0.431034	0.107143	0.125	0	0	0.00023511	2	1.17857	0.0714286	1	-0.293103	0.0172414	0	0.0344828	0.000470219	0.00015528	0.357143	0	0.0258621	0.767857	0.560345	0.00862069	0.0877193	0	11.9	0.000465839	0.00877193	0.172414	0.0431034	0.0178571	0.0517241	0	0.00877193	0.0714286	42	0.00023511	1	0.00649351	-0.00523399	0.892857	0.00490488	0	0.0603448	0.00252675
0.0168067	-0.00105988	0.0550459	0.0168067	2	0.00917431	0.310924	6	1	0.025641	0.00402514	0.0252101	3	1.00901	0.036036	0.092437	0.900901	1	0.142857	0	0.464234	0.00075706	1.22523	0.0168067	0.092437	0.954955	2	-0.720721	0.00259582	0.000353082		0.193548	0.00121065	0.036036	0.00046257	0	0.428571	0.117647	0.0252101	0.521008	0	0	0.00015419	0.521008	0.144144	0.138782	0.00075706	-0.000353082	-0.00105988	74
0.00963192	0.298725	0.000846414	0	0	0.000147919	0.0175439	0.0175439	0.342105	56	-0.0175439	30.47	0	0.000153894	0.00163399	0.00169283	0.223214	9	0	7.76277e-05	0	90	0.00248409	0	0.509804	0	0	0.0113519	1.76471	0	0.0357143	5	0.0150188	0.00446291	0	0	0.201754	0.254386	0	0	0.0877193	-0.00483969	0.0119048	0.05	0.1	0.01	0.000153894	0	0.00877193	0.000196078
10	0	0.00954095	0.0013986	0.0185185	0.000991736	-0.000330579	-0.802988	-0.000991736	0.0909091	0.0185185	0.109091	9.18274e-05	0.00673469	0.00925926	0.000750626	0.0018167	-323.3	0.000726678	0	0.000183655	21	2	49	0.0909091	5	2	0.00214876	0.0272727	0.00660066	0.472727	0.227273	0.000330579	0.0454545	0.022977	0.010101	0.00925926	0.0792079	10	0.0195044	0.0818182	0.00925926	0.563636	0.436364	1	0.138614	1	0	0.0642202	0.0594059
0.642857	0	-0.00460224	0.000445633	0.117647	0	0	0.0003885	0	0	0.00377074	31	0	3	0.000891266	0.0171154	0.0263158	-0.831471	0.25641	0	1	53	0.0040107	3	0.000777001	0.0512821	0	0	0.0454545	0	-23.3	0.357143	0.0128205	0.00915751	0.0263158	2	0.00458365	0.000445633	30	1.47059	0.0897436	-0.0105581	0.00213675	2	8	0.00152788	-0.298718	21	0	12
1	0	0.0115942	0.42029	0.217391	0.136863	26	-0.00490524	8	1	1	0.0144928	-1.15871	0.00184035	0.376812	0.492308	0.130435	38	0.941059	0.00189036	1.23622	3	0.246154	0.00226244	0.117647	0.115942	0.0434783	0.000976801	0.163836	0.0004884	0.0298507	0	29	0	0	1	0	1.2	0.000966184	0.276923	-0.00189036	20	0.217391	0.0120401	0	0.57971	0.0298507	-0.00401338	0.713783	0
0	0	1.33725	48	97.6195	6	50	0.0547945	0.0972222	0.114286	0.0075061	0	-0.0958904	0.25	0	0.479452	0.0704225	0.371628	73	0.121459	0.164384	-0.0410959	0.00399543	3	0.00117417	0	0.000562957	0.2	0.342466	0.191781	0	-1.20286	-42.1	0.00020145	0.0849151	0.30137	1.42857	0	-0.0410959	0	0.0821918	0.0547945	0.285714	0	0	0.178082	0.0140845	0	0	33
0.0142065	1	0.564103	0.00723208	-31.5	0.0002849	-0.00511322	0	-0.00128205	-0.153846	-0.0011655	0.162162	0.002106	0.423077	0.0512821	0.294872	0.0540541	0.015939	0.000328731	0.012474	46	0	0.397436	0	0.000210388	3	0.027027	4	0.00796951	-0.121951	0	0.282051	0.000328731	0.384615	0	0	0.00197239	0	8	0.0131579	0.0526316	6	3	0	0.00493097	0.564103	0.351351	0	26	0.00657462
0.276723	0.0963855	18	0.00100402	0.000396825	0	0.0243902	0	0.0714286	4	0.00650118	0.119048	0.0833333	0	2	0.0769444	2	0	0	0.060241	2	0.000350529	0.25	0.00310559	1	0.0210961	0	0.0555556	0.047619	0.00243832	0	7	0	0.0365854	0.0952381	0	-0.347143	46	1.30556	0.232754	0.75	0.547619	0.128571	0.000793651	0.000340136	0.00566893	0.000430293	0.0121951	8246881	0.0555556
0	0.0606061	0.00141723	1	0.181818	-0.00501543	0.0909091	0.00945216	0.00512164	0.0164141	0.107143	0.0704225	0.0138889	0.0555556	0.0954167	0.0113636	0.0138889	0	-0.0833333	-0.0555556	0.015625	0	0.212121	0	5	0.0138889	0.0277778	0.040959	2	1.63636	-0.312734	-0.0127592	3	0.00189394	0.015625	1	0	2	-0.0833333	0	0.000217014	0.000195618	0.000217014	0.00505051	0	0.00115741	72	2.33333	23	0.319444
-0.000505051	0.307692	27	0	0	1.38462	0.00391134	0.00325945	0	-3.84049	1	0.961538	0	0	0.583333	1.26923	3	0.000769231	0.266667	1	0.00641026	0	0.0847458	9	0.02	0.0769231	8	0.00666667	0.416667	0.00325945	0	0.00538462	0.0769231	-0.166667	0.000564972	0	0.000333333	0.115385	0.00972222	0	0.0166667	-0.00641026	0.0344828	3	0.0108974	-3.28386	0	-0.00277778	0.115385	3
0	0.00231481	0.0641026	0.520401	0.0810811	34	0.297297	0.410256	0.375946	0	0.00106838	0.192308	-0.00230112	0.027027	0.74359	0.351351	0.410256	0.00230112	0.0526316	0.178333	0.002106	0	0.384615	0.0769231	-0.00168919	0.381966	0.004851	0	0.0384615	0.435897	20	0.000616771	0.00164366	16	0.0512821	0.0131579	0.001755	0.432432	-0.00230112	0	0	0.0131579	-0.179487	0.000534188	-190.6	0.0555556	2	0.0384615	0.00112613	0
0.00781053	1	0	0.0002886	0.0793651	0	0.0457811	2	0.0634921	0.0701754	2	0	2	0.00529101	1	-0.357143	-0.0116959	0	0.126984	0	0.701754	0.0793651	0.00127592	-1.79804	2	0	0	-0.000251953	0.000278474	-0.00226757	0.210526	0	0.015873	0.000768049	0.047619	0.00384025	0.0634921	1	0.00637959	-0.314286	0.357143	0	0.730159	0.00501253	0.701754	0.0363636	0.77193	0	0.0701754	0.492063
85	0.0941176	0.4	0.0823529	0.0588235	0.105263	-0.457059	0.164706	0	0.0016609	-1.67048	0.00206677	0.000711238	5	0.00614035	0.00462304	0	9	29	0.0238095	0.0588235	0.0263158	0.736842	0.000355619	0.0470588	0.0705882	0.00235294	0	0.141176	3	0	0.578947	0.060241	0	0.00784314	51	0.167315	0.00063593	1.05263	0.00207612	0.00154799	50889114	0.529412	0.0361446	1.15789	0.0120482	0.000158983	0.00743034	0.0235294	0.000317965
-0.00762777	0	10	0	0	4	0	0	0	0.028169	0	0.056338	0.506849	0.00519143	0.26087	-0.00705053	0.00966184	0.115942	1	15	0	0.000571769	0	1	0.0958904	1.3913	0.0140845	0.0146913	0.0140845	0.000951294	-0.0039407	0.0149254	0.00900732	0.173913	3	0	0.00245349	0.115942	0	0.287671	0	0.00881967	0.164384	0.115942	0.434783	0.0547945	0.782609	-0.000562957	0.00362319	-235.7
0.376812	0.0133333	0.38961	3	0	0.000241187	-0.142857	0.00826446	13	0	49	0.057971	0	0.636364	-0.00414079	1.42029	-9.01952	0	0.025974	1.21739	0.00414079	-1.26236	-0.00185529	0.00590319	0.057971	0.000683527	0.0869565	0.00978243	0.0105402	0.0133333	0.00414079	0.00419527	0	0.753623	0.571429	0.545455	0.956522	0.057971	3	0.00790514	0.0775325	0.0165631	8	0	0.002997	-0.00790514	1.21739	31	0.038961	0.000341763
0	0.00157461	0.0106383	0.46875	6	11	0.116279	-0.00142045	0.328912	0.000400641	0.0106383	0.0106383	0.0681818	0.0729167	2	0	0.00639205	0.0454545	-0.00108507	5	3	0.0833333	0.0123106	0	16.67	0.113636	-0.104167	0	3	0.159091	0.104167	0.0729167	3	1	0	0	0.012987	-0.000400641	0.6	0.135417	12	0.189432	0	0.000438596	0.1875	1.09777	-0.00369979	0.00625	192	-0.0833333
0.126984	-0.000512033	1.08772	4.46	0.00127592	0	1.2381	0.031746	0.00167084	0.210526	0.0163934	1.05263	0	0.45614	0	0.0023088	0.031746	3	0.0322581	0.00191388	-0.000755858	0.0353968	3	0.031746	0.0178223	3	0.015873	0.000637959	-0.047619	0.000256016	0.00755858	1	0	0.0172654	0	0.596491	0	0.00339559	0	32	0.0545455	0.000637959	0.0178223	1.12281	-0.015873	0.0181818	0.000637959	0	-0.00219298	0.000251953
2	0.021978	0.644444	0	0.193548	0.0752688	0.911111	0.505376	0.000252525	0.0215054	0.021978	0.021978	0	0	0.003996	0.010989	3	0.0967742	0.00406213	3	1.02222	0	44	0	6	0.0444444	0	-0.983111	1	1	20	0.010989	-0.0107527	0	0.000757576	0.010989	0.0681818	0.0543478	0.181818	0.0543478	0	0	0	0.000252525	1	-0.0526316	22	3	1	0.0860215
-0.00406504	0.0125	0	0.00237954	0.00952381	23	0	0	0.342857	0.00176367	0.109756	0	0	0	-16.9319	0.00490779	-0.000892326	1.42857	0	0.828571	0.597561	0.0012444	0	0.268293	0.00420521	0	35	0	33	0.134146	0.0731707	0.025	0.000892326	0.025	0	0.195122	0.0853659	0	0.00383275	0.597561	0.0147059	0	3	0.0853659	3	0.285714	0	0.0131707	0.00209059	82
-0.000610501	0	1.03509	0.00105868	0.0088469	0.000316556	28	0.000368406	0	0.000469925	0	0.504274	0.000381563	0.0701754	3	-40.8	-0.000294724	0.000469925	0.0521739	0.0173913	0.025641	0.00184203	-0.00208147	-0.000749738	0.564103	1.01754	0.478632	0.034188	0.105263	0.00409088	2	0.0769231	0	0	0	4.08	0.003781	0.175439	0.00066313	-0.118644	0.0909091	1.07018	0.00136116	0.000156642	0.00854701	0.00944669	0.000294724	2.3624	0.521368	0.017094
0.0465116	0.0116279	0.0581395	0.0116279	0.627869	0.0779221	0.000774793	0.00645661	0.0909091	0	0.00490702	0.306818	0.00034632	1	-1.03325	0.000261233	-0.0127107	0.701299	0.00529442	0	0	0.170455	10	0	0.00787707	0.0340909	0.0017316	0.0113636	0	0.014758	0.155844	1.89171	0.002357	23	-0.368421	0.147541	0.000774793	4	0	0	3	0.0113636	0.103896	0.00708383	0.103896	0.0933333	0.727273	0.145854	0.987013	4
0.534884	4	0.151899	0.546512	0.000547196	0.116279	0.000297841	0.126582	0.0014892	0.0357143	0.546512	0.00178704	-0.0697674	0.00527312	0	29	0	0.348837	4	0.0238095	0.255814	0.0348837	1	-0.00592513	0	0.329114	0.0116279	0	0.038961	0.406977	5	1.11392	-0.000811249	0.000151012	0	0.0352941	0.0697674	0.025974	0.0379747	0	0.12962	0	0.00272143	0.151163	3	0.00592513	0.00229854	0	1	0
0.115942	0.0246914	0.0379747	-0.259259	2.28784	0.753623	0	10	0.54321	0	0.37037	0.000184264	1	5	0.0253165	2	0.0617284	0.0284305	0.123457	0	0.00183872	0	0.289855	0	-1.67752	0.0869565	0.0379747	0.00751476	0.580247	47	0.0224074	0.037037	0.37037	0	-0.00465199	0	0	0.00198141	3	0.0493827	0.0126582	0.037037	6	0.45679	0	0.259259	0.00106691	48	0.115942	0.0149254
0.0337079	0.0333333	4	0.00519261	0.0465116	1.06977	0.0224719	9	0.011236	1	0.197802	0.000276855	1	-916.331	52	0	0.232558	0.505495	0.010989	0	0	4	0.00137363	0.0232558	-0.0869565	-0.981395	0.011236	0.12987	0	0.0212088	0.0238095	0.000130822	2	0.139535	0	0.0549451	0.511628	0.000261643	0.0888889	3	0	4	0.0119048	1	0.000255558	3	0	6	-0.125	0.00326048
1	-18.8268	0	-1.64686	0.00105197	0.000896459	0.00249896	0.0126442	0.00291545	0.478261	-0.00133097	13	50	0.195652	2	0	0.0108696	0	0.102041	-0.0769231	0.00062474	0.0222222	0	0.456522	4	0	0	0	-0.00166597	0.0208333	0.000672344	0.0869565	0.0104167	0	0	1	0.804348	4	0.0104167	0.000420787	0.000113379	2	0.000724638	1	-0.244898	-8.83707	0.00443656	0.285714	0.804348	0.000966184
0.00422535	0	0.0422535	0	0.00407609	0.125	0.00318037	0.655172	36	0	0.00528169	0	0.309859	0	0.00181736	1.07292	0.450704	0.0144928	32	0	0	1	-0.000440141	0.549296	0	0.211268	0.125	0.00138861	1.09375	0.056338	0.507042	0	-4.57988	0	0.00267857	0.028169	-0.00495933	0.140845	-0.000198373	0.00495933	5	0.09375	0	0	0.016129	-0.00495933	-257.5	0.056338	0.00495933	0.000504032
0.00601504	0	0.0789474	0.0857143	-0.00627178	28	3	0.0789474	41	0.027027	0.027027	0.0012605	0.328947	0.0135135	3	0.0714286	-0.135135	0.00601504	0	0.000420168	0	0.0263158	0.000840336	0.0394737	0.0571429	0	0.219512	-0.00114416	0.0263158	0.00034626	0.0135135	0.25	-0.00075188	0	-0.00075188	42	0.142857	2	30	0	1	2	0.0135135	-0.00103878	2	11254445	0.0147059	0.0394737	0.210526	0.00730263
0.015873	0.00218211	0.0857143	0.000201207	0.084507	0.00140845	0.047619	0.492958	0.28169	0.584615	-0.0140845	7	0.0307692	1.26154	0.0289855	0.0220638	0.0434783	0.615385	0.440923	-0.00476706	0	-0.0024855	0.032967	0	0	0.0019536	0.000223564	0.0307692	0.295775	-0.0422535	0.028169	0.0289855	2	0	0	0.00111782	5	0.000670691	0.0140845	0	0.00542986	-0.00218211	3	0.215385	2	0.0140845	-0.414085	30	0.507042	0
0.0357143	0.0350877	0.0267857	0	-0.000668338	1.14286	0.00203421	0.000668338	0	9	0.00415512	0.000310511	0.000170329	10	0.000307787	9	0.20354	0.0619469	0.0884956	0.0761905	0.388889	0.473684	-0.000307787	0.00892857	0.000596151	-0.976941	0.482456	0	0	0.0884956	0.210526	0.000340657	0.000743384	27	1	1.14286	61	0.0571429	55	32267583	59	0.0761905	1.14286	-0.000307787	0	0.0789474	-0.000668338	0.00161421	4	1
0	0.0240964	0.0361446	0	0.6	0.00152439	0.0114458	0.156627	0.0699301	0	0.17425	0	0.0481928	0.00152439	1	2.81999	0.0416667	19	0.0120482	43	0.025	0	0.000308928	-0.000903614	-0.000903614	48	-0.95	0	-1.16075	0.000320513	0.153846	0.000903614	48	0.0361446	0.2	1	0.00151861	0.0365854	0.518072	0.0481928	0	0.05	0.00117543	0.025	3	0	0	0.475	0.0481928	83
0	-0.00235294	0	0.0120482	2	0	0	2	2	0.000317965	2.73353	0	-51.7	0.611765	0.0481928	0.00252101	0	0.0481928	2	0.529412	0.00154799	0.000420168	0.184211	0.0120482	0	0	0.0137059	0.00309598	0.482353	0.0027027	-0.0196078	0.000980392	0	0.00156642	12714811	0.00409357	0.0823529	0	0	15.8	0	0	3	0.282353	1	0	3	0.00313283	0.0361446	0.552632
0.0174632	0.0625	0	0.28125	0.0746269	0.0322581	0	0	-1.16315	3	1	3	0	28	0	-2.50457	1	0.000237192	1	0	6	0.0992187	0.176471	-25.8	0.853147	6	32	0.176471	-0.00147059	3	-551.991	0.529412	2	-0.00210084	0	0.132353	0.0147059	3	0.03125	0	0	10	0.0108173	0.000474383	0.00139925	1	0.030303	2	4	0.00735294
0	-0.00392328	0	8	0	26	0	0.175676	0.00474799	0	0.030303	10	0.000473485	0.30303	0.0138889	0.0167895	0	0.581081	14	0.00124533	0.004914	0	0.666667	0.606061	0	3	-0.00219138	0	0	0.000740466	0.0152027	-0.004914	0.351351	0.0135135	0.333333	2	0.363636	93.08	-1.94486	0	0.0945946	0.212121	0.175676	0	0.151515	0.27027	-0.00219138	-0.00534255	0.030303	0
0.354167	0.0101042	0.0208333	0.000438596	0.0020202	0.510417	0.333333	0	0.000355114	0.0444444	4	0.0454545	0	0	2	0.00320513	5	15	-0.3125	0.302083	6	0.0208333	-0.000462963	0.131579	0.238636	-0.917111	0.00429293	0	0	0.00531684	0	0.0222222	0.0208333	0.00509983	7	0	0.666667	0.708333	0.0833333	3	-0.00861678	0.0222222	0	10468971	44	1	0.541667	0.0909091	0.0888889	28
0.0031401	-0.047619	-0.00177462	-0.000832986	0	0.00179292	48	0.0703944	0.0222222	0.0510204	0	0	0.122449	31	0.00241546	0.0104167	0.0816327	0	0.434783	3	0.0217391	0.0816327	1	0.00520616	4	0.23913	-0.2	0	0	0.0515464	0	0	0.0408163	0.751249	-1.17818	0.0139752	0	0.304348	0	0.642857	0.255102	-16.8642	0.0103093	5	0.0204082	-0.0816327	0.631579	0.113402	0	45
0.000701754	2	-0.000434028	3	0	3	0.000505051	1	1.46667	14	0.1875	1	0.002849	1	1.08889	4	2	0	0	0.00100806	4	1	0	0.000999001	0	0.000925926	0.00648148	0	0.0113426	0.0108796	0.666667	0	0.00118371	0.000118371	0.0106383	0	0.0444444	0.0340909	4	0.479167	0.0208333	-0.429792	1.02222	0.170829	-0.00680272	25	0	0.520833	-0.00368924	0
-0.000820793	0.00203252	-0.000286944	0.000294118	-0.190476	0.000304878	0.0235294	50	8	0.129412	0.000609756	0.000472628	5	0	6	0	-0.000490196	0	1.17073	2	0.00622837	37	0.0243902	0.000609756	0.00622837	16	-0.00365854	2	-0.000692042	0	1	-37.9	0.00315638	0.0810811	-0.0117647	0.414634	0.0240964	0.000568149	-0.00152249	0	0	0.352941	0.0470588	0.0131994	0.0120482	0.0120482	0.435294	-0.00130719	0.0106169	0
0	42	0.0689655	3	0	0.296296	0	1	0	-0.00383142	5	0.413793	0	1.39726	0	0	0.000809454	0	0.191781	0.000385877	23	37	1	0.586207	3	0.517241	7	5	0.084507	0	-0.00198177	0.000668271	0	0.000385877	0.739726	0.000396354	1	0.0182648	0	0.000318573	0.321839	0.0117647	0.0157456	0.0273973	-0.00409384	0.0273973	0.0073986	0	-0.00472367	0
0.690476	0.642857	0.00481859	0.047619	0.0042517	0	0	0.121212	0.107143	-0.0740741	0.00176367	0.0952381	10	0.0714286	0.0151515	0	42	0.69697	54	0.00865801	0	0.00310559	1.0303	0.047619	0	0.000186012	0.00401606	0.00114745	0.046875	0.0121951	0	1	-0.0952381	-0.190476	-0.00113379	0.0151515	0.757576	0.363636	0	0	0	0.0121951	0.00219058	0.666667	0.297619	0	0.242424	3	-0.0037594	0
8	0.0531915	0.666667	0.03125	13	0.0520833	3	0.00421348	0.0117041	0.00195312	0	0.520833	0	-0.00108507	0.0344828	0.224719	2.1573	0	0.0425532	0.11236	0.000548246	0.000657895	0.00842697	-0.1875	0.516854	0.333333	0.00912921	0	0	0.0625	0.114943	0.000718391	0.00477431	15	-0.885393	0	0.00227865	0	50	0	0.11236	0.0106383	1	0.000516596	1.19101	3	1.10907	0.157303	0.0102996	0.045977
0.166667	0.203704	0.0495397	2	0.62963	1.29167	0.00803634	16	0.5	0.00241546	0.0555556	-0.225806	19	0	0.00617284	0.25	0.0416667	0	0	2.19166	-0.885411	0.310922	0.0126812	0.000917402	2	-0.00274348	0.166667	0.0434783	0.00157233	0	0	9	11	0	0	0	1	11	0.192308	0	2	0	-0.785417	1	0	0.203704	0.537037	0	0	0.00617284
0	0.142857	-621.312	0	0	0.015625	0	0	0	0.125	-7.73103	-0.00240577	0.0201149	0.0078125	2	0	9	0.00854492	0.015625	0.00218938	1	0	0.517241	0	0.00223214	0.178791	0.0108374	0	0	0.03125	0.103448	30	2	-0.00491071	1	0.03125	-0.00492611	29	0	0.000279018	0.241379	0.000279018	0.15625	0	21	0	0	-1.08812	0	0
0.000274123	0.546875	-0.00146484	0.03125	0.000274123	4	0.00416295	0.09375	2	0.000274123	0.00269034	0.046875	0	0.0078125	0.0677966	0.0322581	3	0	0.00475766	0.0169492	0.015625	1.08475	0	6	0.09375	3	0.00317797	0.0078125	0.00878906	0.0190678	0	2	33	0.0141243	0.0175439	0.00130208	1	0.0180085	0.101695	36	0.015625	-0.09375	0.0322581	21	0	0	0.0483871	119129779	0.016129	0.016129
0	0.368421	0.105263	2	0	0	0.0468421	0	0	0.147368	51	0.0319149	-0.000300752	0	0	0.394737	0.255319	0.0319149	0.368421	0	0	0.0430108	0.368421	0.0319149	0	0.0744681	0.00193906	1	0.00312945	0.242105	0.0210526	0.0215054	0	0	1	-0.0736842	0.631579	0.0124654	0.168421	0	21	0.0215054	35	0.178947	-0.0736842	0.0263158	0.0107527	0.00138504	6	0
0.000478469	4	0.136364	1.72773	0.002997	8	0.0277778	0.00909091	0.327273	8	-0.000165289	-0.0666667	0.00970874	0.00909091	0	0.0190476	0.000369857	56	0.0181818	0.190476	0.989011	0.0917431	0.477273	12	3	2	0.0103896	0	0.0277778	0	0.952381	0	1	0.1	0	-1.93328	50	0.0185185	0	7.31	6	0.0917431	0.00109091	1	4	0.00330579	2	-1.91697	3	0.0277778
0.0183486	0.0336134	0.0366972	0.176471	-0.00105925	0.000826515	1	0.268908	0.00105988	0.00014243	0.294118	0.277311	0	0.0183486	0	0.000165303	0.000991818	-3.89608	0.000918014	0	0.0756303	0.108108	0.563025	2	1.15315	0	2	0.0504202	0.0254237	0.00677604	-6.78378	-0.394958	0.702703	0	10	0.012987	3	0.000231285	0.034188	0	0.12605	0.954955	0.0608403	0.00196835	0	0	-0.426891	0.0275229	3	3
0.000739919	4	0.00606469	0	0	0.000686106	0.109091	0.0185185	-1.09057	1	1.0566	0.303571	0	2	0.545455	0.107143	0.0196078	3	0.0377358	0.000649351	0.0175202	0.196429	0.0892857	0.00542092	0.00548885	0.754717	0.00209644	-0.00808625	0.679245	0.00162338	0	0	0	0.281344	0.0134771	0.0333929	0.00961538	7	0.000974026	36	0.339623	0.0017507	0.142857	0.754717	0.113208	0.00205832	0.00035014	0.0185185	0.830189	0.641509
0	0.000500501	0.0123457	0.000166834	0	0.0140059	0	0	0	-0.581481	0	2.69901	4	0.148148	0.0789474	0.0789474	0.0506329	0	26	29773294	0.00197368	0.54321	0	0.0263158	0.0253165	-0.0588235	0	0.160494	0	1	0.236842	12	-0.0864198	0.0126706	0.657895	21	0.00263158	0.037037	0.0253165	0.0123457	0	0.0253165	-0.160494	0.53125	0.00177809	0.027027	0.469136	37	0.0126582	0.552632
0.958065	1	0.0138889	1	0.594595	0.00821768	0.461538	8	0.0002145	0.123077	0.0182952	0.00158362	0.0675676	19	0.00429975	-0.0344828	0.000334186	0	0.000429	0.430769	-0.00665281	8	0.189189	0	0.307692	0	1	0.108108	0.016983	0	0.00205128	0	1	0.378378	1	0.276923	0.0540541	0.0772225	-0.00665281	0	0	0	0	0	1	0.0405405	0.000976801	24	-0.0049896	0.136986
0	-40.37	0.00100806	0.0151515	0.00367647	1	0.558824	3	0.0017301	0.00397059	-0.00129758	0	11	0.544118	0.0746269	0	0	0.0137868	0.0137868	0.000504032	0	0.0653125	0.485294	0.000919118	26	0.65625	0	0.0625	0.0151515	0.0322581	32	2	0.0108173	1.65158	5	0.0882353	1.15625	0.16129	0	38	-0.117647	0.0735294	0.0147059	0.96875	0	-0.00275735	0.0294118	0.00129758	0.00100806	0
0.00113622	0.0229885	0.0481928	0.000277431	0	0	0	2	0.0229885	-0.101124	0.0344828	0.438202	0.00194202	5	0.00191676	-3.29558	0.037037	2	0	0.0132665	0.506024	0.00138871	0.0224719	0.000638407	0.00273823	2	42	0.00327235	0.0114943	0.000766088	0	0.0561798	0.000554862	0	0.00758089	1.10843	0.0189682	1	22	0.00547645	0.337349	0.202247	0.483146	0	2	-0.00240964	0.000138715	0.000693577	0	0
0.273726	0.000874075	70	0.0160305	0.147541	0.557252	0.000136612	10.56	0.163934	0.0983607	0.000469759	0	3	11	0.114504	0.0155039	0	0.00913528	0.000273224	-0.0013471	0.000545256	0.00850957	0.00101781	0.34623	0.557252	0.427481	0.000411039	-0.00289296	3	0.00936768	3	1	-0.00157197	70	0	-0.114504	49	0.0687023	0.465649	0.278689	0.114504	0.180328	0.47541	0.0655738	2	73	-0.00134372	-1.11639	0.00192296	0.00233087
0.00384468	0.00141443	0.0196078	0.02	0.00181855	0.000637755	0.192308	0.00980392	-0.000192234	0	0	0.00132761	0.277143	0.0102041	10	3	21	0.00211457	4	0.00192234	0	0.0040016	0	0.03	-0.196078	0.00042517	0.000306373	0.00035014	0.0612245	0.5	0	0.0392157	0.02	0	0.408163	0	-0.00192234	3	0	0.02	0.393939	0.03	0.02	0.000408497	0.392157	2	0.00420168	5	49	8
-0.00113636	0.998002	0.0222222	0.0227273	0	11.3227	0.043956	0.00094518	0.00083612	3.06381	0.00068023	0.413043	0.00224775	0.0217391	1	0	0.00518775	3	0.0217391	0.0116279	0.000202032	0.00899101	0.00103306	1	0.0444444	0.0047259	0	-0.0434783	0.4	-0.00125418	0.3	5	0	0.00496219	0	-0.208333	0.522727	1	0.0128458	37	-1.52009	0	0.186047	0.0333333	0.018587	0.1775	-33.3	0.0869565	-0.0434783	42
0	0	0.00321449	0.00137221	0	0.000686106	0.0363636	0.627119	4	0.372881	0	0	0.0363636	-0.0121212	59	0.00308166	0.220339	0.0175439	2	0	0.00191877	2.14545	0.022188	0	4	0	0.181818	0.0847458	8	0.254237	0.000639591	0.305085	2	1	0	0.0338983	0	0.000319795	0	4	0	0.000861821	0.0363636	0.542373	0.00263004	0.0363636	0.218182	3	0	0.000639591
0.00188615	1	0.398148	0.0109259	7	1	0.0925926	9	0.000204082	0.000204082	0.000472411	0.000204082	9.44822e-05	0.00188615	0.00925926	2	0.04	0.00943396	-0.000740741	-0.4	0	2	1	5	0	0.000857339	0.280427	0.00925926	1	0.175926	-0.00185185	4	0.324074	2	0.7	1	4	0.333333	4	1.3	0.0377358	0.14	0	29	74.499	-45.01	-0.238755	0.000188964	0.00796296	0.0048011
3	0.444444	0	0	0.00807103	0.000556948	0.169492	0	5	0.0526316	6	20	0.00328048	2	0	0	0.000594707	-0.395238	-0.00807103	-0.941987	0	0.111111	0.0163934	0.00705467	0.253968	0.0655738	0.000594707	13	0	0	0.047619	0.00680272	0.015873	0	38	0	0.444444	1	39	3	0.20339	0.00503905	0.015873	0	0.00109349	0.00201562	-2.33651	1	0.0338983	0
0	51	-0.00437876	0.000253004	0.00589664	-0.0752688	0.000350631	0.00589664	0.181818	-0.00104058	0	0.623656	0.376344	0	1	0	0.0058651	1.51724	13	-0.00222469	0	0.0117647	0.00164453	1	0	0	0.0645161	0.0322581	9	0.574713	0.00578102	0.0352941	0.000467508	0.00265927	3	0	-0.00030722	1.17241	0.0040943	0.0967742	50	-0.460215	2	0.462366	-0.294118	50	0.149195	0.000584385	0.00224888	0.252874
0.530612	0	0.277778	19	27	0.00291545	0.00060024	-0.00124948	0.0408163	0.00458142	0.0555556	0.102041	1.77778	0.00566893	0.0204082	2	0	1	-1.18784	0	0	0	67.8505	0.277778	2	0	0	0.0555556	0	0.0212766	0.0212766	0.142857	0.111111	0.00291545	0.108891	0	0.285714	0.000887311	30	0.44898	-2.14961	0.015873	0	0	21	0.408163	0.204082	0.111111	-0.0612245	4
-0.000962001	0.025974	0.0253165	0.518519	0.000974026	0	0.0779221	0.00618429	0.135802	0.103896	0.000493827	7	0.025974	0.000692641	0.00545134	0.00162338	0.283951	0.000164609	0.00746837	0.0493827	46	-26	22.8629	0.000962001	9	0.00034632	0	3	14	0	0.209877	0.0102613	0.0126582	2	0	0	0.012506	0.0126582	0.0102613	0.00798838	0.320988	2	2	0.0864198	0.352647	8.47	0	0.831169	0.395062	2
11	0.00130222	0.0490196	0.0294118	0.226804	0	0.00980392	2	0.000384468	-0.0952381	0.000206398	0.02	0.000808571	0.04	0.315789	-0.176471	0.03	3	0.0210526	0.0490196	1	2	0.783505	0.597938	0.0107136	0.00204144	0.210526	1	0.000217037	0.00464928	0.000434075	0.00238741	0.000144175	-0.00320733	0.164948	0.0588235	0.000217037	0.000651112	0.0526316	0.000309598	0.00122486	0.00980392	0.000206398	0.107843	-25.9	0.0412371	0.509804	0	0	0
0.0010101	0.05	6	1.08333	0	0.0434783	0	0.418182	0.00385802	0.0727273	0.25	0.416667	0.111111	0.00909091	1.16667	0.0174242	0	0.581818	0	1.20833	0	0.47619	0	0.0031348	0.125	0.000330579	0.0754717	0.163636	0.311688	0.0181818	0	0	0.0833333	-6.8428	0	0	0.0188679	0	0.00561983	0.125	0.472727	2	0.0188679	0.00395257	0	0.0363636	0	0	0.333333	-0.000991736
0.544444	0	0.000873908	0.157895	0	1	0.0666667	0.0113636	1.10256	0.0340909	7	0	0.000999001	0.0444444	6	0.0011396	-0.00165485	-0.0444444	0.00113379	-0.0011396	27	-40.08	-0.102041	0.290323	6	0.0113636	3	0.0011236	0.00598291	0.1	0.026973	0.000877193	22	0.0113636	7.43517	0.128205	-0.0011396	3	0.0333333	0	0.00895981	0.144737	0.122222	1.07692	0	0.000249688	0.181818	0.00569801	40	0.0666667
0.214286	0.12987	1	14	0.0238095	0.000430293	5	0.0024093	0.0117541	1	0.10706	0.0896203	0.0505952	0.0118143	-0.413571	0	1.13924	0.151899	-0.00085034	0.0357143	0	-0.394048	0	0.0121951	0.535714	-0.00085034	0.0119048	0.0759494	0.0243902	0.0506329	0.0222222	0.013261	0.547619	0.012987	0.101266	0	0.0119048	1	0.987342	-0.00180832	0	2	0.0759494	0.000986355	0.00152509	2	0.000328785	0	0	0.478261
3	0	8	0.0481928	23	0.108434	14	0.0575286	0.433735	11.5	0.445783	0.0031746	0	0.13253	0.0277778	0.0571429	0.433735	4	0.290323	0.000396825	0	46	0.00169377	0.0555556	0.000587717	0.00522572	18	0.0487805	0	0.0123457	0.000881575	0.000172117	0.0833333	0.138889	0.00203252	0.00119048	0.194444	0.0624096	4	0	0.216867	1	0.5	0.0240964	0.16129	0.111111	0.0120482	1.30556	0.445783	0
0.011236	0	1.08235	2	0.505495	1	6.93738	0.010989	0	0.011236	0.001221	0.00555488	0	0	4	11	0.0072455	0.010989	0	0.0137039	0.00181138	17	1	0.011236	-19.9903	0.0337079	0.00261438	38	46	1.14127	0.0470588	-0.000258565	0.00458882	0.00261438	0.10989	0	0.120879	2	0.0025641	0.582418	7	0.00982547	0	0.0290344	3	0	-0.00387847	0.252747	0.000850461	0.000258565
0.0106038	0.00970874	0.796555	2	0.00544218	0.12381	0.14433	1.07216	4	0.495238	0.0210526	0.514286	0.000217037	0	0	0.136842	0.0412371	0.00970874	0	5	0.0412371	0.0010296	0.0874227	0.0194175	0.219048	0.0380952	0.228571	0.000641026	0.00158604	0.000272109	52	0.00535147	0.561905	2	0.0315789	0.000272109	0.0434783	2	0.0824742	0	0.114286	0.00952381	-0.000196367	0.00970874	3	24	0.485714	0	0.552381	-40.3
1.07865	-0.000708885	0.000258298	0.0657303	0.00146556	0.000249875	0	0.0222222	0.202247	-0.00146556	0.0222222	0.00508034	0.076087	-0.0434783	-0.358696	0.0229885	0.00586224	0.076087	0.206522	-0.0204082	1	0.0183903	0	0.0326087	0.0456522	0.0652174	0.0652174	0.130435	0.0434783	0.0879121	-0.00097704	2	48	0.0674157	0	13	0	0.0326087	10	0.0344828	0.521739	0.0978261	0.000516596	0.0444444	-0.0012639	1	0.0769231	0.202247	0.00047259	0.0114943
6	0.00731452	0	0.0967742	0	1	2	-0.047619	0.269841	0.52381	0	0.047619	0.47619	0	2	37	0.047619	0	0	0	-2.89705	0	0.00389321	0.89011	0.0689655	0.241379	0.172414	0	0.000566893	0	30	0.0122751	0.47619	0.031746	0	0	0.0793651	0.00930487	0.00661376	1	0.003367	0.310345	0	0.0806452	0.000768049	2	1	0.000768049	0	-0.000755858
-0.0344828	0.252874	0.0114943	0	-0.103448	0.08	1.28	0.45977	0	0	0.000314911	2	0	-1.08613	0	0.0059453	0.426667	1.22667	0	0	0.00109589	1.12	0.133333	0.106667	0.00557297	0.0920049	0.0137931	0.0114943	0.229885	48	0.0533333	0.393939	0	44	0	0.133333	0.000478927	38	-0.448276	0.000314911	14	0.45977	-0.0114943	0.0813953	0.0128736	0.0533333	0.0114943	12	0.0804598	0.0147126
0.13253	0.014652	0.345238	2	0.333333	0.0134953	-1.12051	1	0.0060941	-3.04167	4.6	0.025641	0.025641	0.0238095	0.0018797	2	0.047619	4	-0.000610501	0.385605	0.0365854	0.309524	0.000286862	7	0.0263158	-0.00793651	0.000674764	-0.00793651	-0.00368481	0.0365854	0.00793651	3	0.202381	0.0595238	0.142857	0.00247142	0.214286	0.282051	5	0	0.00339821	0.000617856	0.142857	0.000626566	29	0.488095	0.117949	0.00439342	-0.309524	0
0.00125549	0.0384615	34	0.0344828	0.133333	5.01	0.0666667	0.566667	28	0	0.00888889	0.166667	0.003996	0.0961538	-0.00246914	7	0	4	0.0344828	0.0166667	0	4	0.00222222	0.0166667	0.0666667	0.037037	0.04175	0	0	0	0.0333333	2	0.00356125	0.0333333	0	0.134615	0.0677966	0	0.00231481	1.03704	0.00246914	0.0192308	-0.00111111	17	0.0344828	0.0666667	0.00128205	0	0	0.00753296
3	0	0	0.201754	0.00114745	38	0.222222	1.21053	2	0.27381	0.0135135	0.0121951	0.0789474	1	0.000737892	0.0175439	11	-0.0952381	0.0789474	0	0.0952381	0.047619	0	0.014411	-0.384524	0.27381	0.047619	0.000333808	0	6	0.014411	0.547619	0.00250627	0	0	1.82	0.0157895	0.000313283	-0.00250627	46	0.210526	0.0119048	0.0121951	0.0731707	0.0595238	76.7591	-0.726316	0	1	0.00651927
1.05263	0.547619	0.0121951	0	0.014411	0.00250627	-0.0037594	0.0121951	0.00890269	0.000643501	4	-730.937	0.664336	0.184211	0.0135135	14	0.0833333	0.0121951	-36.59	0	0	-0.0952381	0	48	0	8	1.15789	1	0.166667	0.000286862	1	0.0137845	0	0.00177809	0.000692521	0	1	0	0.0135135	0.295704	0.00250627	0.00526316	0.0150376	-0.409524	0.00348763	2.21053	0.210526	4	-8.70163	0.003663
0.00584368	0.0015015	0.030303	0.000429	0.0136486	0.492308	-35.1	0.000976801	0	41	4	0.111111	0	1.01538	0.0675676	0.0135135	0.0023595	0.0405405	0	-0.402703	32	34	0	0.276923	-0.108108	-6.63999	0.0136986	5	3	0	-0.00230719	-5.1194	0	0.243243	1	0.0138889	0	0.00310446	0.0540541	0.0024948	0.276923	0.0307692	7	0.0410959	109595318	0.0405405	1	8	-0.0033264	0.648649
6	2	0	0.000903614	0.0365854	0.445783	60	0.125	0.00448718	0.0128205	0.216867	0.0123457	0.000641026	0	0	0.275	0.000415663	5	-0.00537088	0.722892	40	1	0	0.00164294	0.075	0.05	5	0	0.722892	3	0.00132236	2.03769	2	0.0731707	0	0.722892	0.55	0.0126506	0	0	0.000304878	0	0.0722892	0.00146929	-0.562651	0	0	0.506024	0.025	0.000320513
1	0.0004971	1.60351	0.0352941	0.0132151	0.000966962	1.20548	0	20	0.235294	1	0.0821918	0.429412	-0.00207612	-0.00632244	2	0.000385877	0.0105882	0.00016116	5	0.00484429	0.529412	0.00070028	0	0	0.00692042	0.305882	0.352941	5	2	-3.20471	-1.67957	0.541176	0.00567474	4	0.0132151	23	0.0823529	-20.5557	0.0273973	30	-0.000415225	0.056338	0.00644641	0	0	-0.549412	0.000385877	4.93079	0.482353
0.00132275	0.0833333	0	0.361111	3	0	0.305556	-0.000968858	0	25	0.0235294	0.00179931	-0.00603865	20	1.52198	0.000326797	0.000980392	0.247059	1.02778	0	-0.0823529	-0.00179931	0.0769231	0.0137255	2	0.00228758	0.00112045	0.0120482	1	0	0.00198413	0.00201681	0.0555556	0.222222	2	0.0588235	0.0117647	0	0.0403916	4	0	0.00255754	-0.00424837	0.0127451	0.0705882	0.00562169	0.0285714	2	0	0.00365112
0.154321	0.102564	0.0015361	0.5	4	0.00198413	0	0.000143431	0.000617856	2	0	0.178571	0	0	54	0	0	1.12821	0.047619	-6.84872	0	0.0106838	0.006661	0	0.5	0	-34.7	0.0238095	0.205128	0	0	0.0481928	0.0121951	2	0.559524	0	0	0.000469925	0	-0.00170068	0.0143468	-0.00732601	0.0243902	0.129032	0.102564	0.0365854	2.37	0.00496032	0	0.013431
0.0196078	0	0.186047	0.232558	1.34408	0	0.036963	1.30233	7	0.00113443	-0.0114085	0	0.207547	0	11	-0.00462798	0.00567215	0.0588235	11	0	30	-2.02534	0.0377358	-0.3	0.000362845	0	0	-1.11657	0.132075	0	-10.2507	0.0196078	1	0.0243902	0.000460193	0.837209	0.00715564	0.40566	0	4	0.0566038	0.27907	0.0392157	0.126873	0.0475472	0	0.0769231	0.622642	0.00276116	0.00263273
0	0.266667	0.015873	-0.00732422	0.000574713	0.0625	-0.46875	0.00729167	0	0	0.515625	31	0.46875	21	0.000248016	0	-0.419355	0	0.53125	0	0.1875	-0.0625	0	0	0	0.2	0	0.00740741	0.0177083	0.0871667	0.0010582	0.2	0.833333	0.333333	13	0.174333	0	5	0.0171875	0	0.419355	0.000496032	0.0031746	29	2	0	0.016129	-0.03125	0	0.046875
26	0.000830565	0	0.00029036	0.00713436	7	33	0.494253	0	2	0.181818	0.0581395	0.0813953	0	0	0.0125889	0.000935579	0	6	0.0235294	0	0.126437	8	0.0238095	0.0714286	0.238095	0	3	0.62069	0.913087	0.00347501	0.597701	0.000276855	0.515152	0.505747	0.597701	-0.671407	0.111111	0.0114943	0.0344828	17	21	0.000841043	1	0.00277447	0	0.045977	2.07143	0	0.0487805
-888.925	3	0.488889	3	0.0116402	0	0.0121951	2	0	0.142857	0.0111111	0.0714286	0.0121951	0	0.182927	0.0113636	0	1	0.0222222	1	0.52381	15	3	0.52381	0.00216802	0.00062422	0	-0.000246914	0	0.0121951	0	0.0666667	5	0.444444	0.0238095	0	0	0.0113636	-1.64349	0	0.277778	0.511111	-0.000529101	44	0.285714	-3.59222	10	-0.000246914	0.948052	0.244444
0.0273973	0	0	0.291139	0.00632911	0.000178285	-1.00704	0	0	0.958904	0.0506329	1	0	-0.314286	0.00175623	0.012987	0.5	0.219178	0.90411	0.113924	0	1.06849	0.582278	0	3	12	1.26027	0	0.0136986	0	0.012987	0.139241	0.0641026	0	8	39	0.0512821	0.012987	0.0152592	0.00312121	0.462025	0.012987	0.028169	0	0	2	6	0.136986	0.000771754	-0.00345224
8	1.01887	3	0.0124403	0.0175439	0.00125313	1.20755	0.0350877	0.561404	0	0.0178749	0	0.0877193	0.0892857	0	0.22807	31	1.01887	0.0754717	0.00147984	28	0.0175439	0	0.00240798	26	0.113208	0	0.0350877	0.00328138	0.000343997	0.339623	1	0.0181818	1	-1.25526	0.301887	-0.037037	3	0.0019861	0.0181818	0.528302	0	0.0175439	3	-0.00153894	32	3	0	-0.0019861	0.0754717
0	0.733333	0.5	0.125	-9.87425	0.0793651	3	0.133333	0.0021164	0.031746	1	0	0.137931	0	0.00899471	-0.0243902	0	-0.00390625	0	0.015625	0.015873	0	0.1	0.0634921	0.00124008	1.33333	41	0.28125	22	0	0.0102539	0.00268555	0.0125	0.015625	-0.000488281	1	1	0	0.000538793	0.000992063	0.1	0	0.0119048	0.0625	0	-2.086	0.000538793	0.000744048	0.3125	0.00421627
0.0204082	-16.8925	0.156863	0	1	0	0.0188679	10	1	0.0119008	0.00363108	1	0.0784314	0.181818	0	0.00561983	35	0.0377358	0.0185185	5	1	0.0188679	0.94	1	0.196078	0.0363636	0	0.0816327	10	0.0106952	0.0784314	0.0010101	0	0	0.0204082	-0.0106952	0.862745	0.0043771	2	-0.341818	0.00290487	0.0185383	0	1	0.000519481	-0.00213904	27	0	0.003996	0.0392157
-0.00602773	0	3.5	0	0.0232558	0.00567875	-0.0232558	7	0.000588755	0.00529879	0.00065757	0.00131514	0.924076	0	0.00602773	0	0	0.047619	0.000604047	0.232558	0	-0.000270416	0.186047	0.0909091	0.000453035	4	3	0.000151012	31	1.11392	2	3	0.0238095	0.014985	0.00602773	81.8338	0.666667	2	0.511628	0	-0.181818	1	0.683544	1	0.181818	0.511628	0.0930233	0	0.0123639	0
0	0	1	0.0731707	44	-0.0015674	0.000297486	43	0	47	0	0.00219058	0.0574713	0.252874	0.275862	0.54023	-2.0591	0.00224152	0.00475978	0.0574713	0.361446	0.000660589	0	0.186047	2	0.183908	0.192771	0.00594972	0.0015674	0	2	2	0.0240964	0	0.0119097	0.0114943	-0.000660589	0.0114943	-0.722989	1	0.000141904	0.00526243	1	0	0.00224152	47	5	0.0963855	0.0574713	1.06024
0	0.000337382	0	42	1	0.000680272	3	0.297619	43	0	0.00353358	1.89187	0.000674764	0.307692	1.37879	0.358974	0.337349	39.4	0.307692	6	0	0.0121951	0.000313283	0.000337382	0.0238095	0.0512821	0.0238095	0.871795	0.00401606	2	0.285714	0.0119048	-45.5	0.307692	0.0131579	0.166667	-0.0196078	0.00892857	0	1	0.00595238	0.488095	0	0.001998	0.0131258	0.0119048	0.00595238	0.166667	0	0.000674764
-0.00673195	0.0263158	1	0.00730124	0	2	0.0263158	15	1	0.0348837	0.0116279	0.394737	0.0789474	10471729	8	-37.2	0.919081	0	0.0232558	0	0	0.263158	0.00956938	0.627907	0.0606061	34	0.0789474	1	0.289474	0.184211	28	0	1	0.0131579	0	-700.306	0.883721	0	0.360465	0.710526	0.0263158	0	0	12	0.0315116	-0.473256	0.00673195	0.000309598	0.0263158	0.000136799
0	1.81682	1	0.0941176	0.0117647	0.000133654	55	0.0124876	0.310345	0	27	0.0232558	0.0759494	0	0.0740741	0	0.307407	-0.0114943	0.62069	0.00454094	0.00794664	0.091954	0.0114943	0.0073986	0.000283809	0	0	0.367816	0.296296	1.08642	4	0.0012502	0.00287109	0.00375059	0.000208986	0.666667	0.0246914	0	-0.00303871	0.0344828	7	0	-0.00303871	0.310345	0.116279	4	0.000668271	0.0344828	-1.06511	2
11	-0.0181818	14	0.00307404	0.00116397	0.193178	1	0.000534616	0.00356718	1	0	0.0344828	0.00568107	0	0.127907	0.000312549	-0.000132118	0.0229885	0	0.000132118	0.0117647	0.137931	-0.000132118	0.321839	10496497	0	3	0.864198	-0.748198	0.0117647	0	0.0124876	2	0.0740741	0.00211389	0	0.0114943	0.0117647	0.146853	1.08642	0	0.0114943	0.0114943	0.0246914	0.881837	0.246914	5	0.0253165	0.0114943	0.0117647
0.0454545	56	0	0	0.227727	-3.1383	0.0011439	0	0.409091	0.136364	0	0.191489	0	0.00565867	-0.191489	0	0.5	0.191489	-1.24205	1	0	0.0454545	0.136364	0.00497963	1	0.0106383	-0.510638	0.000123701	15	0.0227273	86	0.0851064	-18.0997	0.468085	0	0.00282933	0.00203712	0	0.0322581	0.138298	0	0.0454545	0.00396406	0	0.329787	-4.24433	11.886	0	0.106383	0.00314313
0	0.00043573	1	1	1	0	0.0408163	0.0851064	-0.360784	0.470588	0	0	0.0769231	0.106383	0.0392157	0.06	0	-0.00157604	0.0408163	0.00425532	0.255319	3	0	0.00481655	0.00283688	-0.000384468	0	0.12766	2.5	0.0588235	0.00117647	0.0408163	1.68185	0.0196078	-1.18016	0	0.00722394	27	0.0196078	17	0.00961169	0	0.0204082	0.00170213	0.12766	0.156863	0.00999616	0.0408163	0.765957	-0.0196078
0.0352941	0.00647377	0	0	0.0114943	0.00640186	0.6	0.103448	0.962025	0.253165	0.0759494	0.202532	0.0574713	0.278481	0.0116397	7	0.00147189	-0.0804598	-0.0804598	8	2	2	4	0	2	0	0	0.0506329	0.0142587	0	0.126437	7	0.0235294	0	0.025974	0.000298552	0.0253165	-0.0804598	0.00811635	0.0804598	0	0.127907	-0.0014533	41	0.000895656	0.54023	0.585786	0.266667	0.000149276	-0.000660589
0.0102121	0.00942655	3	0.00277008	0.0895522	0.0034626	0	0.0135135	0.0131579	0.0153846	1	0	0.440789	0	0	3	0.0394737	0.00219298	0.0394737	0.118421	-0.00415512	0	-1.50787	0.00450139	0.00119403	0.0895522	0.000999001	0	0	0	1	0	0	0.0131579	-0.0105922	0.119403	0	3	0	0.328358	-0.487179	0.0394737	1.32	18	0.000175439	0.25	0.716418	0	0.027027	0.0961194
0	-0.000527426	0.5	0.000270563	0.000121528	0.572917	-0.166667	0.101266	0.510417	0.000672043	1.41772	0.0123945	0	0.0769231	0.105263	2.43038	1	5	5	1	0.00173611	-0.319149	0.00228659	0	0.00604839	0.101266	0.000135281	12	0.000320461	0.411458	0.000328785	0.000266489	0.227848	0.0210526	11	0.000527426	0.0506329	0.000135281	0.489583	0.00542535	2	-0.000217014	3	0.0506329	0.0625	0.0145042	0	1	-2.13996	0.00531684
0	0.0843373	0.037037	1.54217	0.0574713	0.00449775	0.37931	0.273494	0	0	0	0.517241	0.367816	0.192771	-0.000892459	0.0117647	0.000133654	0.321839	0.0344828	-1.57689	0.0117647	0.506024	0	5	0.674699	0.0117647	14	0.0581395	0.00160643	0.00383142	-3.3	3	2	0	0	49	3	0.0240964	-0.00435989	0.0127406	0.000425713	0.00336229	88215171	0.722892	0.00099333	0.643678	0.0117647	0.241379	0.00356983	0.000660589
0.0240964	0.528736	0.229885	3	3	3	0.201305	0.130435	0.045977	0.047619	-0.0731707	-0.0574713	0.0869565	0.45977	0.0804598	0.091954	-3.08764	2	0.168675	0.00114362	-37.3	0	0.0697674	0	0.0963855	0	0.229885	0.000267308	0.0232558	4	0.477011	0.00149925	0.232558	0.0117647	0.0481928	0.00251024	0.00634166	10	0	3	0.0059453	0	0.000283809	0.000290318	0.0344828	0.0128514	0.0235294	6	45	0.192771
0	0.311475	1	0	0.419355	0.000288018	0	-1.62813	1.31034	0.516129	0.00338189	1.31034	0.483871	0	0.0344828	0.16129	0.000520291	5	0.116667	0.0050238	2.13793	0.00554187	0.0133482	0.0645161	0	0.00123153	11	0	0.166667	0	0.4	0	0.0322581	11	0.0483871	0.403226	0.0091954	1	1	0.612903	0.0833333	0.0211346	0.00282646	0	0.145161	4	9	1	0.00832466	0.0344828
1	10	0.00242836	11	1	2	0.0470588	0.126437	1	0.126437	0.00787278	-0.0804598	0.00254858	1	0.109589	-0.000924825	0.821918	0	0	1	0.0273973	0.00578815	1	0	0.0352941	0	-0.545287	0.211268	4	0.172414	0.0117647	0	0.0117647	1.36986	1	0.0821918	0.585786	12	-0.532184	0.0821918	0.000955718	0	0.219178	0.103448	0.103448	0.0547945	0	0.955045	4	-0.0804598
0	-0.0793651	0	-0.000251953	0	0.666667	0	0.0327869	0.000999001	0	2	0	0	0.175439	0	0.0701754	0.00191388	0.45614	0.047619	0.0634921	0.00318979	30	0.666667	1.36842	0.78	0.0547368	0.00226372	1	0	0.0110421	0.52381	0.0133668	0.210526	-1.78629	0.00503905	0	21	0.111111	0	1.37687	0	0.245614	-0.025641	0.0131124	0.031746	0.373704	0.210526	0	2	5
0.0344828	0.000277162	-0.00296443	-0.00284091	0.000138581	0.0113636	-0.0454545	1	88	1	0.363636	0	0	0.0340909	2.0638	0.0454545	0.0043554	0	1.20214	0.00595238	0.190476	0.0229885	0.0243902	0	0.0909091	0.00116144	0.261364	0.590909	4	0.00865801	0.00335744	0.00595238	0.00058072	0.25	0.000151515	0.0902381	0	0.0714286	0	-39.2	0.261364	1	0.625	0.126437	0	-0.000516529	46	0	0.0465116	0
-0.00169587	0.037037	0	-0.00134372	0.0327869	0	0	2.17857	0	0.000268745	0.0163934	0.00995316	0	0	17	-0.000268745	0.000806235	0.00169587	0	5	0.459016	0.0178571	0.0169492	4	-0.000268745	0.00859984	-0.00102459	0.0491803	0.0163934	0	0.42623	0	0.00429992	0.00255102	0.00490902	2	0.000268745	0.491803	0.0193208	0.00132275	0.00806235	3	0	-0.0625	0.0819672	0.196721	0	0.0185185	0.245902	1.03571
0.00892582	0.00181488	-0.000649773	8	21	1.14815	0.0350877	0.0211131	-217	0.0740741	0.000649773	0.00701754	2.67348	26	0.0175439	0.0181818	0	0	0	0	0.192982	0	1.07407	10	2	0.473684	57	-0.612281	0.0350877	0.0510783	0	26	0.000674764	0.037037	0	0.666667	0.00498575	0.000313283	0.0384615	0.0877193	0.00800246	0.111111	0.000307787	-1.30889	0	0	0.0545455	1.03704	0.140351	-0.00153894
0	0	0.00367347	0	0.542857	0.0869565	0.016129	0.228571	0.00452899	32	0	0.00267857	-1.14561	4	3	0	44	0.285714	0.00345622	0.03125	0.09375	0.125	0	0.4375	0.0142857	0.0857143	0.00653061	0	0.00267857	0.257143	0	0.016129	7	0.457143	0.0428571	0.0180921	0.0625	-0.00367347	0.0147059	23	0.03125	0.0015121	0.0147059	-4.47885	0	0	0	0.0294118	0	0.25
-0.0322581	19	0.135593	0	1	13	0	62046181	0	0.00156087	0.0322581	0	0.0104302	0.0338983	0.0819672	0.00109349	0.483871	0.00132205	0	0.474576	0	1.15254	2	0	0.0338983	0.209677	0.000282965	0.0338983	12	0.548387	0	0.0677966	0.274194	0.00136687	-0.00156087	2	0.0322581	0.995005	0.225806	0	0.00773119	0.483871	-0.00345622	4	-0.558065	0.0166667	1	0	0.00444568	0.00773119
0.27451	0	0.05	0.0686275	0.2	-0.00623886	0	0.04	0.0784314	0.0294118	100882409	-0.581078	0	-3.76102	-0.0784314	0.818182	0.0909091	0.00864253	0.00135014	0	0.000445633	0.013369	0.204545	-0.00178253	-0.000445633	-8.73075	0.00672818	0	-1.16221	0.545455	1.25	0	11	0.00528643	24	47	0	0	0.0227273	0.909091	0.00339367	14	0.00628627	0.00445633	0.000192234	0.00355632	3	-0.0784314	0.01	65
1	0.000933707	12	0.280702	0.0163934	6	0.0634921	-0.111111	1.19024	0.555556	0.00509338	1.22807	1	3	0.663337	3	0.0284921	0.555556	1	0	0	12	31	0.0793651	0.0363636	0.0178223	0.411765	9	0.00176367	-0.00389864	-0.00176367	0.631579	0.174603	0	0.000637959	0.00102407	0.105263	0.380952	-0.00136054	0.0194932	0.421053	16	0.015873	3	2	0.585786	1	0	0.000256016	0.047619
0.00030931	0	0.0077936	0	0.00510615	0	0.0491803	0	0.311475	0.00859984	1	0.114754	0.0169492	0.254545	1	0	0.0030303	0.00102534	0.00969697	-28.6	0	0.311475	-28.6	-0.711745	0.0053749	0.000596125	0	0.0113264	0.0327869	0.0327869	0.655738	0.181818	0.491803	0.0508475	1.45455	-1.52708	1	0.000661157	0.652174	0.0819672	2	0.00178838	21	5	0.000606061	0.0363636	1	0.0327869	0	0.0163934
5	0.000396825	0	0	0.494118	1.11111	0.0352941	0.0047619	0.938062	-0.000138408	0	2	0.0731707	-0.0952381	0.505882	0	0.25	0.0143791	1	-0.000138408	0.000168067	0.0240964	0.0107527	0	2.43023	0	2	-1.57933	0.0117647	0.00163399	5	0.00553633	35	12	0.0285714	0.105882	42	0.00608997	0	0.5	0.548387	0	0.00304498	4.06	3	0	-0.000860832	0.000326797	0.482353	0
0.450704	0.0246914	0.277108	0	0.0246914	7	-0.030303	-0.0361446	0.00226995	0	1.21127	0.192771	0.000587717	-1.73415	0.409639	0	0.084507	0.056338	0.0927352	0	40	6.66667	0.000963855	0.0123457	36	15	0.179487	0.00240467	0	0	0.0361446	0.180723	2	0	0.084507	-0.204819	0.0963855	0	0.000435477	0.000174611	0.0056612	44	0	0.00171762	0.00451807	0.0361446	0.0135754	0.385542	0.422535	84208907
0.0253165	0.972973	0.00112162	3	0.004851	2	0.0972973	1	0.0769231	0.113924	0.025974	1	1	5	2	0.517241	0.0540541	-0.000342114	0.0277778	2	0	0.139241	0.00142776	22	-0.000160231	0.230769	0.025974	0.012987	0.0810811	0.189189	0	0.027027	0.0886076	0	0.291139	0.506329	-0.358228	0.0147109	4	0.0759494	0.000750751	2	0.00112613	0.0540541	0	1.05405	3	1	0.0759494	0.000527426
0.522727	11.66	1.08235	0.564706	0.181818	-0.000454545	0.000914316	0	5	0.590909	0.113636	0.000516529	0.0113636	0.0015674	0	0	0.0340909	0	40	0	0	7	-0.438864	1	2	38	0.00189317	0.988235	0.0116279	0.0106952	0.0470588	0	0	0.000540906	-0.00154959	2	0	42.5	0.159091	0.329545	0.227273	0.00619835	0	0	0	0.0232558	0.000566974	0.091954	0.025974	0.204545
0.0959375	0.282609	0.152174	-0.00592885	-0.00094518	0	3	0	0	1	4	0.195	0.00531401	0	0	0	0.347826	0	0.65	0.00094518	0	0.0151229	0.0217391	0.0227273	0.7	0.00444444	-0.667391	1.1	0.0157895	0.130435	0	0.000141304	0.023913	0.3	-30.7	0	-0.0666667	0	0.00686499	0.434783	0	0.1	-10.7858	2.3	0	0.824176	0.434783	0.4	0	0
4	0.318182	48	-0.768421	4	0	0.0609756	34	0.0487805	0.027027	0	0.585366	0.00449294	0.00177809	0.0123355	0.146341	0.170732	0.0375	0.00292398	0.00157083	0.0731707	0.0493827	1	0.222222	1.26316	0	0.000988794	3	0.00239234	0.0731707	0.025	0.0125	-0.000892326	0.000602228	0.463415	34	0	-0.0731707	0.027027	0.000258775	0.0740741	0	0.0375	0.00292398	0.463415	0.000329598	0.0789474	0.454545	1.26316	-0.00192555
3	0.0143678	-0.00290657	-0.247059	0.000420168	0.0555556	0.623529	0.247059	0.0142857	32	0.00119048	0	0.0277778	0.0352941	0	0.457125	0.00290657	0	36	0	0.000692042	0	0.305556	49	0.805556	0.000168067	6.5	0.0588235	0.0120482	0.0588235	0	0	0.376471	-35.5	9	0.247059	0.0142857	0.282353	13	0	1	11	0.000840336	0.000168067	0.583333	0.0277778	0.0474118	0	0.0352941	0.0277778
0	32	0.521739	0.027027	0	0.173913	3	0	0	1.01449	0.119403	0.888889	0.578947	0	0.0869565	0	0	0.000865239	0.0122044	1.85507	0	0	0.0289855	0	0	0	151859637	0	0.104478	0.302632	0	0	0.0257649	0.202899	34.5	0.105263	0	-0.157895	0	0	-0.00762777	0	-19.7847	0	19	0	-2.03323	0	1.27536	0
0	-0.0028991	5	0.0165289	0.0365449	0.00340329	0.00920149	0.243902	0.0487805	0.0542636	0.471545	8	0.0813008	0.045954	-0.00340329	0.00030281	-0.342466	0.116279	-1.77097	0.0472441	0	0	0	56	6	6	0.000128131	0.000403145	0.00241887	0.114885	10845500	0.449612	0.00617634	-0.209302	9	0.0310078	0.0813008	0.000128131	0.271318	0.116279	-0.00138213	0.418605	0	0	2	0	1	0.0487805	13.23	31
1.03125	0.09375	0	0.289855	0.016129	0.0298507	-0.00868056	0	0	0	2	32	0.0149254	0.0208333	0.277778	0.0588235	0	0	0	0.000426257	0.000233754	0	0	1	0.00693132	-0.0013587	0	0	-0.00402576	0.0625	0.00357068	0.235294	0.000233754	0.0869565	0.0289855	-8.27033	0.0434783	3	0.00467508	13	0	0.0149254	0	0	3	0.0434783	0.376812	0.57971	0	0
1.20548	0.000701754	0	0	0.0789474	0	-0.142857	0.00105263	3	0.000370645	0.00222387	-0.00207756	0.171053	0.169014	0.513158	0.00207756	0.0657895	0	0.105263	-0.00207756	0	0.0273973	15	0	0.0131579	9	0.0263158	0.0158616	0.0625	0.0273973	0.08	0	0.164384	0.0135135	0.000657895	0.00219178	0.0524342	0	0	0.197368	0.04	0	1	2.39425	3	1.14987	0.0405405	0.00463052	7	0.00709834
0	0	0.28	0.00163265	0.3	0	0	0.1	0.952381	0.315789	2	0	0.04	0	0.2	0.00380952	0.00238095	0	0.28	1	0.68	7.6e-05	0	-0.00297619	0	0.05	0	0.00204082	0	0.54	0.04	0.0408163	0.00408163	0	0	0	0.46	0.0222	0.04	0	0.14	0.36	0.6	0.047619	0.0147625	0.089765	0.54	2	1	0
0.459459	0.420579	0.00055535	-0.347297	34	0.00337838	0.351351	0.0810811	0.00420168	0	3	0.00073046	0.000891266	0.124875	0.00238474	1	0.00620891	0.0588235	0.0004095	0	0.0405405	0.00241741	0	1	0	0	0.608108	-0.0810811	0	0.0012087	40	40	0.333333	2	0	0.00055535	0.0882353	0	0	0.00547845	6.85	3	0.142857	2	0.852941	0.0416667	0.0588235	0.027027	0.027027	0
0.181818	0.000420875	0.030303	0	0	0.00539643	0.0606061	0.0684932	0.150685	0.452055	0	1	-0.608219	0.03125	-0.0684932	0	1	0.0111618	0.028169	0.126761	0.030303	7	-0.00290577	0.212121	2	0.191781	0.454545	0	-0.1	0.25	0.0606061	0.00290577	0.00996264	0.00843591	0.015625	1	0.010137	0.0195102	0.121212	33	0.821918	0.00112591	0.0277778	0	0.534247	0.0136986	0.0958904	0	0	0
0.000848896	0.949153	0.419355	0	0	0.0151498	0	0	0.0218699	0.000594707	0.16129	0.25	0	-0.00546747	0	31	0.0322581	0.000594707	0.0185894	0.0166667	0.101695	0.237288	3	2	0	0	0	0	0.0166667	2	0	0.0459677	0	0	0.00874795	0.114754	31	4.00255	5	0	0	0.0153089	0.00178412	0.00676379	0.372881	0	1	8	0.016129	0.00254669
0	0	0.00094697	23	0	0	0.2	0	9	0.000223214	0.00692641	0	0.000473485	2	0.00336134	0.0294118	0.0494987	0.628571	44	0.0147059	0.393939	0	0.0047619	2	0	0.000621118	0.000446429	0.272727	0.00842857	16	0.0714286	-0.322857	2	0.00367347	0.0142857	11	44	-0.00561167	0	0.0142857	0.00142045	9	-0.435897	0	0.181818	0.393939	0.0571429	0.109375	0.0294118	0.212121
0.128871	0.0588235	0.0625	0.3125	0.0151515	0.000237192	0.00591216	0.5	0.00275735	15	0	0.00278219	0.0882353	94.5882	0	0.125	-0.0882353	8	0	0.0882353	0.0882353	0.000474383	0.0137868	0.235294	38	0.0588235	0.00131694	0.0170037	0.00210084	0.0909091	0.0447761	-0.00129758	-0.189189	0	5	1.5	0.016129	1	0.0454545	0.0625	0.867328	0.00692042	0	0.0142463	0.232861	1	2	0.470588	0.96875	0
0.0405405	0.000408247	0.04	0.342105	6	0.822636	2	0.0434783	0.0289855	0	4	0	37	-0.273555	47	0.0135135	0.0107487	0.105263	-257.8	0.0192735	10	0.0289855	0.000381388	0.0384615	0.000190694	0	0	0.0990789	4	0.000381388	0	0.0135135	0.027027	0.00311634	0.00138504	0	2.14085	0	0	0	0.00313283	-0.105263	0	0.0263158	0.00311634	0.105263	0	-0.00034626	0.0657895	0.000526316
1.4717	0.188679	8	0	-0.0019861	0.90566	0.210526	0.526316	0.0181818	0.0181818	0.491228	-15.2	-0.0526316	0	0	1	0	2	0.000565931	1.0566	3	0	20	0.0181818	0.226415	0.0526316	0	0	0.00103199	0	1	0	0.0701754	4	0	0	0.0019861	0.0877193	0.0191989	0	0.117647	0	0	0.00430902	27	0	0.00892582	0.0181818	0	-18.6
0	9	0.00058072	-0.000258264	0.0128205	0.000774793	0	0.534091	0.0952381	0	0.0714286	45	2	4	28	0.0014518	0	0.0127165	0.124773	0.0348837	2	0.0227273	0.0238095	3	0.045977	2	0	0.0227273	1	0.0232558	0.340909	0.0119048	34	0.0714286	4	5	1	0.0227273	0	0.5	26	0.00193698	0.613636	3	0.00189394	0.238095	0.0454545	47	0.227273	0
0	0.109589	0.341658	0	0.00667369	0.0422535	0.0140845	0	0	0.000832501	0.435897	0	0	0.000361141	0.0131579	0.680347	0.00493097	-0.0015083	4	0.00320513	0.684932	0	0.219178	0.0001665	0	34	0.109589	0.0105374	0.0384615	0.038961	0	0.0394737	0.000385877	0	44	0.00320513	0.0422535	0.0769231	0.000355809	0.191781	0.0547945	0	0	0.0273973	-0.00295858	5	0.0273973	0.0730594	0.00351247	0
1	0.04	2	-0.00188088	3	0.0188679	0.216004	25	0.527273	0.24	-0.000991736	0	0.000991736	0.000769231	0.0909091	0.307692	0.461538	0.0188679	0.0020979	1	1.23077	0.0181818	0.00859504	26	0.0545455	0.103448	1	-0.0545455	0.0727273	0.0020979	0.00958678	0.472727	0	0	0	4	3	0.115385	0.2	2	0	0	55	0.025	2	0.115385	0	0.00397878	1	0.109091
0.0363636	0.04	0.00285714	0.000714286	0.00214286	1	22	1.1388	0.0141582	0	3	0	0.0877193	1.12	0.0363636	0.314286	0.0714286	-0.00523238	0.0245614	0.12	6829886	3	0	1	0	0.04	-0.00400123	0.483871	-0.00551378	-0.0193548	0.00166667	0.16	0.000365497	0.0782	0.0178571	-0.314286	0.0181818	4	-162.3	0.04	1	0.000313283	0.0259649	0.368825	0.000714286	0.22807	0.0526316	20	0.92	0.00214286
-0.128205	0.0032967	0	-1.53945	0	0.025974	0	0	0.3125	0.0112179	0.0088141	0.00558843	0	0.00162338	0	0.09375	0	4	0.1875	0	0.320513	34	77272838	0.397436	0.00131492	0.03996	0	0.8125	9.00684	0.000206782	0	0	0	8	0.00248139	0	0	0	0.00803571	0.371795	0.102564	0.0131579	0	0.256098	0.03125	0.128205	0.128205	0	1.34375	3
0.00938086	1	-0.00250156	1	0.136752	0.102564	0	0	0.025641	0	0.109756	0.461538	0	1	6	0.000802311	0.000451671	0.0609756	0	-0.675641	0.037037	0.025	0	0.011988	0.0106316	0.365854	0	0.0365854	0.0125	0.00134953	0.000337382	0.0125	0.128205	8	0.00101215	0.182927	0.0487805	0	4	56	4.68	-8.04096	0.268293	0.000320924	0	0.097561	-0.387755	0	0.0125	0.00669244
0.135135	1.09096	0.000750751	0	0.025641	0.000178063	0.0512821	0.0128205	1.08108	0.017982	0	0.269231	1.33	0.486486	-0.108108	0.702703	-0.00197239	21	38	0.0833333	0.0128205	0.0641026	5	0.0810811	0.000693001	0.000375375	0.027027	-0.00197239	6	0	0.001755	2	0	0.0055918	0.00995733	0.205128	5	52	13	0.010802	0.00287522	0	1	0.013167	3	-6.66757	0.179487	5	-0.000693001	0.891892
0.021978	0.0114943	0.010989	1	0.0322581	0.00628247	0.010989	0.000516596	-811.543	0.0645161	21	0.0286559	2	0.0224719	6	0.0674157	0	0.981019	0	0	0	0.000370782	0	19	0.0344828	52	0.00222066	7	-0.11828	0.0107527	0.010989	0.00520291	0.00011562	0	0.125	0.27957	0.462366	0.483871	1	2	0.00554977	-18.2369	0.0224719	0.47191	0.0322581	0.00134409	0.114286	0.00170982	0.0598876	1.16854
0.00195618	0	5	1	0.166667	0.583333	0.0138889	9	0	3	-0.00497512	0.277778	1	-0.00347222	3	0.0416667	-0.00154321	2	-0.00497512	3	1.19403	0.056338	-0.629851	0	0	0.000459242	3	0.0149254	0.194444	0.472222	0.5	0.416667	2	0.0138889	42	0	42	0.0153846	0.00165837	0.00231481	6	0.166667	0	0.0298507	1	0.333333	0	0.000195618	0	0
16	0.000694444	0.0104167	0	0.00515625	48	2	0.00160714	0.00175809	0.05	0	0.09075	0	0	0	6.29519	0.05	0.025641	1.26061	0	0	0	0	0.000841751	0	0.00833333	0.00198413	0.0128205	0.000265957	0	0	0	0.05	1.11111	0.000632911	0	0.166667	0.0625	0.0021097	0	1.11111	-0.0021875	3	0.00347222	0	0.00625	0.000892857	0.2125	0.0555556	0.222222
44	-0.000294724	0.000132118	0.00178492	2	0.0235294	0.101898	0.192771	7	-245.6	0.0117647	5	0.0114943	0.494253	0.091954	0.0240964	0.0689655	0	0.000141904	1.15663	0.120482	-0.00118906	0	0	0	4	-0.025641	0.091954	0.00251024	0.00317083	0.0740741	0.00297486	0.104651	2	0.0804598	0.000267308	0.494253	0.0722892	0	1	0.0117647	3	1.06024	0.000141904	0.548387	3	0.104651	0.409639	0.00148743	0.000668271
0.358974	0	-0.002442	0.941059	0	0.719348	0	0.000267857	0.000573723	0.000551688	0.0512821	0.0394737	0.0769231	0.0595238	-0.00141723	0.153846	0.00472335	14	0.025641	10	0	0.0714286	-31.9	0	0.0357143	0.0512821	22	0.0463418	6	-0.0030525	5	0.0212766	4	-6.24103	-2.14343	0.0055607	0.000573723	0.00413565	0.000469925	46	-0.189189	0.0238095	0.00114745	0.00100402	0	0.0481928	0	5	3	1
0.0363636	0	0	-0.00501672	-0.94852	0.0013986	1	-0.485714	0.0178571	0.0357143	0.103448	33	0.00997151	1.43884	0	0.461538	-0.00512821	0.0363636	0.02	0.0010989	0	-0.963681	0	0	0	0.410714	0.0384615	-0.00318878	0	6	0.218077	-0.915385	0.021978	0	0.589286	0.0185185	0.115385	0.000974026	0	0.232143	0	0.692308	1	0.589286	0.999001	0.0178571	0.000714286	1	0.04	0.000510204
0.00594422	0.000925926	0.00436508	0.0379747	11	-0.000457247	0.002997	1	0	0	0	0.0253165	0	0.00685871	0.0126582	0	2	7	3.64	-39.5	-3.07531	0.0886076	0.000202388	1	0.00640146	0.000404776	0.000949668	0	0.0634921	5	0.761905	-0.000457247	0	0.0327869	0.0123457	0.0246914	42	0.031746	0	0	0.000809553	5	0.0952381	0.730159	0.666667	9.91031	0.222222	0.00274348	0.0327869	4
-0.00228833	1	0.0148448	0	0.0350877	3	0	0.614035	-0.00515996	0	1	0	2.95458	0.02	0.0535714	11	0.06	0	25	0.0168691	0	0.204231	-4.05651	-0.00153846	0.0877193	0.00137363	-0.257143	0.0181818	0.192982	8	0.561404	6.03502	12	19	0.384615	0.00093985	0.421053	1	-1.04912	0	-1.17572	2	-9.60486	0.00657895	0.350877	0.00153846	0.00558214	0.0148448	4	0.122807
4	0	0.00225806	0.04	0.564516	1	0.177419	0.000793231	3	-0.129032	39	0	0.370968	0	-0.00208117	0.0166667	27	56587852	5	-0.00496278	-1.33029	0.016129	0.354839	0	0.153846	0.0166667	0	0.435484	0.0136476	0	0	0	0.028536	0.0327869	22	-0.00416233	0	0.516129	0	5	0.0241935	2.38462	0.548387	0.00252207	0.741935	0.0819672	-2.64032	0	0.0166667	0
0.03125	0.137931	0	3.0491	0	4	0.448276	0.030303	-0.00208986	0.030303	-0.0031348	0.000615764	0.0030303	1	-0.000918274	0.896552	0.0909091	0.030303	0.00442087	55494731	4	0.000530504	0.469697	0.0689655	0.015625	0.0454545	0.00275482	-0.181818	0.00599401	1	4	0.00799201	0	-0.882759	0	0.0151515	-0.181818	-0.0031348	0	0	0	2	0.0161964	0	0	0.0229885	0.393939	0	0	0.0535714
5	0.0392157	0.377358	0.0892857	0.0171527	-0.142857	0.037037	6	1.09434	0.0377358	0	0.196429	1.20755	0	12	0	-0.00910865	0.00223214	5.5	-1.54898	1	28	0.0012987	1.88979	0.00343053	0.0714286	1	1	29	0.0714286	0.0892857	0.00035014	0.00162338	0.0357143	0	0.0909091	0	0.0357143	0.0178571	-0.00404313	0.196429	0.0114796	-0.00191327	0	-0.000637755	0	2	0.142857	2	6
3	-0.038961	-0.00454545	0.246753	0.000865239	4	42	0.0289855	0.144928	-0.00134348	0	4	-38.4	0.0746269	11	32	48	0	0	0	-0.00715227	1	48	-1.43672	0	0.0266667	2	0	0.115942	0.202364	0.0133333	0	0.00391696	0.0921053	0.103896	0.000775344	0.155844	8	6	-0.116883	10	0	0.00173048	43	0	0	0.0101637	-0.00391696	-0.461039	0.000485601
28	1	0	6	1	1	-0.00131357	2	0	0	0	0	0	-0.00152207	0.0289855	6	5	1	2	0.00675005	0.0111177	0.0289855	0.384615	0.0140845	0.0821918	0.00102229	0	-0.345205	0.115942	0.493151	0.336663	-0.0714286	0.0273973	0.00120773	0.0410959	0.000436768	0.00469131	0.663158	5	0.00119119	0	0.057971	0.000805153	0.376812	0.0150883	-0.00915332	0.0158825	0.0140845	0.150685	0.25
0.00375	-0.2	1	2.05556	-2.97125	0	0.305556	0.00119048	0	0	6	0.0555556	-8.39916	0.0285714	-0.0028125	0.194444	0.0021097	0.0277778	0.101266	0.000178571	8	0.0555556	133369864	0.00198413	0	0	0	0.3875	0	3	7	0.0625	0.425	0.127098	0	0	0.0142857	0.125874	0.114286	1.33333	0.0198343	9	0.111111	49	0.0028125	0.025641	57	0.000793651	1	0
0	0	0.133333	13	0.0273973	0.92	0.421053	0	0.00444444	98.0285	0	0	0.314286	0	0.0933333	34	0.00657778	2.80081	0	0	0.285714	0	1	0.00392157	-44.2	0.0285714	0.306667	0	0.0190476	1	0.0547945	0.12	0.0003861	0	0.00694981	0.657143	0	0	0.0410959	0	0	5	0.314286	0.00266667	0	-0.000177778	1.54286	-0.010084	0	-0.000177778
0	0	-0.025641	4	0.025641	0.179104	0.0632911	0.101266	0.238806	-0.00149254	38	21	0	0.4875	0.0895522	8	0.00302286	0.00296875	0.179104	0.0021842	-54.08	3	0.0307692	0.0895522	0	4	0.0375	0	0.025641	0.169231	0	0.0125	8	0	0	0.0125	0.0384615	0.268657	1.72664	17	1	1	0	0.000474684	0	0.567164	0.208955	0.0128205	0.0625	0.0128205
15	0.388889	0.0121951	0.027027	0	33	1	0.0365854	-669.998	0.0365854	0.000324886	36	0.00406504	0.536585	0	0	0.0263158	0.0131579	0	0.0487805	0.1	0	0.146341	0.00131839	4	0	-0.00237954	12	1.15789	0	0.05	4	0	0	0.00329598	-0.0731707	0.473684	0	0	0	26	0	-0.0731707	0.0121951	0.0243902	0	0	0.0157253	0.0121951	0
0.464789	0	0.0028103	-0.00230894	0.00055571	0.140845	0.655738	1	2	2	0	0.507042	0.056338	0.0434783	0	-0.34507	29	0.017982	0	0.253521	0.00831217	0.0140845	0.00342052	2	0	-0.00528821	0.464789	0.028169	0.00654632	0.56338	0.00140515	0	38	0.0327869	0	-2.65915	0.00695479	0.131148	2	-1.92234	7	0.168666	0.0983607	0.491803	0.0857143	-0.00074129	0	-188.8	0.026973	-0.126761
0	-0.00659341	0.0394737	0	0.0001665	0	20	0	0.00512821	0.025641	48	0.000188537	0	0.0052597	0	0.0285714	0.025641	0.012987	0.000534188	0.857143	0.0285714	0.67033	0.0001665	0.00999001	-0.425641	0.0128205	0.0571429	0.914286	0.896104	0.00164366	46	0.0598718	0.307692	1	0.222222	0.0857143	0.102941	0.0571429	0.0608974	0	-0.230769	0.115385	0	0	0	-0.00512821	-0.00295858	0.000371058	0.00723208	0.0263158
0	84695839	8.7505	1	0.0526316	0	0.164384	0.136986	-0.628947	0.181818	-0.0093985	0.0547945	0.122877	0.0131579	-0.105263	-1.18082	0.136986	0	0	0.0263158	0.547945	0.00192938	-0.0187455	0	0.00623269	0.368421	0	0.0821918	0.0140845	3	0.0135135	0.00138504	0.136986	0.0526316	0.0657895	-11.183	-0.714286	10	0.0151406	64	0.0740741	-0.684211	0	0.0675676	0.0187455	-306.7	0	0.60274	0	0.00727147
0.442857	0	6	0	0	0.9375	0.000460829	0.000230415	-7.54063	0.135864	0.00271739	0.0147059	0.0013587	0.0142857	1.375	0.09375	0.000999001	-0.0571429	0.00100806	0	0	0	1.21875	-0.335714	0.00673469	0.0857143	0.142857	0.0133929	0.0027027	1	0.0625	0.0571429	0.15625	1	0.0322581	5	0	0.115385	0	0.0322581	0.000621118	0.000691244	2	0.000892857	-0.157895	0.101449	6	0	0.030303	0.53125
0.0649351	0.350649	0.0428571	1	0.0657895	0.00402047	0.138889	2.92312	0.012987	0.777778	0.415584	0.00721501	0.00449629	-0.00180375	0.0909091	0.0133333	0.0263158	0.415584	0.0277778	0	-0.0649351	0.0555556	0	2	2	0.00102529	-0.00285081	0.000109631	0	0.0277778	0.0833333	0.0133333	2	0.00607185	32	0.00219298	0.0833333	36	0.142857	0	8	0.000793651	8	0.0379626	4	0.888889	14	36	0	0.0909091
0.0246914	0.00158228	2	0.590909	35	3	0	0.0051853	4	0.00899985	0	0.26506	0.000328785	0.590361	0.53012	0	0.590361	0.590361	0.00164393	0.000753012	0.243902	-0.00756514	4	-0.000725795	0	22	2	0.0487805	0.00015647	0.0759494	0.000435477	7	0.00065757	0.500104	0.0240964	0.0963855	0.0588235	0.060241	2	0.43038	44	0.000440788	-0.00711279	0	0	0	0	0.00463106	0.0131158	0.00046941
0.0434783	0.00543478	0.00519849	0.164706	0.0111111	0.00484405	0.000785752	0.0222222	1	0.18163	73	0.000283487	0.0352941	0	0.010989	0.00662597	0.00103426	-0.0684932	44	0.000566974	0	0	0.0823529	0.0138107	0	0.282353	0	0.0684932	0	0.0111111	0	-0.00255754	1	0.0240964	21	1	0.554348	16.71	0.586957	6	-0.00637996	-47.04	0	0.000130959	0.0217391	5.6	51	5	0.369565	1
0	0.0571429	35	0	0.00453515	0.0154195	0.0154103	31	0.00428571	0	0.115942	0.031746	0	0	0.285714	0.0294118	0.00816327	0.4	0	0	4	0.00367347	-0.00453515	0.0294118	0.314286	0.0428571	1.26984	0.0147059	0.000226757	0	-636.466	0.257143	0.342857	0.0588235	0.571429	0.0588235	0.0819672	0.730159	1.6714	0.00104085	0.00357143	-42	0.0289855	1	3	0.0434783	0	0	0.000920175	0.0147059
0	0.184211	0.722222	0.00198413	28	43	-0.00365497	0.0263158	0	0.00018797	0.00103878	0.972222	0.000396825	4	0.131579	0.0142857	0	0.000526316	2	0.0131579	26	7	0.0135135	-0.00789474	0.0112782	0.111111	0.289474	0	0.000487329	3	8	0.0921053	1.13889	-0.0789474	0.0277778	0	0.473684	0.710526	5	0	0.0131579	0.251944	0.0596711	0.111111	0.315789	0	1	0.710526	0	0
0	0	0	0	0.000377074	1	0	0.0909091	0.0285714	0	1	0	0.000534188	0.0735294	0.0124542	9	0.0779221	9	0.000333	0.435897	0	0.000732601	0	0.115385	28	0.00493097	0	-0.000986193	0.8	0.0897436	0	0.000732601	0.0153846	0.0394737	0.0857143	-0.00192308	0.00252101	2.525	1	3	0.025974	0.0588235	0.00213675	0.000377074	13	5	0	0.00915751	0.0519481	2
0.0533333	0.0107463	0.000918485	0.80597	0.00657778	1	0.000177778	0.119403	2	0.0273973	0.000806777	2	-0.000177778	1.07463	0	-8.63668	0.0597015	0.169231	-0.04	0.000918485	0.0597015	1	39	5	0	-0.00039801	0	0	0.00282372	0.0103483	0	0.00307692	0.0666667	0.52	0.179104	0.0153846	1	0.0111443	-0.00124378	0.0191045	0.00124378	0.346667	0.262388	0.00557214	-0.000533333	19	0.0273973	0.107692	0.0533333	0.000918485
0	0.00384615	0.0313462	0.0517241	-24	0.00461538	-0.00118906	4	-0.0344828	0.00181488	0.0172414	0.5	0	0.0862069	0.00265252	0	3	0.189655	0.1	0	0.0178571	0	2	0.00269906	0	0.00137931	2	16	0	0.0178571	0	0.995005	2	0.0172414	0	3	1.11538	0	0.153846	0	0.00821018	0.000907441	0.00384615	0	0	2	2	2	0.000604961	0
0	0.000992063	0	3	0.0212766	0.00971817	0.761905	0	0.00459184	0	-1.73333	0.489796	0	0	0.01069	0.52381	22	0	0.0119048	0.204082	-197.4	0	0	0	0	-0.00485909	0.25	2	0	0	10	0	6	-0.00485909	0	0	0	0	0.000510204	9	27	0	7.77454e-05	0.00467687	0	2	21	0	1	0
0	0	0.04	0.00538793	0	-0.241379	-0.00965517	0	0	0	15	0	0.16	0.0178571	0	0.999001	0	0.241379	0	0	0	0	0.04	0	-1.44	0	2	9	0	-0.62069	0	0.431034	0.241379	0.719397	0.105263	0	0.0862069	0	0	0	0	0	0	0	0.6	0.76	5.9453e-05	8	25	0
0.0151724	0.0357143	33	0	0.04	0	0	0	8	36	0	0	1.44	0.137931	0.16	0	4	4	0	0	0.0015124	0	0	-40	0.02	22	0	-0.241379	0.0256	2	0.5	0	0	0.705	0	-7.45598	0	1	0	0	4	1.16	0.0243103	0	22	0	0	0.241379	0.5	0.00241984
0.388889	4	0.00034626	0	1	135454683	1.08004	-0.0263158	0.0666667	0.0277778	23	0.00825826	1	0.722222	0.0277778	-11.1491	0.106667	0.0285714	12	26	0.0263158	0	0	4	3	0	0.000793651	0.000730994	0.0277778	0.1	0.342105	0	0.0135135	0.00675208	0.00119048	0	0.0182749	39	0.5	1	0.00950292	10	0.513158	0.865135	0.0394737	0.000730994	2	0.00263158	0	0
0.025	0.153846	1	0	38	11	-0.00153894	0.00438596	0.192982	0.0181818	0	0	10	0.015873	0	0	0.315789	0	-0.00250627	0.0526316	4.12196	0.0363636	0.649123	0.000438596	0	0.0535714	0.140351	-0.00918964	0	3	0.0877193	0	0	0.125	2	0	0	-0.449123	-0.00338566	0.000160049	7	0.117647	0.596491	0.00467836	0.0350877	0.0526316	0	0.0952381	0.0200501	0.00156642
0.0555556	6	0	2	21	0	1	0.272727	0.00891632	0.0041816	0	0	0	0	0.0192308	0.0555556	0.0192308	1	-0.010101	0.0555556	-28.17	0.0909091	1	-0.222222	3	0.0185185	-0.00673401	0.545455	0.227273	0	0.185185	0.75025	0	0.703704	0.357143	0	0.00205761	38	1	-0.0016835	0.037037	0.214286	-0.00988142	0.0576923	0	0	0	0.037037	0.037037	-0.000685871
1	0	0	1.1	0.14	0.00285714	0.00408163	0	0.022	0	0.9	-0.008	0.04	16	0.0208333	0	2	0	0.01	0.0036	0.15	0.029	0.0208333	0	0	0.009	0.00204082	0.0118421	1	0.0208333	0	0.45	-0.16	1	0	0.00204082	0.021	10	0	-0.0032	0.12	1.25	-21.0704	0	0.00517241	0.28	0	28	0.102041	2
0.0344828	0	0.372881	0.000686106	0	0.440678	0	0.8	0	0.0175439	29	0	0.0123267	1	0	0	0.181818	0.0172414	3	0.0727273	1	0	0.0181818	0	0.220339	0.000661157	-0.000616333	0.103448	2	0.218182	13	0.00431433	0.103448	0.0169492	0.466102	9	0.145455	0.423729	-0.000287274	0	9	-18.0558	0.0106291	0	0	0.00746912	-5.64198	0	0.00960549	0.000292227
24	0	0	0.0576923	29	0	0.0384615	0	-0.00221893	0.000999001	0.0961538	0	0.0192308	0.538462	1	0.653846	0.0157277	52	0	0.04	0	0.00113122	0.0465116	1.30233	0.557692	0.0961538	2	0.230769	0.0192308	24	0	0.461538	0.00182399	8	0.65	0.365385	4.49945	22	0.0259392	0	0	0.00536673	0	0	0	0.461538	0.0243902	0	1	0.0465116
3	0	0.157895	0.473684	-0.00350877	3	0.0181818	0.631579	0.00125313	0.0175439	0.00554017	0.0175439	2	0	0.166667	0.000730994	0.00646353	3	0.0416667	0.00297619	8	0.0181818	0	0.0181818	0	0.0416667	0.00250627	0.0350877	10	-1.92409	-548.444	0.00595238	25	0	0.0363636	0.000381388	2	0	0	0.125	-0.478947	-1.12305	0.541667	0	-0.00219298	36	0.416667	0.0416667	0	-23.8
0.00208117	0	0.735294	0.133333	18	6	0.00481464	0	0.264706	0.455882	0.00599129	0.0454545	0	0.00389273	0.387097	-7.35484	0.00240732	0.030303	0	5	0.00645161	0	0	29	5	-3.49251	0	6	0	0.000537634	0.147059	-0.0882353	0.0447761	0	0.00259516	0	0	0	-0.00525131	3	1	0.0322581	0.0151515	0.0441176	16	0	0.0441176	0	1	0
0.0178571	0.5	0.0227273	0	0.446429	0.0108418	0.0892857	0	0.392857	0	1.13636	31	0	0	31	-1.2	0.000999001	0.0251623	-8.89547	0	0.0185185	1.27273	0.0535714	0	1.13636	-0.107143	0.0238095	0.00892857	0.037037	10	0.0555556	5	0	0.107143	0	1.40909	1.40909	0	0.178571	5	0	-0.107143	0	-0.00191327	0.047619	0.553571	0	0	0.0146889	0.190476
0.00510204	0	0.644068	0.0010377	0.118644	0	17	0.0344828	0.0344828	0.0862069	1.7551	0.254237	0.244898	0.559322	0	0.271186	28	0.00207541	0.0689655	0	93790777	0	3	1.39432	0	0	0.0350877	0.0169492	2	3	-0.00775639	0.00211864	0.0408163	0	0.000584454	0.00948003	1	0.00036062	0.0054093	0.000861821	0.000868432	0	0.0175439	0	0	0.0508475	0.0186787	-0.0508475	18	0
0	0.0147059	0.371429	-0.000391389	1.02857	0.0273973	1.2	0.0164384	0.0410959	31	-0.390411	-0.150685	0.142857	0	0	0.575342	0.0821918	0.714286	-0.00195695	0.01409	0.0140845	0.00952381	20	-0.92	1.02857	0	0.0147059	0.00238095	0.0913242	0.0809191	0.657534	0.0833333	5	0.0121331	0	0.0571429	0.424658	0.0136986	2	0	0	0.000190259	0	0.00900732	0.142857	0.190476	-0.0136986	0.00816327	0.287671	3
0.00354925	0.0026087	0	0	0	23	0	0	0.391304	-0.0909091	0.0416667	26	0.0869565	12	-6.1087	0.006	2.07395	0.521739	1.65727	3	0.000408163	0	0.00842105	0.105263	0.000408163	0.24	-0.00181818	3	0	0	0.000909091	0.347826	3	0.02	0.0227273	9	0.0191304	0.54	1	0.5	0	0	2	4	0.08	0	0.0208333	30	25	0.2
0.235294	0	0.0026738	0	12	0	0.0204082	0.0196078	2	0.27451	1	0.625	0.0454545	0.117647	0.00431373	0	0	0.0103806	0	0.00961169	0.545455	-1.18636	0	0.04	0.0231729	0.0980392	0	-0.037037	3	0	0.117647	0.54902	0	27	0	0.0026738	0.0026738	0.529412	0	0.272727	0	0.000726216	0	3.98753	0.00568182	1.13636	0	0.117647	0.979021	3
0.0196078	0	0.00196078	0.00454545	0	3	-0.000891266	0	0	0.000384468	0.0222816	0.0204082	1	1	27	1.97175	0.00196078	-0.0196078	0.00117647	0.227273	0	0.0909091	0.0026738	0	0.05	0	0.0196078	0.0124777	0.363636	0.00999616	0.0231729	-0.000384468	0	0.0196078	7	0.142857	0.0588235	0.000784314	0.00373483	0.0103806	0	0.909091	0.227273	0.000784314	-0.0015083	0.25	0.0231729	0.000784314	-1.18636	4
26	0.00178359	0.0212202	0	1.15385	0.0107692	0.000604961	-0.0344828	0	0.0535714	1.92308	7	0	0.0114943	0.0344828	4	0.000344828	0.00524476	0.0185676	0.00059453	0.538462	0.172414	0.12069	0.0148633	-0.00132626	-0.00334448	0	0.02	-0.00132626	0.0225464	0.00448276	0	0	1	0	0.00149925	0.000769231	0.230769	-0.010107	0.000769231	0.0384615	3	0.12069	0.344828	0.0535714	2	0.0384615	7	-1.57077	3
4	0.313253	0.0493827	0.424575	0	0.00267738	9	0.05	0.0144578	-6.8075	0	0	0	0.00159675	0.0128205	0.000304878	0.832168	0.075	0.000154464	0.0487805	0	0.1	0.00213415	48	-1.16	1	0	0	0.00512821	0.39759	0.000308928	83	0	0.05	-1.04714	0.00301205	0.05	0.05	0.0240964	0.000320513	0	0.168675	0.337349	2	0.0128788	0.000435477	52	3	0.075	0.0246914
0.0012605	-0.000138408	0.0133545	0.0941176	0.0136725	0.000420168	0.0352941	0.0139905	3	4	1.28421	0.552941	0.0111288	0.0823529	0.247059	0.000273598	1	0.00172513	0	0.999001	0.047619	0.0481928	1	0.000280112	0.000138408	47	0.0120482	0.000560224	-277.8	1.02703	0	0.0240964	0.0240964	42	0.135135	1.13514	0.00650519	20	0.00294118	-0.00123839	0.0111288	0.0823529	0.0117647	3	0	0.105263	0	0.027027	39	0
0	0.0169492	0.015873	0.0153846	0.0847458	0	0	0.00168269	4	1	-0.0555556	0	0.169231	2	0.0461538	-0.107692	0.0016568	0.0615385	14	0.885246	0	3	0.015873	0.3	3	0.310345	0.246154	0.00222284	0	0	0.0307692	0.101695	0.0153846	0.0461538	0.00504414	0.0169492	1.01639	0.0035309	0	0.00153689	-193.3	0.655738	0	0	0	0.107692	0.437716	0	0	-0.0016568
0	-0.00213904	-430.759	7	2	2	0	0	0	1.37255	3	0	0.0038961	5	0	0	-0.307692	0	0.0784314	0.0392157	26	0.241379	0.431373	60774397	0.784314	-18.8	0.272727	0	0.00438871	0.0196078	-0.0181818	0.0112045	0	0.0192513	0.0727273	0.0909091	0.117647	0.0010101	0.0188679	2	-0.00213904	0.235294	0	0.000673401	0.156863	0.0188679	0.00958678	0.0188679	0	0.0925926
0.00927835	-0.00371134	0.0618557	0.15	2	0.0102041	0.0015	-0.0032	9	0.0412371	0	0	0.0102041	3	0	0.18	0.14433	0.04	3	0	4	5	80	-0.00733881	0	0.53	6	0.927835	0.000210526	0.268293	4.81	0.06	0	0.027972	2	0.0102041	0.00437363	0.00845361	0.02	110281287	0.0736842	0.309278	0.0055	0.0032	0	0.01	0.00845361	0.000651112	4	1.21649
-0.763291	9	0.00394542	0.000860585	0	6	0	0.333333	-0.333333	1	-0.214286	0.00183011	2	0.047619	0.119048	1	0.0714286	8	0	0	0.0253165	0	7	0	0.0121951	0.00255102	0	2	0.0126582	0	0	0.0379747	14	0.000717154	0	0.0243902	0.166667	0	0	0.253165	0	1	0	0	0.0357143	0.00542495	-8.50971	0.047619	-0.00542495	0.0759494
0.0232558	0.00918762	7.62161e-06	0	0.585786	0	0.000123701	0.0524468	0.531915	0.000247402	0.106383	0.0909091	4	0.16129	0.00197922	1	0.0638298	66	0	-0.00557244	0.00148707	-40.23	0	0.000343171	2	0.329787	0	29	0.0123967	1	0.00113173	0.00105708	0.0681818	0.0106383	0.454545	0	0.00588502	3	32	0.000528541	0.0106383	0.0319149	0	0.285714	0.0851064	0	0.234043	0.000247402	0.0744681	-0.00067904
8	0.0754717	47	0.0754717	0.267949	0.684316	111	0.00438276	0.00267835	0.663845	0.162162	0.00264971	0.000509944	0.000333667	35	0.000892785	0.0540541	73.6867	0.00900901	0.18018	0.132075	0.0003465	0.000686106	0	3	0.2	0.018018	0.00917431	0.225	-0.0819672	0.0545455	0.0900901	0.0720721	56	0.000754717	0	0.0566038	0.0909091	-0.00154655	8.66251e-05	-0.0630631	0.0754717	0.234234	0.622642	0.036036	3	-318.6	0.000568136	0.00961538	0.358491
7	0.0322581	0	0.000284765	2	0.0107527	0.00498615	0.0107527	4	0.0163467	0.0526316	0.0638298	-0.430588	0.118644	0.00470588	0.000126823	4	0.0526316	-0.00123839	0.0736842	33	50	0.305882	0.0107527	0	0.0240964	4	0.000554017	17	0.000671892	2	0.0215054	0.0421053	4.33333	0	1	4	0	0	7	0.0705882	-0.32	0.0107527	0.0744681	0.0123839	0.0212766	0.452632	0	-0.00336842	1.55294
6.51042e-05	0	0.228361	0.0078125	4	0.00323486	4	0.046875	0.00177083	0.015625	1	0.000768443	0.00371585	0.508197	0.138055	0.00244141	0.0333333	3	0.00787402	8	0.0416667	0.101562	0	0.00512695	-1.01767	0.476562	0.000492126	11	0.00191257	0.00280762	-0.508197	0.65625	8	0.108333	0	0.34375	1.09836	-0.000366211	1	-16.2005	0	0.213115	61	0.101562	0.0787402	0.015873	0.0234375	44	0.117188	-0.00281762
0.823439	61	5	10	0.00403852	0.0517241	3	0	0.000931966	2	4	0.0862069	0.251301	0.666667	0.00520214	8	0.0540541	0.12931	0.000749625	0.27027	0.000330606	71.6551	0.0608696	2	34.52	0	0.0258621	0.0540541	0.104348	0.468468	0	0.00089955	0	0.0445402	0.0344828	61	0.00917431	3	0.463415	5	0.603448	11	0.00543647	0.0175439	0.000553622	0	0.738739	0.000626714	0	0
0.00141011	0	7	20	1.22523	0	0.00877193	0.00248524	-0.152107	0.0275229	-0.00155328	0.000486973	0.0689655	0.162162	2	-0.00163496	-0.00713921	0.0775862	0.267949	0.65374	0.000286	0.594828	-0.172414	0.666667	0.0540541	0	0.104348	0.0258621	-6.03964	0.00917431	32	0.00963032	0.00148633	0.230769	0.828829	0.026087	0	0.525862	0.00310655	0.0073004	0.0263158	0.00877193	0.0540541	69	0.018018	0.0431034	0	0.0775862	0.0689655	0.00877193
0.000118357	5.94	0.0998319	0.00103169	0	35	11	0.588235	-8.02268	0.168067	0.008038	3	0.10084	0	2	0.017094	-0.00162418	0.0521739	-0.000635548	119	0.00338959	0	0.00210084	-0.0756303	4	0.0105225	0.104348	0.000589536	0.00153905	0.00074366	9	0	0	0	0.403361	0.0336134	0.0521739	0	0.0109783	9	-0.000635548	0.00131531	0.00840336	-0.00105042	0.0884956	0.0176991	0.00117907	0.0530973	-0.696609	0.0677966
0.0165289	0.00171062	0.00813008	0.00423029	-0.000424178	-0.243902	2	0.0247934	0.000997862	67.7079	0.0487805	0.000424178	57.5	-0.0406504	0.121951	0.0347826	0.0162602	0.00442858	0.00053312	8	0.243902	7	0.00013328	0.00884956	0.520325	0.455285	2	0	0.00046648	0.000769527	0.0406504	0.000923432	0	0.173913	0	2	0.487805	0	0.487805	0.000712758	0.0162602	1	1	0.0884956	0.0894309	0.26087	1.17753	0.0353982	-0.000121344	0.000997862
0	1	0.0263158	6	6	0.153846	0.00591716	-23.5	2	0.153846	0.00236686	0.00710059	0.00473373	0.0307692	0.0004884	0.001998	0.646154	0.00690335	0.0307692	1	0.246154	0.0128205	39	0.000799201	0	0	0.0833333	0.0526316	0.461538	0	0	-0.0769231	0	0.0512821	0	0.0130178	0.0001665	6	0.0014652	3	0.576923	0.230769	0	0.00473373	-0.00236686	-0.221155	0	9	0.0615385	0.215385
50	0.155172	3	4	0.00344828	0.000674663	0.327586	0.517241	0	-0.00250784	0.527273	0.0695652	4	42	0	0.0689655	0.1998	-0.00454545	0.0258621	0.0005997	-0.000606061	0.00658307	0	5	0.000652767	58	38	13	64	0.037962	0.00925926	0.00877193	0.0603448	0.0608696	0.1	0.00029985	0.00877193	0.152241	0.603448	0.0431034	0	0	0.00485893	-0.137931	0.0545455	0.00371581	-0.000522466	0.000673401	0	0
0.00138166	0.036963	19	0.761091	0.0215054	0.00657109	0.00112007	0.0309278	-8.62237	0.000224014	0.391753	0.0515464	0	0.00520778	-0.00231433	0	0.00284033	0.000566444	0.0860215	0.408602	1	0.000411206	0.0412371	0.000322165	0.546392	0.000107388	0.505155	0.0618557	0.0105263	0.010989	0.00138166	0.00520778	0.000536942	55	1	0	0.0315789	9.01182	3	0.0215054	0.00330852	2	0.618557	0	36	0	0.844156	0	0.00265703	0.107527
0.00068593	67	0.000342965	0.0789474	0.0964912	0.0733945	3	1.00917	-0.000321906	3	0	0.000643811	0	0.385321	0.204404	0.000163961	0.000153894	0.0107838	0.0263158	0	0.0178571	0.0550459	0.000171482	0.00321906	0.0438596	41	0.0917431	1.22936	-0.41512	0.0373832	0	0.00877193	0.00587406	-0.000643811	0.000515996	0	0.0183486	0.0192105	5	12	0.0733945	0.346154	0.0178571	0	0	0.0825688	0.012287	0	8.19807e-05	2
0.00209171	0	0.000155255	0.000406108	0.000153894	0	0.000318979	0	0.00185185	0.00407818	-0.116279	0	0.037037	0.00330871	0.0363636	-2.26684	0.0181818	0.037037	0.00146199	0.0263158	0.345455	38	0	0	0	-0.245614	0.298246	0.163636	0.345455	0.0357143	0.0175439	0.0178571	0.000615574	1	0.00877193	0.0438596	0.00892857	0.0727273	0.0530973	0.00892857	11	0	0.5	0.298246	0.00138077	1.23636	0.535088	0.0178571	0.196699	0.101852
0.04	-1.58375	0.0133333	0.586667	0.0461538	0.08	0.00342342	7	0.00716418	3	0.0597015	0.000918485	0	0	1	-0.376	0.00018018	0.0133333	0.119403	0.00517413	0	0.0410959	-0.00756219	0.133333	0	0.00358209	0.000410256	0.373333	-0.173333	0	25	0.0666667	0.000459242	0.0136986	0.586667	3.665	0.0410959	0	1.07463	0	0.0540541	5	-0.12	0.00144144	0.0167164	0.0032	0.121878	0.626866	0.44	-0.173333
-0.00198531	0.0140845	0	0.000938262	5	4	1.94	0.231884	0.028169	0.8002	0.0150883	0.202899	0.115942	0.144928	0.985507	4	0	4	0.144928	0.0144928	0.115942	0.000865239	0	0	0	0.0136986	1	0.465753	1	0.000761035	0.143333	1	0.144928	0.028169	11	0.0136986	0.025641	0	18	0.00224903	0	0.318841	0.205479	0.0149254	0.0136986	1	0.117647	0.000951294	0.0075061	0
0.000204082	0.0761905	1	-839.594	0.0285714	-2.0016	0.0204082	0.047619	51	0.0127619	0	54	0.000291545	0.0510204	0.000612245	1.34	0	-34	0.02	-0.000952381	0.0673077	0.0030839	0	2	0.0288462	0	0	0.00154195	2	-0.332762	0.00952381	0.000571429	0	0.32381	3	0.02	22	0.134615	0.132653	17	0.32381	12	-0.000571429	0	-0.0285714	0.0857143	0.361905	0	0.47619	2
5	3	0.113208	0	0.00101989	4	0.0377358	0.0384615	1.24528	0.0181818	-0.00543652	-0.000478316	59	-0.125	0.00595238	6	0.0111186	0.00421159	0.027027	2	3	0.190809	0.144144	0.0272727	0	0.00909091	0.000241313	0.0188679	0.00253991	0.0267857	0	0.25	0.0181818	1	0.0714286	0.549423	0.526786	0.00446429	0.589286	0.150943	0	0.0377358	0.178571	1	21	1	-0.00336927	0.00353774	0.973027	0.000402188
0.025641	0.0246914	0.000145159	0.00139018	0	0.45	0.0123457	0.0114458	0.0481928	0.00287342	1	-0.372289	0.000641026	-0.000145159	1	0.0240964	0.373494	0.00121951	0.0963855	1	2	3.57707	0.1	0	0.0481928	-0.000634115	-0.121951	5	0.0123457	0.0843373	0.025641	0	31	0.000641026	22	8	0.0722892	0.26506	0	0.0138554	0.000308928	1	0	0.00903614	5	0.00243902	0.216867	0.0731707	0.0114458	0.0246914
1	-0.969885	0.59596	4	0.00265816	0.40404	4	5	0	0	0.000318979	0.00133993	0	-0.00420875	2	13	0.00173781	0.000306091	0.002849	0	0.105263	0.0537634	0.040404	0.020202	-0.002849	0.315789	3	0	0.0103093	0	0.8	0.168421	0.020202	0.00113186	0.00531632	0.000108613	0.000217226	0.00113186	-0.000637959	1.09474	0.0412371	0.020202	4	-0.191919	0.589474	0.0040404	0.00171858	0.273684	0.0103093	0.0102041
0.211538	0.00174825	0.403846	64	0.326923	0.0813953	0.000746826	0.0232558	0.151163	4	0.00174825	0.0192308	0	0	0.795455	58313149	0	0.768232	0	2	0	2	0.00396406	0.326923	0.000447227	0.00980392	0	-0.190476	0.00206044	-0.00280449	0.000746826	1.16504	0.386364	0.136364	0.0227273	4	0.00980392	0.181818	0.954545	0.0480769	0.0294118	0.000466766	0.0454545	0.00443787	1.40909	0.0454545	0.000223614	0.000528541	0	0
0	0.102564	48	2	0.00179937	0.29661	0.0169492	-0.60614	0.701754	0.315789	0.00966399	-32.1	0.313559	-0.00065189	0	0.00892857	0.0350877	19	0.0169492	0.0178571	0.000329749	0.0338983	0	0.0258621	0.000156642	0.0044603	70	0.547175	0.449153	0.550847	0.00862069	4	14	0.0677966	7	0	0	0.152542	0.0689655	0.0207627	0.59322	0.00787987	22	3	4	0.000453995	3	1	0.0526316	5
0	0	50572508	-0.00247561	15	0.0121137	0.037037	0.135922	0.000899442	0.0194175	0.0776699	-0.0890278	0.00990099	0.00480983	0.247706	0.180826	0.00347991	0	0.0642202	0.000934421	-0.00124699	0.0648148	0	0.000589176	0	0.92008	0.000179791	0	0.0183486	0.0904128	-26.7	0.0373832	0.330275	2	0.000589176	0.00124699	0	-0.558447	0	0	0	0	0.776699	0.00917431	0	0.796117	0.000173386	0.0373832	0.42957	0.00366972
0.0841121	0.019802	0.00131016	0.123876	0.217822	0	0.019802	0.01257	3	0.712871	0.00149449	8	1	0.00280217	0.0471698	7	0.000717604	4	46	-0.272897	0.0303738	-0.479208	0.0190476	0.00132163	0.00133511	0.129252	0.175824	0.010101	-0.00168531	0.046729	0.0990099	0	-0.00436315	1.12871	1.2162	11	0.00060006	0	10	0.00060006	-24.2	2	0.00436719	0.00080008	0.013986	0.000960783	3	0.102804	0.020202	0.000825083
0.03	0.0618557	0.000105263	2	-0.1	0.00948454	10	0.226804	0.00147368	0.0412371	1	0	0.0102041	0.0105263	1	0	0.1	0.123711	-0.001	-0.1	3	0	5	3	0.164948	2	0.01	6	0.026973	0.0064	3	0.64	0.00166615	0.46	5	0.103093	0	0.03	0.000370876	0.1255	2	0	0.0113402	0	0.00086815	-2.602	0.0131959	-0.28	0.000434075	0.0306122
0.5	0.773585	0.375	-0.00260939	0.0808081	0	6	0.0377358	0.727273	0.040404	3	0.00160199	1.21212	49.5	-1.38292	0.00961538	0.00481	0.0808081	0.0808081	0.0015392	-861.841	0.000269542	0.657322	0.040404	1.41575	0.122642	34	0.0529471	7	0.00673854	-0.001068	0.413793	1	5	0.020202	1.19192	0.000208268	0.282828	3	0.00367765	-0.517172	0	0.0190476	0.242424	17	0	106	-1.88256	0.000416536	17
0	0.00458333	0.025	0.4	0.075	0.0491803	0.0333333	0.108333	0.00833333	41	79	0.491667	0.0727273	0.00847458	79	0.0254237	0.00118056	59	0.0840336	0.0833333	1	0.153086	-5.08727	-0.000833333	0.0185185	1	0.0181818	0.00263889	-1.50309	45	0.236364	0.141667	0.0181818	0.01	0.000673401	0.141667	0.0166667	0.0003367	-0.0166667	0.0338983	0	0.00423611	0.0166667	0.333333	-0.806837	7.71605e-05	2.75	0	0.181818	7.71605e-05
6	0.00992474	-313.2	0	3	5	-0.079646	0.00100134	0.0560748	1	0.079646	0.00884956	8	0.345133	0.079646	0.106195	0.0357143	0.082243	0.00860144	0.000421408	1	0.539823	1	0.079646	7	33	0.000704832	0.000704832	0.0560748	0.0389381	0	0.242991	31	0.00860144	0	4	0.000790139	-5.85421	0.00115789	29	0.0267857	0.265487	0.19469	60	0.000316056	0	0.539823	0.00148871	0.000632111	0.967799
137783535	-0.25	-3.16076	0.0277778	0.00272392	1.08333	0	0	0.0384615	0.00064914	0.0886076	0	0.582278	-0.0059775	0.21519	-0.0059775	46	0.0277778	2	0.0641026	0	-0.000351617	-0.000351617	1	0.111111	0.138889	2	0.222222	0.0555556	0.122917	-0.327848	0.0277778	0.506329	0.025974	-0.00105485	0	0	0	0.111111	0.000180832	0.012987	3	0.0506329	0	4	-0.0379747	0	0.0140647	0.00064914	-0.806944
0	0.046729	0	0.000416536	11	1	2	0.00925926	0.383838	10	-0.00205761	0	0.0808081	0	52	8.65351e-05	-0.00165344	0	0.0377358	0.0740741	-0.000748223	0	5	0	1	0.000190913	0.0048011	0.0188679	0.0185185	0.121212	16.34	2	0.109091	0	1	0	0.037037	0.000624805	0.518519	0.037037	4.8	0.0606061	0.00925926	0.0283019	1.05051	2	20.693	0.00151043	0.20202	0.00094402
4	0	0.0471698	0.000349406	0.00892857	0.0350877	9	0.535088	0.00213045	0.00860949	0.00943396	0.00104822	0.00292398	0	0.000503574	0.000655523	0.333333	8.27541e-05	4	48	0.0100715	0.000349406	0.000174703	-0.280702	3	0	0.981481	0.00174703	4	0.0925926	0.0740741	0.908092	0	0.115044	-0.000324886	-0.0877193	0.000698812	-0.592593	0	0.0350877	0.421053	0.157895	0.5	0.0614035	0.00854701	0.00404858	0.0555556	0.00990903	3	0.54386
-0.000915919	0.161616	0.000833073	1	0.000208268	0.242424	0.0515464	4	0.000416536	-0.00271845	0	0.000208268	0.0618557	0.0194175	-0.43831	0.407767	0	61	3.125	0.387612	12	0.002886	0.727273	0	0	0.184466	-0.00138696	0.919081	-0.002886	2	0	-301.9	-0.00176523	0.00312402	-0.00179093	0.00020018	0.0757576	0	0.000208268	0	-0.000848336	0.0130909	0.020202	0.331668	0.019802	0.0291262	1	0	3	0.300971
0.121212	0.00270062	2	0.347222	0	0	0.121212	4	0	0.00128041	-3.19306	0.545455	0.000434028	0.00094697	0.000163966	0.030303	0.0606061	0.0138889	3	0	0.222222	0.0145455	2	0.363636	0.125	1.06061	0	0.611111	0.5	0.0185185	0.194444	0.0285714	0.0117845	0.00270062	0.00694444	0.194444	0	0	3	0.00694444	0.00534188	0.028169	0.5	0	0.00094697	0.0277778	0	0.181818	0.611111	9
55	0.00640537	46	0.227848	0	0.0379747	0.000999001	0.037037	45	0.000725795	0.582278	1	0.0759494	0	0.000150965	42	0	0	0	0.0609756	0	0	-0.572152	1	0.0506329	0.151899	0.060241	-0.0021625	0.240964	1.16456	0.0056612	0	0.00488028	0.936709	3	0.012987	0	-0.000725795	-0.00342114	0	0.00638699	0.0123457	7	23	0.012987	0.108434	0.0253165	0.012987	0.037037	0.325301
7	-0.291	0.02	4	2	0.35	-0.00297872	0	0.0638298	0.0043	0.170213	0.00255319	0.12766	0.0609391	3.8	0.02	-0.14	0.0102041	12	0.00262626	0.000326087	1.21277	0.0044	0.000693802	0.03	0.0425532	0.000707071	3	1.21277	0.21	0.151515	0	0.0108696	1.19149	0.03	0	-0.593617	0.0326087	0.00128949	0	4.2	0.09	0.0093617	0.918758	1	0	0.04	3	1	0.12
0.0744681	0.0434783	0	0.000125156	0.0108696	26	0.583417	0.214492	0.00231267	50	0.0319149	0.0049975	0.0638298	0.00407424	0.0319149	0.3996	-0.000489117	0	3	0.000125156	0.606383	47	0.0108696	0.605395	0.297872	0.000800732	1	0.00226347	0.393606	0.106383	0	-27.4	0.0638298	0.873563	0.091954	6	0.00216362	0.0108696	0	0.5	0.0319149	0.393617	0	0	0.0117647	57	0.606383	0	0.00148313	0.510638
0.000403145	1.21951	16	0.0314961	0	1	0	0	0.00410818	0.107438	0.00446401	0.023622	0.97561	0.008	0.000682001	0.243902	2	0.016	0.00322401	2.32592	0.0708661	24	0.0249344	0.015748	0	2	0.000195224	0	0.000845969	2	1.10569	2	0.00174696	0.000134382	0.008	0.00348432	0.585366	0.0629921	0.241379	0.0066577	0	0.008	0.484252	0.000656168	0.00787402	0.000774293	0.0074259	0	-16.7608	0
19	0.0816327	-0.00360144	3	0.392157	0	0.0999001	0.0612245	0.03125	0.5	0	0.01	1	0	0.000582411	-0.215686	0.52	0	6	0.02	0.0588235	0.142857	0.01	0.0990099	-1.08623	0.00192234	0.0392157	0.02	0.411765	0.714286	0.0196078	0.0625	-0.0392157	53	2	-0.176471	0.0594059	0.118881	0.0408163	0.000202061	0	0.480392	4	0.0588235	-0.176471	0.00134564	0.588235	0	0.000454182	0.0392157
0.000202881	0	0.236559	2.09506	0.00336831	0	0.0322581	0	0.289157	0.00288109	27	0.00107527	0.0493827	0.0116595	0	0.344086	0	36	-1.30313	0.000297486	0.192771	0.00119474	1	0.0481928	1	0.0123457	0.000785752	0.11828	0.0240964	19	0.0559441	0.516129	8	-1.21958	0.00481928	-0.309677	0	0.076087	1.64975	0.000818139	-0.00240964	0	0.000398248	0.00104767	0.430108	0.00520291	-0.270968	0.0833333	8	0.0430108
0.0540541	13	0.0327869	43	0	0	0.00242382	1	0.157895	0.786885	0	0.229508	1	0.00333426	0.0194133	0.52459	0.000223015	0.00393443	0.52459	0	-657.746	0	0.407895	-0.313158	0.0655738	0.578947	0	9	0.131148	0.0394737	0.578947	-1.41218	0.00969529	0.00761773	0.0169492	-0.00603969	0.121303	0	2	0.592105	5	0	0	0.125	0.0810811	-0.00603969	1.47541	0	0	1
-0.00049975	0.000477783	-0.347826	-0.0217391	0.000252621	0.108696	-34.8	0	0.000708885	0.0549451	0.0114943	0.00149925	-0.00049975	0.0109945	0.0978261	0.0326087	6	0.0111111	0.00120773	0.00567108	0.183908	4	0.183908	47	0.0569431	0.0111111	-36.33	2	1.14943	-0.0909091	1.08046	0.000540906	0.091954	0.0229885	5	0.0869565	0.51087	0.0543478	0.0217391	-0.000236295	8	4	0.0957471	3	3	0.0222222	0.375	0.000716675	0.48913	0
0.00164393	2	0.00065757	0.000158378	2	0.390244	0.0759494	0.0759494	0.0012502	1	0	0.00555727	0	0.988012	0.597561	0	2	0	4	0	40	-0.623797	0.0253165	0.006395	0.0125	0	0	0.0012502	0.00123495	0.00475907	39	0.0375	0	-0.0100088	0.00328785	0.0853659	6	0.00555727	2	-22.5	0.609756	0.609756	0.0120408	30	0.134146	0	0	0.0493827	0.000158378	-0.2
-0.168831	0.363636	-0.168831	1.24242	0.00505051	0.00463822	0.010323	0.0360606	22	0.363636	0.00378788	1	0	0.00153794	1	4	21	0.424242	0	0.030303	17	0	0.003996	1	0	0.030303	0.04	0.00649351	0.000473485	0.030303	1.19	0.0519481	0.00162338	0.311688	0.168831	-0.402597	0.381966	0.0606061	0.0125935	0.012987	0.746254	0.00196773	0.000202922	8	0.000202922	0.333333	1	0.046875	0.0649351	0.00649351
0.336957	0.00127779	0.00252781	0.000258799	0	-0.025641	0.252747	0.0111111	0.00985844	0.554348	0.206522	0	-0.000517598	0	0.0666667	-0.405652	0	0.00165406	0.139535	0.173913	0	0	-0.0869565	0	0.0543478	2	0	0.0222222	0.0164186	0	0.0978261	0.0333333	0.0128918	0.72093	0	0.00353893	0.282609	0.186047	0.000517598	0.44186	0	0.0123119	1	0.010364	34	0.116279	2	0.0978261	0	0.00119446
0.196721	5	0.0672269	0.00376243	32	0.10084	0.00771456	0.689076	3	0	0.0983607	-55.8	0.000140115	0.202185	70	0.0327869	0.00854701	-0.000630517	0.000140115	0.00125009	0.000287294	0.540984	0.00661248	2	0.0672269	0.00027552	0.00819672	0.00854701	0.114754	11	-0.97563	0.00716352	0.0245902	1	0	0.459016	0.201681	0.000210172	0.00443429	0.057377	0.00030996	16.5229	0.017094	0.198062	0.403361	0.0327869	0.0416667	0.000702576	0	5
0.000398883	0.255319	0.00161887	0.0422535	-23.5	2	0.651376	0.046729	-0.0458716	0.330275	0.137615	0.000975991	0.0138591	5	0.000985028	-8.4168e-05	0.00351357	0	0.0108696	0.504587	0.0073501	8	0.00531915	0.00591017	2	0.000985028	0	0	0.000199442	59	0	1	0.0183486	0.0555556	0.110092	0.0462963	0.0458716	0.00110432	36	0.0183486	0.155963	0.000498604	13	-0.345455	0.106383	0.307692	0.00934579	0.00934579	-14.4542	-0.000899011
1.06122	0.192308	0	0.0127551	0.00980392	0	0.000396275	0.00980392	0.00079255	52	0.0196078	-0.134615	0.00980392	3	7	0	0.0291262	1	-0.00274725	0	2	2	0	1.06122	0.00425296	0.0288462	0.00360577	0.0196078	0.0294118	4	0.00277778	-291.9	-0.00129438	-818.636	0.00129438	1	0.0288462	-0.00110947	29	0	0	0.0204082	0.0192308	3	0.5	0.0115777	0.00416493	0.03125	0.000200321	0
0.119565	0.0754717	0.330189	0.387612	0.00961538	0	-18.8241	0	-0.0943396	0.0849057	-0.0943396	3	0.00195799	0.0425532	0	0.0192308	0.00943396	0.0425532	0.000512715	0.54717	0	0.0943396	0.0192308	0.679245	0.0212766	0.234043	2	0.00961538	2	0	1.02128	0.00391598	3	-0.00343171	0	0.176471	-1.61537	0.000898473	0.0729271	1.31915	0	0.12766	0.0425532	0.765957	0	0.0666667	0.0188679	0.093617	58	0.350649
-0.00113208	0.00981132	0.00019253	0.0566038	0.0102041	0.0101887	-0.6054	9	0.0192308	50	0.0188679	0	0.00961538	0	1	50	0.00104822	0.566038	0	60	0	4	0.150943	0.00888889	0.226415	0.0204082	52	0.00038506	0	0	0.000204082	0.000288795	0.00961538	7	0.000628931	0.557443	0.00222222	34	-0.000377358	0.0849057	26	-0.0188679	0.000204082	-0.0566038	0.0849057	0.0660377	0.00471698	2	0	5
0	0.0192308	0	0.230769	0.480769	0.00517751	-0.00221893	0	2	0.178821	0.76	6	0.16	0.0204082	0.0776699	0.000204082	0.00461538	-0.000739645	0.00961538	2	0.230769	54	0.00028006	0.000204082	1	0	0.09375	0	0.362637	0.76	0.557692	0	0.000816327	0.000204082	0.0769231	50	0	0.0384615	0.208333	0.0306122	0.615385	0.471528	-0.00240385	0.00135922	0.0196078	7	0.00443787	0.0384615	0.0384615	0
-0.142857	9	46	0.0104167	0.164706	0.000566974	6	0.142857	0.0104167	2.30588	-0.00144058	0.988235	0.0208333	0.0612245	0	-0.142857	0	0.00110647	12	0.211765	23	-0.142857	-0.000208247	0.137	0.101961	0.0705882	0.0204082	0.000368822	3	-21.9	0.0208333	0.0102041	0.000485143	0.571429	0.00194057	0.000210393	0.489796	0.027972	0.0104167	0.010084	0.0306122	0.0104167	0.193878	0.0306122	47	0.012485	0	0.03125	0.00239484	0.0705882
0.535088	0.0720721	-0.0701754	0.517544	0.000776277	-0.0350877	0.000461681	0.00112667	7	-0.000877193	0.00917431	0.0619469	0	-0.000307787	3	0.482456	0.0263158	0.0526316	0.00892857	1	0.0178571	0.0540541	0	0.0175439	0.00853485	-42.47	0.166667	2	0.0178571	0.0350877	0.0083768	-0.000615574	6	-0.00126442	0.000543394	-0.1	0.000307787	1	0.00159451	0.0022512	0.535088	0.452381	0.000495909	0.0353982	0.0917431	0.0263158	0.0178571	-0.000632211	1.0991	0.0789474
0.445455	0.545455	1	0.000178253	0.345455	6	0.000991736	0.0277778	0.0185185	0.00504132	0.0818182	0.00980392	0.000495868	0.0366972	0.272727	0.0272727	0.0185185	0.109091	1	0.0769231	-0.0032656	10	12	0.00104895	1.01923	-0.00132626	0.0588235	0.211538	0.0769231	5	0.00925926	0.00026738	2.19165	8.91266e-05	0.00909091	0.0825688	-0.0363636	0.0185185	-0.000495868	2	0.0454545	0.554545	57	5.855	1	2	-40.69	0.692308	0	-0.000991736
0.0340909	0.0138889	1	0.0012147	1	0.000998752	0	0	1	0.00530864	1	0.000255255	0	0.0222222	0.0540541	0	0.216216	0.53125	0.0305061	0.152778	0.522222	0.0625	0.0138138	0.202247	0.511111	0.00278578	0.0333333	2	0.477778	0.00412913	-0.0444444	-3.07	0.243243	0.00469136	0	0.0224719	43	-20.8095	0.000375375	0.0810811	0.952272	0	0.0333333	0.0540541	0.000308642	-0.00517539	1.24324	0	1	19
0.0666667	0.000421941	0	0.0925	0.0222222	2	0.0113636	7	4	0	0	0.177778	0.230769	-2.64444	4	22	1.30864	0.355556	1	3	0	-0.589383	0.0987654	8	-0.177778	0	4	0.0987654	0	0.00197531	0.307692	0.17284	0.0454545	0.0379747	0.0493827	0.17284	0	0	0.0101509	0.271728	0.148148	0.00329218	0.00110972	0.0222222	1	0.00713306	0.839506	0.000421941	-0.241379	0
0.0277778	0.000356125	0.961538	0.423077	0.0117521	0.00303644	-0.0740741	2	0.000432676	2.07692	0.037037	58	-0.00249288	0.0384615	0.462963	4	0	0.000778816	0.0103276	0.259259	0	0.692308	0	0	0.0188679	0.00997151	0.0961538	-0.000524109	0.00265252	0.0188679	-0.302778	0.0188679	0.173077	0.00438596	9	0	0.0185185	0	0.000377074	-0.0014245	-0.000758956	0.246753	0.00377229	0.0925926	0.462963	0.407407	-0.00111111	0.037037	28	0.000635439
0.136364	0.00020605	3	-35.5	0	0.000258264	0	0	0.0113636	0.0722892	45	0.000258264	-35.5	-0.0227273	0.0240964	8	48	0.00301205	25097175	0.477273	0.0227273	0.00118994	1	0	43	0.0963855	0.0116279	0	3	0.000140292	-261.9	0	0	0	-0.0222222	2	2	0.0574713	6	45	0.240964	11	0.819277	0	0.386364	0.0722892	0	0.5	0.000280584	0.000258264
1.05155	0.00937207	5	1	-0.000361729	23.7309	3	0.0462963	0.000292398	-0.00247423	0.0841121	3	0.0188679	0.0654206	0.000389864	0.226804	0.0015273	-837.014	0.0618557	-0.0015273	0.185567	0.00534555	0.000217037	0.000434075	29	0.35702	0.000217037	0	0.0618557	0	28	-33.6	0.792208	50	0.0740741	43	0.0471698	0.185567	0.103093	1	0.00925926	-0.000162443	0.00925926	-0.00114548	0.00420008	57	0.103093	0.0283019	0	0.0277778
0.0365854	0.000259471	3	0	0.00106473	0.000768049	0.000452694	1.2619	41	49	0.585786	0.0425532	0.00135808	0.0212766	0.0127551	0.0851064	-0.431915	-0.00135808	10	0.0714286	0	-0.00165485	0.0015361	0.0319149	0	42303362	0.510638	-0.0425532	0.0319149	0.428571	0.0425532	0.0851064	27	-0.000226347	0.404255	2	53	0.000228781	0.047619	0.159574	0.000686342	0.0106383	0	0.000259471	0.010385	0.00029036	0.0029036	2.645	-1.72146	4
2	0.121495	9.63484e-05	0.000262032	0	4	9	0.0471698	0.00887378	11	4	0.17757	0	1	0.0849057	0.103093	0.646465	0.00113547	4	0.00113547	0.0515464	-1.27492	0.00227094	-0.000611407	3	0.00952381	0.10101	0	0.000624805	0.020202	-0.000611407	0.0606061	0.0618557	-36.56	0.00934579	0.168224	-0.000994233	-0.000566412	0.161616	0.00480391	0	5	2	54	0.0606061	0.000385394	-0.326168	0.0206186	12	-0.121495
0	58	2.1477	0.307692	0.000300481	0	0.00443787	0.000975712	4	-0.0769231	0.163265	0.0873786	0.0291262	0	0.00340136	0.010989	0	0.122449	0	0.00517751	4	0.0015851	0.408163	1	0.0576923	0.00198138	-0.704082	0.0612245	1	0.00205377	0	0.0196078	0.00010016	4	0.0612245	0.0113379	2	0.016983	0.384615	0.00156986	4	0.44898	0.000933532	0.03125	2	0.0408163	-0.00147929	0	0	0.163265
0.0026455	-0.489286	0.371071	0.2	0.0634921	0.467	0.0923077	0	1	0.0714286	0.0185185	0.153846	0.0925926	0.00334821	0.2	0.00828402	0.015873	0.0714286	0	0	0	0.0307692	0.015873	0.0615385	0.036963	-0.00118343	0.0714286	0.4	3	0	0.461538	0.2	2.32143	0.0307692	1.32143	0.00153846	0.0923077	9	-0.000236686	3	0.0214286	0.142857	-0.0769231	0.0307692	0.00330688	1.07143	0.0357143	0	4	0.714286
0.0153846	1	0.123077	0	0.000380518	0.123077	0.00131357	4	-0.0958904	0.232877	0.123077	0.219178	6	0	0	0.028169	0.33966	0.0004884	0	32	0.153846	0.984615	0.028169	1	0.00189673	0.00295047	0	0.547945	0.273973	0.523077	0	0.0881507	0	0.000217439	-0.0136986	0.00684932	-0.000187652	-0.00131357	0.000976801	0.000652316	0.396	0.00675549	-0.00295047	0.506849	0.547945	0.0273973	0.056338	-22.5	0.338462	12
8	0	0.0197628	9.72552	0	0.0227273	0.0377358	-22.3594	0	6	0.173913	0.0363636	0	0.0205534	0.321678	0	0.782609	0	0.0566038	0.327273	0.000988142	28	0	0.0925926	0.00241546	0	0	0	0.181818	0.00322061	30	0.0188679	-0.00711462	0	0.26087	9	0	-0.00334448	0	0.00395257	0.000413223	0	0.0434783	-0.414545	0.130435	-0.00165289	0	0.163636	0	0.654545
0.0714286	0.166667	0.00121065	2	-0.166667	2	0.00132275	0	0.00396825	0	0	-0.00591398	0.0666667	20	0.0126728	0.0185185	0	7	0.05	0	5	0.0153061	0	4	0	0.0172414	0	0.0185185	1	0.107143	1	0	0.0847458	0.25	0.0185185	0.0357143	0.5	0	-0.00714286	0.0333333	0	33	0.0714286	0.301698	1.26563	9	0.0666667	0	0.00777778	0.000555556
3	0	0	0.00304438	13	0.683544	2	0.43038	-266.4	0.620253	0.16	0	0.133333	0.00443038	0.000355113	0	0.000486855	0	2	8	0.012987	0	-0.00144208	0.00357027	0.205479	41	0.451613	7	1	0.012987	0.0280539	0.357143	0.025974	0.102041	0.0533333	0.000520201	9	0.000352508	0	9	45	0.038961	0	0.776429	-0.35	-0.00144208	0.025974	0.0034188	0.212	0
-0.000577201	0	0.0727273	0.031746	0	0.145455	0.0952381	0.225806	0.526316	0.031746	0	0	0	0.363636	0	0.0634921	0.00428319	1	0.0327869	0.016129	2	0.0645161	0.428571	-24.33	0.031746	1	0.238095	-23.4	0.00137221	0.73125	0.666667	0.015873	0.00519481	2	0.0625	0.000251953	-0.015873	20	-0.206349	0	0	0	0.00293255	8	1	0	-2.57111	0.0526316	0.206349	0
0	0.00861821	0.363636	0.0185481	0.0350877	0.000287274	0	0.150943	0.196078	-0.00628931	-0.152542	0.0350877	-0.176471	0	0.101695	-0.0125786	4	1	0.508475	-0.830189	-0.00575632	0	0	-0.000639591	0.0127918	0.0377358	0.0169492	0.00574548	2	0.0223857	0.0517241	0	-0.0070355	0	-0.00575632	0.113208	0.0377358	2	0.197802	7	0.226415	30	-0.00282486	0.490566	0.0344828	10	0.152542	0.0169492	0.182817	0.00959386
0.0188679	0.0408163	5	1	0	0	0.204082	6	0.0363636	0.000742115	3	0.204082	1	0.00495868	0.163265	0.490909	-14.9	0.0181818	7.5	0.163265	0.445455	6	1.02041	0.0363636	0.00377929	0.0425532	-0.0909091	-0.000330579	0	-0.00237154	0	-0.163636	0.326531	-0.32	0.0003367	5	-0.344182	0	0.00226757	-0.010582	2	24.5	1	0.0096475	8	0	0.00831444	1.38776	0.0058309	0.109091
0.0151515	0.0112552	0.983607	0.00298507	0	0	0.00440421	0	0.301803	0.0983607	14	0	0.119403	0	0.00388997	0.0153846	0.119403	0.0326866	0.0298507	1.04918	0.0327869	14	0.0983607	35	0.0983607	4	0.0447761	0	9	0.104478	0	0	1	0.00880842	-2.97313	0.552239	0	0.0298507	0	0.0447761	0.000505945	0	0.00101189	0.644356	0.104478	-0.0006683	0.134328	1	0	0
0	17	-0.00255754	0.0392157	1.40246	0	6	1.56522	0	0.000869565	3.4415	0.0588235	0	0.00576701	0.416667	0	0	0.411765	0.0179028	0.565217	0.0196078	0.000445633	2	1	0.0204082	0.26087	0.117647	0.26087	0	-32.5	1	0.00196078	16	-0.0196078	-0.0588235	2	0.000988142	0.0784314	0	0.00615148	1.65217	0.826087	6	1	0.0408163	0	0	0.652174	0.705882	0.0196078
1.26087	0	29	0	0.173913	0.0869565	0	0	0.0869565	0.782609	0.000721501	-0.865217	0.015873	0	0.0130435	0.00680272	0.196803	0.010352	17	0.0165631	0.0149206	0.869565	1	0.111111	0	0.0806452	-0.00277148	0.00140252	29	-0.00621118	1.6087	0.0322581	0	-0.00226757	-0.00759144	0	0	0.225806	7	0	0	1	26	0.0255349	20	0	0.238095	0.460317	0	0
0.0166667	-0.000488759	0.0016129	28	0	0	0.917083	2	0	0.00243457	0.00158128	81386347	0.00858481	0.5	-0.172414	-0.00156087	0.641509	-0.00365186	-17.4474	0.516129	0.0377358	0.0030931	1	0.0196078	1.09434	0.0754717	0.188679	0.113208	0.150943	0.0483871	-0.142857	0.188679	-0.00650618	0	4	0.000316256	1	0.00156087	0	1.09434	0.264151	0.0645161	0.0967742	0.0333333	0.387097	0.0377358	0.0754717	0.112903	0	26.5
-0.00277778	2	4	0	0	0.208333	0.000847458	0.316667	-19.56	0.00916667	0.0333333	1.41667	0.0847458	0.00112994	0	0	0.45	33	1	2	0.0333333	-456.553	0.166667	1.29167	1	0.00861111	0	-0.0108025	0.00181159	0.1	18	0.00694444	-0.166667	12	0.00362319	0.0344828	3	1.125	1	0.00181159	0.166667	0.0833333	0.0344828	0.384615	0.0263889	1	-0.259259	0	0	0.00181159
0.412698	3	31.5	0.0735294	0.00821799	0.285714	0.615385	0.0151515	9	0.122	0.000438982	7	-0.66548	0.0952381	0.0294118	0	0.00670415	0.222222	0.455882	0.0588235	0.0491803	4	0.030303	0.0186741	1	0.102941	-0.000933707	0.5	0.126984	-0.0017301	0	10.86	0	0.00281142	0.031746	0	0.00840336	0	-17.8	0.0441176	1	4	0.126984	7	0.264706	-0.0882353	0.117647	0	0.126984	0.00904977
25	0.0933333	0	0	0.000205592	0.434211	1	0	0.0606061	0.541667	0.727273	13	2	0.0533333	-0.00398724	0.212121	0	0.027027	0.00121212	0.236842	0.618421	3	0.969697	0.0135135	0.381579	0	0	1	0.03125	-26.6	2.27915	0.30303	0.030303	0	0	0.00519391	1	0	1	-1.12987	0.0131579	-0.0017313	2	0.0263158	1	0.0181818	0.0263158	3	60200538	1.30303
0	26	34	4	0	-0.00591716	0.000333333	0.0517241	0	0	0.00230769	0.00416667	1.30769	0.0166667	0	0	0.133333	0	-8.00385	0.00225989	0.153846	0	0.0769231	1	0.00833333	0	0	0.192308	-0.00512821	0.153846	0.0172414	0	0	1	0	0	0	0.0166667	0.316667	0.000333333	0.000666667	0.16	0	0.0217949	0	0	0.00112994	2	1.14	0.0769231
0.101695	32	0	0.00833094	0.00786925	0.00746912	2	0.0178571	9	0	0.000605327	0.118644	-0.0169492	0.288136	0.00132275	-0.000605327	0	7	0	0	-0.000287274	0	0.454545	0.0714286	-0.133333	0	0.00246305	1	2.40587	0.440678	0	0.678571	0.0508475	0.169492	2	0.0508475	0	0.000661376	0.214286	0.111111	26	17	0.107143	0.0169492	-0.00225989	0.271186	0	0	0.000661376	0
0.0192308	0.00358423	0.56	0	0.00129955	4	3	28	11	0.482759	0.0350877	0.0967742	1	0.241379	0.241379	0.0178571	0	0.0689655	5	27	0.518519	0.00298408	0	4	0.133333	-0.037037	0.0689655	0	0.00802616	0.000331565	0	0.740741	0.0344828	0	-3.663	0.172414	0.0689655	0	0	0.22807	-0.531034	0	0.037037	10	0.189655	0.0172414	0.00030248	-0.531034	3	0.037037
0.0923077	0.393939	-0.000236686	0.523077	0.492308	0.09375	0.933067	0.0166154	-0.000699301	0.736842	0	0.138462	1	0	0.0167341	0.000615574	0.0350877	0.046875	0.0461538	-0.000539811	0.00757396	0.0461538	0.246154	0.0153846	0	0.00328947	0.000480769	0	2	0	0	0.0769231	0.000721154	0.646154	1	0	-0.0461538	2	0.666667	0.476923	0	0.338462	0.00599401	65	0.000240385	0	0.0350877	0.0181818	0.00956938	0.0118758
0.467742	101419253	0.0284369	0.237288	0.00132205	0.00118941	0	11	0.0166667	0	0	20	0.00322581	0.00277855	-0.00104058	0.0166667	0	0	0	0	0.0645161	0.101695	0.0158557	0.0166667	0.00244379	0	0.004995	0	0.00132205	0	1	0.00156087	1.11864	0.000594707	-1.03729	0.0166667	0.00339559	-1.64833	0	0.0491803	0	0.0104839	0.306452	0.0967742	-0.00218699	0	0.994006	0.00166713	0.00343733	3
0.000414079	0.00897959	0.0571429	2.1875	1.03125	0.0294118	0.0147059	14	1.25	0.171429	0.016129	0.000828157	1	0.428571	0	1.375	0.00142857	-0.00178571	0.65625	0.00284091	0	0	0.000230415	5	0.428571	0.0142857	17	0.057971	0	1	0	0.28125	0.628571	0.114286	0.0714286	0.0571429	-7.05312	0.15625	0.0165179	0.642857	12	0	0	0	-0.0909091	0.000816327	0.0103929	0	-0.00446429	0.00204082
0.011748	30	1.28889	0.0889111	0	0.0754717	0.266667	0	33	24	-0.245283	0.00290276	0.490566	-0.00462798	0	0.54717	0.0118519	-0.000355999	0.0769231	6	0.415094	1	11	2	0.000355999	0	6	15	0.116279	0.339623	0.0888889	0.0566038	0.169811	10	0.377358	0.00444444	0	0	0.4	27	1	0.0017094	0.0943396	0	0.000419287	0.4	0.00533998	0.0754717	0	-0.0109015
-0.00455675	0.941176	32	3	11	0	2	0.169014	1.11765	0	0	40	0.0422535	0.00670691	0.028169	36	0.0140845	0.0140845	0.382353	0.823529	-0.00218211	10	0.464789	0	0	0.0704225	0.0428571	0.0144928	18	0.00168067	0.0144928	0.000402414	0.211268	-0.00071736	35	0	1	0	-615.186	2	0.0704225	0.028169	0.028169	0.0588235	0.549296	0.00301811	2	0.00476096	0.00168067	0.0289855
0.0178571	0.222222	0	77.5141	0.00266947	0.00467836	4	0.0172414	0.0232558	0.0444444	-0.0045977	0.0015124	0.0103359	-0.00178359	0.4	35	0	-0.0045977	0.000779727	0.62069	0.00453721	0.0689655	19	-0.103448	0.00103359	0.010728	6	1.6	28	0	0	0	0.355556	1	0.522478	0.00653983	0.671875	0.8	1.15556	3.44507	0	0.00103359	0	0.115172	0.296889	0	4	0.0888889	0	1.17457
0.0040404	0	0.816327	-0.0102041	0.00042517	0	0	0.017982	12	-0.00291545	0.0425532	0.00127551	0.0612245	0.0253968	2	0	0.0416667	0.00272109	0.018981	0	2	0	0.244898	0.133333	0.177778	0	1.6	21	0.122449	0	0.00499792	2	0.000453515	0	0.489796	0.00999584	0	15	0	21	0.00249896	0.0408163	0.00413437	-0.0337778	0.00277778	12	0.000907029	0.977778	0.0204082	2
0.000661157	1	0	0.0322581	0.00137221	70.3953	0.453125	1	-0.172414	0.0188679	0.000992063	0	0	0.546875	0.0483871	0	0.0322581	0.015873	0.0727273	4	2.55983	0.87013	3	0.015625	0	0.00661157	1	0.016129	-0.214081	0.00146484	0.000294811	28679325	0.016129	1	0.0164773	0.327273	0.109375	0.015625	0.03125	-3.02188	0.000686106	0.181818	-0.0882981	0.222222	0.000446429	0.0483871	0.327273	0	0.28125	0.002886
0	0	0	0.5	0.0714286	0.0174825	1	-0.00699301	0.557692	0	0	1	0	0.0909091	9	0.181818	1	0.0107249	0.142857	0	0	0	0.00115385	0	0.04	0.192308	-0.00295858	0	0.117647	0	-25.5	0	3	0.00623886	0	0.00384615	0.0192308	0.0909091	0.0196078	0	0	0.04	-0.133333	0	0.0384615	0.00887574	5.29	0.0399687	0.000377074	1.36364
0.03125	0.00505051	0.015625	0.0016129	0	-0.000977517	0	0	-0.00473485	0.0156403	-8.22183	0	0	0	0	1	1	0.0013986	22	0.03125	0	-0.030303	0.0454545	0.00505051	8	0.0757576	0	2	0.046875	0.16129	23	-0.000977517	-0.000459137	0.00534759	0.0645161	0.0151515	0.000459137	1	6	0.000757576	0.00107527	0.00496278	-1.02448	0.002331	0.000252525	-0.000977517	0.00505051	0.225806	0.151848	1
-0.346939	0	0.0444444	0	1	-10.0149	2	0	0	0.0408163	0.0204082	-0.0612245	24	0.00555556	0.00297619	0	0.533333	0	0.0833333	0.166667	0.0232558	1	0	0.693878	6	3	0	6	0.00103359	-0.898425	0.142857	0.0408163	2	0.0416667	1	2	0.0318367	0.326531	1	-22.5	0	0.622222	-0.0173913	-0.000618429	0.00103359	0.000949217	0.0235828	0.0888889	0.00272109	1
0	19	0.0377358	-0.0508475	0	1.05455	3	0	0.00274443	0.0566038	0.0677966	1	0	0	0.436364	0.0338983	0.00564263	1	3	0.00087668	0.00250784	1	0.288136	0.0338983	0	0.001849	0.0566038	0.000686106	0.000287274	0.576271	0.00205832	13	-0.0027972	0.0188679	23	0.0094162	0.0377358	0	12	0.254545	0.145455	3	0.0350877	-0.0169492	-136.1	0.0727273	0.00201092	0.00125392	0.00484262	0.00274443
0.0454545	0.00222222	-0.00222222	0.000396825	0.00308166	-0.0666667	0	4	0.25	32	0.0833333	0.181818	0.0113636	0.00888889	30	-0.0666667	0.2045	0.00308166	0.00119048	0.0909091	0.681818	0	0.0666667	0.590909	0.0021645	0.0030303	0.318182	2	1	1	60	0	0.533333	0.00777778	0.00757576	0.0919081	0	0.000793651	0.05	0.0666667	0.00329861	0.0021645	-0.1875	0	1	0.05	0	0.00282486	0.0030303	0.0021645
0.0517241	0.00205832	-0.505172	0.00535077	3	0.00125392	0.00318979	-1.16364	0	0.545455	0.00832342	0	0	-0.00059453	0	0	1.38182	0	0.00137221	0.00891795	0	0.00127592	3	0	0	0.00059453	35	0.0877193	0	0.00059453	0	0.218182	1	1	0.00382775	0.00832342	0	-0.0344828	0.00909091	0.0218182	20	7	0.0059453	0.0727273	0.0350877	0.000686106	0.145455	2	0.517241	0
-0.00340136	14	0	0.0002886	0.00176367	0	0.587302	0	0.00856639	0	0.000615574	0	0	0.0163934	0.256743	0.015873	0.00284495	1	0	0	0.0163934	1	0.0625	0.0793651	0.539683	29	0	0	0.000852833	0	0.0806452	0	4	0.0491803	0.047619	0	0	0.0163934	0.174603	32	0.0634921	0.0350877	-0.832611	0.0182456	0.214286	0.000251953	-0.961404	0.15873	0.0634921	0.398601
0.0104167	0.333333	0	0	-0.00607639	0	3	0	0	0.882353	-0.000672043	0.0416667	1	0.0171569	0.588235	0	0.0208333	2	0.0588235	0.0171569	1.46	0	0	-0.0171569	0	0.00694444	0.0416667	0.75	2	0	2	0.645833	0.0179028	0.0416667	0	-1.18059	0.479167	0	-0.00245098	0	0	0	-20.07	0.3125	2	0	0.465534	0.00500626	0.03125	0
0.00693878	4	0.000475172	0.0327869	-0.0047619	1.56613	18	0.571429	0.628571	0	3	0.000726392	0.0144928	0	1.06935	0	0.00393443	0	16	-0.0028103	0	0	0.00124224	0.0164286	1	0.0294118	0.00285103	0.131148	0	0.0159251	0.0571429	0.00332621	0.0983607	0	0.0142857	0	0.00285103	4	-0.00693878	0.0285714	0	0	0	0.0428571	0	52	0.0147059	10	-0.295714	0
0.0122004	26	-0.062621	0	0.015984	0.00117647	0.177778	5	0	0	0.0408163	0.509804	0.0888889	0	0.133333	0.0784314	0.117647	0.0087146	2	0.0588235	0	0	0.00266667	1	0.00444444	0.0102564	0.888889	-0.00346021	-0.00346021	-0.047619	0	-0.0102564	25	0.000911993	1	0.0392157	0	0	-0.817778	0	0	0.0196078	-3.53333	0	0	0.266667	0.139535	0	0.355556	0.509804
0	0	4	0	0.327586	0.296296	0	2	2	0.00535077	0.0185185	1	2	0.5	0.000712251	0.00535077	0.396552	0.00324886	22	0.0357143	31	0	0.0344828	0.0172414	3	0	0.00535077	-0.00535077	3	0.0229885	0.148148	1	0.5	2	0	0.00129955	0.0127436	0.00172414	0	0.0114943	3	0.0118906	-0.0123457	0.0107015	-0.00893997	0.310345	0	-1.27534	0	0.0178571
0.0345395	0.0204082	0.00210526	76433273	0.0588235	0.0204082	13	0.00499808	0.0154062	0	0.00653595	0.0784314	0.0204082	1.78947	1.31579	0.0196078	0.0784314	0	0	0.0204082	6.66138	-0.00603318	0.0196078	0.0392157	0	0.529412	0.0784314	0.27451	0	26	0.0816327	1.05263	0.254902	0.0980392	0	1	1	0	5	0	0.0784314	0	0.102041	5	1	0	0	0.00272331	0.0413534	0.0408163
0.09375	1.23333	0	0.0026455	0.515625	0.016129	0.0322581	0.9	0.247375	2	0.137931	0.294705	-0.00173611	0.016129	0.272727	0.0333333	0	0.1	-0.125	0.00372024	0.1	0	0.0322581	0.00426136	-0.00104167	0.0045045	0.000529101	0	0.122222	0.0364583	0.133333	1	0	0	0.00114943	0.318681	0.0031746	0.0015873	0	0.015873	0	0.0625	0.166667	36	0.125	0	0.133333	0.125	0.00555556	0
0	-0.0102201	0.0833333	0.264151	0.0434783	0.0188679	0.833333	0.125	0.125	0.125	-0.00235849	0.281718	0.0416667	1	0.622642	0.54717	0.0392157	-1.06333	-0.00235849	-0.015	0	-24.9	0	0.0377358	0	0	0.0220126	1.04167	0	-0.00462798	0	1.04167	0.159991	0.0576923	0.291667	0	2	0.291667	0.377358	0	0.0122642	-0.245283	1	0.125	24	0.125	-0.00595238	0.0113636	-0.172414	8.47953
0	0.0258398	0	0.00689061	0	0.000349406	0.00205761	0	0	0	0.00263273	0.0185185	0	0	0	0.0243902	0.23976	0.0487805	80646073	0.418605	0.0555556	0	0	0.17814	0.592593	-0.398148	-1.09535	0	0.0465116	0.170829	0.010631	0	0.00205761	-0.00274348	0.0930233	16	0.000451671	0.186047	0.45	0.148148	2	0.00930233	0	-0.148148	-0.00205761	0	0.0555556	0	0.0192308	0
0.000976801	-0.0140845	0	0.002442	0.0156013	0	0	0.0923077	0.00714144	0.015873	0.457746	0	0.0142857	0.215385	0.0004884	5	0	0	-0.371429	-0.428214	-0.000198373	0.028169	0.00880282	0.002442	0.0422535	0.0140845	0	2.27644	-8.68276	0.0144928	0.153846	0.0019536	0.015873	0.0422535	0.215385	0.0004884	0	1	0.633803	0.295775	0.0307692	0.0029756	0.338028	0.126761	-0.00303359	0.0985915	0.0144928	5	0.0156013	0
0	0.0333333	0	0.323944	0.00892019	1	0.00289855	0.00047619	0	0.00242836	0.197183	0.267606	0.361	0	0	10	0.285714	0.00172414	0.014554	3	0.133333	0.0140845	0.6	0.0985915	0.137931	5	0.00833168	1	-0.00166667	0.0422535	2	1.36667	0	0.169014	0.00145702	0	0.333333	-1.80391	0	0	1	0	0.0172414	0	0.0333333	0.15493	1.33333	-0.00440141	-0.15493	0.0140845
7	-0.372598	35	0.0938525	4	26	0.42623	0	0.491803	0.0169492	3	2	0.0062182	0.344262	0.206897	-0.0062182	0.0163934	0.125	0	-183.6	0.000910747	0.262295	-0.00282646	0.00833109	0.00246305	-0.00295619	0	1	23	0.42623	-0.04	0	0.125	0.0163934	1.10345	0.422577	0.131148	0.000273224	0.0169492	0	0.0169492	0	-0.71025	0.0491803	0.00698737	0.0278248	0.00344828	1	0.0983607	0.0169492
0.0196078	0.000401445	0	-0.00231036	0.00231036	0	0.122449	0.0196078	0.00173686	0.471698	0.00240867	0.00080289	0.00470958	0.0192308	0.301887	0.471698	0.244898	0.204082	4	1	0.367347	0	0.00145138	0.00304904	0.0408163	0.0188679	0.0246438	1	-0.00391598	0.0754717	0.0123219	-0.00847131	0.000784929	0.244898	0.000401445	9	0.00080289	-0.00231036	0.0196078	1.30612	0	0	1	17	0.00996796	0.122449	0	0	4	0
0.111111	6	0.385614	0	0	4	0.539683	1.01754	0.0100251	0.238095	0.0701754	0.421053	0.388611	33	0	0.140351	0.210526	-0.00167084	0	0.526316	0.00668338	0.0491803	0	1.22807	0	3	0.269841	0.617383	0	0.0952381	0.0181818	0	0.00113186	0	-28.74	0.325674	0.0701754	0.561404	0.175439	0	0.000637959	0.00891117	2	0.0194932	-0.0793651	7	0.00278474	0	0	-0.0588235
0	0.407407	0.00462963	0.0025	0.000771605	0.0109739	0.00139762	0.0740741	-156.4	-0.0133333	0.08	0.111111	0.000771605	7.91013	0	1	0.740741	40	0.592593	0.00231481	0.0416667	0.00454228	0.000771605	0.222222	24	0.0555556	0.24	0	0.0740741	0	1	0	0	0	-0.952504	0.113208	0.35	0.0555556	0.00740741	30	-446.558	-0.185185	0.32	0	0.0177778	0	0.000833333	-18	1.74684	0
0.418605	0.0119048	0.176471	0.465116	0.255814	0.227848	0	13	1.26582	4	0.003245	0.126582	0.0119048	0.00493178	0.092307	1	50	0.00820793	0	0.00205198	-37.7	3	0.0357143	0	0.00540833	0.101266	0.0930233	1.26582	0.00310078	0.581395	0.000136799	0.0116279	0.00327625	0.133333	-0.00135208	2	7	0.0048675	0.0064763	1.16456	0.101266	1	0.00648999	0.0117751	0.000297841	0.000604047	3	0.0253165	0.0506329	0.227848
0.00105764	1.14286	0.0967742	0.0322581	0.0331933	1	0.612903	0.116883	-0.00115207	0	1.21429	0	0.178571	1	0.451613	0.0029274	0.0483871	0	0.016129	0	0.00115207	0.0185185	3	0.0904839	0.0806452	0.24965	0.00119474	0	32	0.0357143	0.929412	0.0178571	-1.1003	0	0.214286	0.928571	0.0819672	0.0714286	0	0.0149905	0.00728408	0.00149343	0	0.548387	2	0	1	0	0.0714286	0.322581
0.00125078	22	0	1	0.458333	0	3	3	12	0.0208333	-23.75	0	0	-0.00173611	0.541667	0.5	-0.0833333	0.341463	0.000965447	0.0833333	0.428571	0.0197917	0.146341	-1.1122	0.00173611	0.00311365	0.0208333	0.243902	0.341463	0.0217391	-0.00189394	0.0714286	0.145833	0.0223577	-0.00443459	0	0	0.00954861	0.025641	6	0.00954861	0	0.166667	0.00487589	0.146341	0.0243902	0.0217391	0	0	0.0217391
-0.00510615	3	0.0327869	0.00446571	1	0.0983607	0.0491803	0.210526	0.1	0.00116959	0.622951	2.74655	0.0338983	0.0363636	29	0	0.0327869	2	78.2766	0.105263	0.0491803	0.0184067	0.0701754	0.45614	2.14035	0	0	1.28322	3	4	0	0.00172563	34845101	5	-0.00512295	0.05	0.0350877	0.736842	2	4	10	0	0.000575209	0.344262	0.0655738	1	-3.50328	-0.3125	0.0175439	1
0.125	-2.48684	0.985015	0.173913	0.226691	0.0833333	8	0	0.0943396	0.000786164	0	-0.000786164	0.0377358	2	0	0	0	2	1	0.0377358	0.603774	0.208333	0.00113208	-0.412811	0.603774	0.509434	0.00961196	0.113208	0.153846	0	0.226415	0.0196078	0.0188679	0	89.8787	0	2	-0.00449236	0.0220588	24	18	0.208333	3	0	1.08333	0.0217391	3	0.490566	0.666667	0
0.0222222	1	0.0259574	23.5	0.0196078	1	0.566038	0	0	0	0.0666667	0	0	0.00783197	0	0.0196078	0	3	0.00189125	-0.345283	2	0.0666667	0	0.030969	0	0	1	-0.00249199	0.0377358	2	0.00167715	0.0754717	0.655345	1.02128	0.0888889	0.00377358	0.0566038	0.132075	0.00854397	0.00125786	0.0425532	25	0.170213	0.283019	0.00770902	0.0188679	22	-0.00562023	0.00854397	-0.00377358
0.000744048	0	0	0	0.016129	0.00307377	0.262295	0.53125	1	0	0	-0.00367647	0.00843091	0.078125	-0.235294	0.00211864	-0.34375	0	0.00277855	0	-0.00146484	0	0.00388997	1	0.163934	0.046875	1	0.016129	-0.34375	0.131148	0	0.00537109	0	0	0.93007	-0.00204918	1	-0.0625	0.00390625	0.229508	5	0.09375	0	0.016129	0.00055571	0	0.00396825	0.00390625	0	0
-0.520755	0.0566038	0.208333	0.538462	0	0.0509491	0.00290276	-0.00605198	0.0217391	5	-0.000786164	0.0833333	0	0.0138889	0.339623	0.509434	-0.000786164	0.0120192	0	0	0	0.0165094	0.0188679	0	0.111111	0.113208	0.75	-0.0188679	0	0	0.0377358	0.125	0	0.291667	0.000905797	-27.6	0.0416667	0.0196078	0.00391598	-0.142857	1	0	0.833333	0	2	0.0188679	0.000905797	0	0.0754717	0.0769231
0.111111	14.81	0	0	0	0	0.413793	0.047619	0.0952381	4	0	0.0147783	2	0.00184729	0.0793651	0.031746	0.0167488	0.015873	0	92.1564	0.214286	0.00226757	0.000256016	28	28	-0.522222	0.126984	-0.00566893	0.0327869	0.310345	1	0.0322581	-32.9	0.0163934	0.206723	0.00383142	-0.00176367	18	1	0	45	0.0483871	0	0.285714	-0.0167488	0	0	38	1	-0.00770975
0.54717	0.000725689	0	0	0.0416667	1	0.0769231	0.0943396	0.04	0.96	0.409091	0.0218868	0	0.0218868	0	3288920	0.12	0.0588235	-0.00177999	0.415094	0.00145138	0	0.207547	0.0077187	32	0	0.2	0.0203774	0.0416667	0.0181132	0	-3.96854	1	2	0.00307692	0.32	0.0145455	0.00377358	0.04	0	0.0188679	0.000362845	0	0	0.0377358	0	1	0.0943396	0.36	0.68
0.175	21	0	0.02	1	0.190476	0	0	0.238095	0.0266667	0.0208333	0.0016	0	0.00163265	0.00163265	0.0625	0.0044	23	0.22	0.0112	0.44	0.0016	22	-27.3	0	0.00285714	0	6	0	0.0058309	0.0952381	0.0208333	7	0.08	0.0005	0	0	1	0.44	0	0.02	1	0.00388727	0.142857	-0.00881834	0	0.0257143	0.16	0.0016	0.02
0.0434783	0.22449	0.00244898	0.0612245	0.00049776	0	-0.0612245	-0.0204082	0.00484496	0.00085034	0.0108288	0.0104123	0.510204	-0.00156986	24	-0.000949217	0.186047	0	0	0.232558	0.004995	0.00284765	0	1	0.0212766	-3.46378	0	0.469388	-0.0769231	1	0.00957934	0.489796	0.0204082	1	0.021832	-0.00284765	6	0.0212766	0	0.0465116	-0.00284765	1	0	1	0.489796	0.021832	0.469388	0.0930233	0	0.0465116
0.0597015	0.214286	4	0.432836	38	0.0020049	0.104478	0	0	0.0149254	-32.4	0.0597015	0	-32.4	0.106061	-589.07	0.000226142	1.35714	1.35714	0.5	0.208955	0.117647	0.0447761	-0.496716	0.428571	2	0.0185185	0	-0.000222767	0.037037	0.0149254	0.678571	0.185185	0.0175906	0	0	0	0.0298507	0.107143	-0.134328	2	0.00135685	0.0185185	1	1	0.000533049	0.567164	0.0454545	0	0
-0.00461681	0	26	0.00250627	0	3	0.0293028	3	0.0733333	0	0.823529	0.0392157	0.0366667	0	-0.142857	0.142857	0	0.0392157	0	-0.000687994	0.000768935	0.0181818	0	-26.9	0.00250627	0.315789	0.0175439	0.0392157	0.784314	0.596491	0.0361294	-0.47193	0.00420168	-0.862745	-10.0574	0.0192638	29	0.00107411	0.00292398	0.117647	0.00861804	0.00646353	0.745098	0	0.210526	2	0.0526316	0.0784314	0.45614	0
0.00132275	0	-0.310345	2	0.392857	-0.00833333	2	0.383333	0	0	0.00595238	8	0.121878	0.00238095	0.000661376	0.0333333	29	-0.0666667	0.000839286	-0.00111111	1	4	0.678571	3	0.436563	0.176471	0.000555556	-0.00119048	0	0.0344828	1	0.00111111	0.0185185	0.0357143	0.714286	-0.980783	29	0	31	0.148851	0.214286	2	0	0.00277778	0.00112994	13	0.483333	0.142857	28	0.15
0	1	0.0344828	37	0.539326	0.000535045	0.000255363	0	0.213483	0	0.00722311	0.000383044	0.0344828	0	1	-7.32381	0.168539	0	0	0.00882825	0.0714286	13.07	0.014881	0.00441863	0.539326	0	0.011236	0.0121951	0.000137024	0.00187266	0.00162338	3	0.00029036	0.0114943	-1.78072	0	9	-0.000883727	0.125	0	0.00366115	0	0.0229885	1.2381	0	9	0.0487805	6	-42	-0.00187266
0.09375	0.53125	0.078125	0.015873	0.2	1	-0.00416667	0.0037037	0.0333333	0.0172414	0	0.12069	0.0507812	0	30	0	0.00625	0.25	0.166667	-0.000976562	-0.003125	0	0	0.0666667	0.00439453	0.0689655	0	0.015625	0	0	30	0.03125	0.000538793	0.0217593	0.003125	1	1	0.000538793	0.103448	0.166667	0.00416667	0	0.0625	0.046875	-0.216004	0.933333	0.0625	0	4	0.00154081
1	-0.142857	0.0434783	-29	-0.0010352	0.0380952	0.282609	13	27	-0.219048	-0.00507246	1.56004	3	0.390476	0.00970874	0.010352	0.342857	0.0952381	0.0010352	0.000966184	5	0.00104515	0	0.0001678	0.4	8	0.0652174	0.00970874	0.00193237	0.0291262	0.00329004	0	0.0434783	0.0217391	0	10	0.0576923	0.152381	0	0.282609	0.178261	0.173913	0.0869565	0.0190476	35	0.0291262	0.0434783	2	0.000761905	10
0.333333	0.0095414	0.00584795	1	0	-0.333333	0.000833333	0.45614	0.0559649	0.357143	36	-0.16129	0.16983	0.00250627	0.00357143	12	-0.00350877	0	0	0.08	0.0175439	0.157895	0	0.04	57	0	0.157895	2	0.0018797	0	0.00631579	0.2552	0.00369344	0.701754	0.285714	0	0.0126316	0	0	0.0549451	2	-1.11839	0.04	0.76	0	1	-0.02	0.280702	0.0350877	0.000335488
0.016129	1	0.135593	1	0	7	6	3	0	0	0.21875	4	0	1	0	0.328125	1.18644	2	0	0	0.372881	0.328125	0.00268555	0.644068	0.0634921	0.00237883	0.03125	0.169844	0.0322581	0.3	0	0.016129	0	0.00164474	0	0	0.0338983	0.0112994	0	0.0338983	10.87	0.109375	-0.00741525	0.0046875	1	0.00146484	0.00317797	0.09375	0	11
1	0	0.000307787	0.00378251	0.00738689	1.07415	0.491228	0.438596	22	0.00338566	0.157895	0.0877193	2	0.0851064	0.000945626	0.0179171	0	0.0209033	0	0	0.00303951	0.175439	2	0.315789	0.00373274	33	0	0.0194102	0	0	0.0851064	0	0	0.385965	0.0216499	0.00125313	0.0100251	0	0	0.00227964	0.0877193	0	0.0182371	0.00379939	1.23404	0.333333	0	0.12766	-0.00277008	0.00423472
-0.000555556	0.107143	9.58	0.428571	0.107143	0.466667	0.285714	8	2	5	4	-0.000555556	0.142857	0.0517241	0.233333	1	0.5	0.0689655	0.0322581	-18.9	0.0184524	1	-0.707143	0.516667	0.501324	0.037037	8	0.0172619	4	0.037037	0.000925926	0.00198413	0.00242131	0.000617284	0.05	0	-0.000555556	-0.000574713	0	0	0.0333333	2	29	0.107143	0	0	0.0333333	0.05	0.000555556	1.03571
-0.00883179	0.0114566	0.0384615	0.0222222	0.851064	0.0188679	0	-0.00188679	10	0.000945626	0.000820345	0.00249199	-0.00185014	0.00472813	0	0.603774	0	2	0.000419287	1	1	0	0.132075	0	2	0.320755	0.0851064	0.893617	3	0.245283	-0.00249199	0	0.0337214	0	0.613998	4	4	1	0.000945626	3.5	2	0.0444444	0.0754717	-0.00249199	0.0168607	-3.36604	5	1	0.377358	0.574426
10	0	33	-0.142857	-0.185185	0	0	0	3.23	0	0.0357143	0	0.313725	2	0	5	0.410714	0	1	0.000776398	3	0.0313725	0.126667	3	0.0357143	0.571429	-486.861	0	0.0204082	2	28	0.0784314	0.0178571	0.00213904	0.000364431	7	0	0	0.0555556	1	0.00035014	0.488511	1	0	26	0.196429	0	0.0392157	0.285714	0.00356506
3	0.0185185	0.0185185	0	0.108696	0.0416667	0.166667	0	0.0200617	0.166667	0	2.25	0	-0.111111	4	0.0566038	0.0434783	-0.00490196	0.703704	1	0.296296	0	0.0192308	12	3	11	0	0.0185185	0	0.166667	0.0740741	0.00271739	-0.0108025	-0.00205761	0.0231481	0.000685871	6	0	-1.62164	0.444444	0.000402576	0.0108025	9	0	2	0.0833333	0.111111	0.00514403	0.00236057	0.0416667
5	0.142857	0.0118343	0	1.38095	0	1	0	0.00188537	0.047619	0.0107249	0	0.047619	0.00529101	-0.230769	0.02	31	0.0196078	0.00554734	0.00238095	0.00585284	-6.71429	0.142857	0.00407113	0.018315	0.269231	0	0.480769	0.00119048	2	-0.00443787	0.025	0.142857	0.018315	1.77875	0.00238095	0	0.000961538	0	0.02	0	-0.00549451	-0.411538	0.0952381	0.047619	0.176471	4	0.0192308	0.02	0.00466853
0.00654632	0.535211	-0.000991867	0.0142857	0.0422535	0.0985915	0	0.0157415	0.140845	0.0136703	1	0.450704	-0.0985915	0.000213402	0	0.450704	2	0.941176	0.0013369	0	5	1	0.352941	-2.82676	3	0.000640205	5.5	0.00654632	0.00120724	0.056338	0.535211	6	0.0140845	9	0	7	-0.00551471	0.0161558	0.117647	-0.000991867	33	0.030303	0.549296	0.0144928	1.21681	0.267606	0.000840336	0.0294118	0.00289975	0.555556
0.0666667	6	0.296296	0.00555556	0.00192308	0.148148	-1.1963	0.0203704	0	0.0333333	0	0.0666667	0	0.740741	0.45	0.2	0.15	0.00188324	-0.1	0.00569801	0.0740741	0.333333	0.148148	0	0.0019774	0	2	0	4	0.037037	1	0	0.00313873	0	0.00439422	0	0.0037037	0.0677966	4	0	-0.00166667	0.37962	1	0	1	0.00439422	0	0.0666667	0.383333	-0.00166667
0.0188679	-7.81728	0.0016	0.0566038	2	0.377358	0	0	0.0188679	0.08	0.04	73.687	0.28	0.0377358	0.008	0.00889996	0	0.301887	4	0.00830189	33	0	0.08	0.08	25	0.00996796	0.0188679	0.0196078	3	0	0.00808625	0.0377358	0.0196226	0.0377358	0	0.117882	1	0.24	0	0.68	0.00471698	1	0.28	0.00117925	1	1	0.0188679	0.00711997	0.143856	10
-0.00125976	0.000565931	0.428571	0.0793651	0.174603	0.0491803	0	-29.49	0	0.000577201	0	0	8	0.0002886	-0.047619	0.280702	0	0.190476	0	0.00127592	0.587302	0	0.0350877	0	0.280702	0.000637959	4	-0.0793651	0.000637959	0.333333	0.0002886	19	0.0327869	0.000577201	0.00278474	0.491228	0.0150376	1.05263	1.19298	0.0793651	3	0.0909091	0.00278474	0.105263	-0.468095	0.0167084	0.0327869	0.0322581	18	0
0	0.00924499	0.00102407	0.0338983	8	0.444444	0	0.00109349	0.000503905	0	0.396825	2	1.11864	0.0163934	1	0	0.31746	1.11864	0.00437397	0	0.338983	0.0350877	0.000278474	0.0188324	0.206349	10	0	0.0175439	36	0.135593	0.0092947	2	0	13	1	0.0634921	0.0793651	0.101695	0.00118941	2	0	0	0.00109349	-0.00484262	0.15873	0.047619	0.169492	1	2	0.440678
0	0.285714	32	0.559322	0.440678	0.0169492	0.037037	0.0517241	0.00439422	0.338983	0.0740741	0	0.0192308	0.0175439	0.048951	0.0847458	0.00065189	0.0384615	0.00201092	16	0.148148	0.00116891	0.00498575	-2.64068	0.962963	33	0.000712251	0	0.0175439	-0.00439422	0.559322	0.83017	1.22222	0	0	0.62963	0.0677966	11	0.152542	0.0517241	0.00847458	0.0740741	28	0.542373	0	0.00775639	0.275948	2	5	0.0192308
0	0.00925596	0	-7.07083	19	0.00217707	0	14	-0.000355999	0.226415	0.377358	0.00108853	0.113208	5	1.125	0	-0.245283	0	0.245283	0.0217391	0.00925596	17	-0.538462	0.0566038	-0.128406	0.0196078	0.00462798	0.833333	-0.000355999	17	0	0	0.708333	36475461	0.00533998	0	0.166667	0.0188679	0.166667	3	4.47462	0.283019	0	0	-0.000786164	0.958333	0	0.0116981	1	2
0	3	0.0727273	0	0.8	5	-0.000330579	0.00231405	0	0.0043771	0.000833333	2	2	0.240741	0.0566038	0.24	0.116883	0.000610909	1	0	2	-0.776	0	1	0	0.0909091	0	0.00113636	-0.0967742	0.563636	0.000378788	0.0175	0	0.0188679	0	0.145455	0.0181818	0.0188679	0.8	0.4	0.254545	-0.0030303	0.04	24	0.0208333	0.00509091	1.36	0.00793388	-0.000727273	0.08
0	0	0	2	-0.00139762	0.113208	0	8	0	0.0196078	3	0.542373	0	0	2	0.0179085	0	0.188679	27	0.00861821	0	3	-0.0666667	82.9942	0.0175439	0.00833094	0.000639591	-24.4	0	3.29	0.00112994	0.0175439	0	0.490566	0	0	0.264151	0.000287274	1	0.0754717	0.339623	0.0677966	0.0377358	0.449153	1	0.0204669	0.000518068	0.0847458	0.457627	0.000332336
0.692308	0	0.00130378	0.05	-0.776654	0.0344828	0.0769231	0.346154	0.00260756	4	0	0	0.00307692	0.0384615	-0.0666667	5	0.5	0	0.00230769	0	3	16	0	0	0.566667	0.00757576	4.37	0	0.0677966	5	0	0	0.0344828	2	2	-0.780769	0.0025641	1.15385	0.533333	5	2	0.00104167	0.00888889	0	-0.00111111	0.05	0.00722222	2	0.0251667	0.0019774
0.207547	0.0196078	0.235294	-0.0245098	0	3	0	0	0.150943	0.00554939	2	0	-0.0099889	0	0.010324	0	0.333333	0.037931	0.415094	0.0588235	0	0	-0.207547	0.0099889	0.0196078	0.00498398	0	0	1.76471	0	0.01068	0.603774	0.622642	14	0.529412	0	0.0943396	0.363636	0.336471	1	0	0.0754717	-0.973585	0	0.0196078	0	0.142857	0.00117925	-1.61068	28
0.0652174	0.6375	0	0.000725689	0.0566038	-0.893106	1.5	1	0.0265625	0	0.622642	0	2	0.0833333	0.0652174	0.585786	0.340659	0.000410172	-6.525	0.207547	0	0	1.04167	0	0.00393082	0.291667	8	0	0	0.0392157	0.0188679	1	0.0652174	2	0.0178571	0.00108853	-0.0102201	0.0196078	0.4	0.00996796	8	0	0.000820345	0.0833333	0	0	0.867133	0.0434783	0.45283	-0.245283
0.0030821	2	0	0.0123457	0	0.156627	-36.1	2	0.1	-0.00362897	0.00753012	0.325301	5	3	0.725	3	0.125	0.00192308	0.025	0.0361446	0.05	0.000320513	0.000154464	0	0.518072	-38.1	0.00609756	1	-0.415696	0.0246914	0.016	0	3	0.0240964	0.0123457	0.0128205	0.105663	0.125	0	0.000881575	0.05	0.15	0.0240964	0.0388471	0.00160256	1	0.0481928	17	0.0128205	0.0120482
0	1	0	0.0483871	0.0357143	0	0.214286	0	0.00132275	0.278721	1	0.0645161	0	-25.8	5	0	0.00234192	0.0126728	0	0	0.214286	0.0967742	0	0	0.0645161	0.0126728	0.00175644	0.0967742	0	1	0.000597372	0.0655738	-0.416129	0.0120968	0.516129	0.016129	0.00119474	0.608696	0.0322581	4	0.0322581	0	0	0.198267	0.0185185	0	-0.00115207	0.000661376	0.0029274	0.0322581
0.00126263	0.424242	0	0.00107527	0	3	0.030303	0.0175953	0.00189394	0.00879765	0.0909091	9	0	-0.000459137	-1.83221	2	0	0.136364	1	0.0454545	0.015625	0.193548	0	0.129032	0.00227273	0.0757576	0	0.145161	0.0010101	-0.000977517	0.015625	40	1.09677	2	1.03226	-0.00189394	0.0322581	0.0166178	0.0151515	1	0.000496278	0.0094086	0.272727	-7.89032	0.000137741	0.0156403	0.00780533	0.134967	0.0151515	0.230769
0.0192308	0.596154	0.0833333	0.02	1	0.00406805	0	0.333333	0.00801282	-0.00892857	0	0.0652174	0.00369822	0	28	0.269231	0	0.395788	143136100	2	0.00147929	0.604396	-0.00160256	0.166667	0	0	0.00628698	0.0980392	0.000739645	0	0.0576923	0.00998521	0.00438596	0	0.0416667	0.458333	0	0.0980392	0.000816993	-0.00198413	2	0.875	1	0.0196078	0.105894	0	0.125	3	0	0
0	0.130435	0.230769	0.0015083	0.0980392	0.00521739	0.211538	6	0.04	0	1	0.0192308	0	0.00167224	0.173913	0.00170503	0	0	0	0.000988142	0.0328846	0.02	0	0.0588235	0.0454545	0.0200669	-0.000739645	0	0.0227273	5	0.00170503	0.00113122	0	0.00305944	0.02	2	0.0217391	0	0.538462	0.0192308	0.356643	0.576923	0	0.5	0	0.00490196	2	0.5	0.0108696	0.0192308
0.730769	0.153846	0.0123626	0.000649351	0	0.0307692	0.115385	0	0	0.0117985	0.346154	0.0535714	1	2	0.273393	0	5	0.339286	0.464286	0.52	0.0740741	1.19231	1.46154	1.42308	0.0130495	0	0.02	0.00142857	1	0.0178571	0.0114796	20	0.0020979	0.401437	0.00153846	0	0.000324675	12	0	-0.1875	0.678571	2	0.192308	0.000769231	0.00214286	0.307692	37	0	0.467264	0
0.0173108	0.0289855	0	3	0.0285714	0.000771605	0.028169	0.0416667	0.527778	0	0	0.000201288	0.000207297	-31	0.125	0.0869565	0	0.492754	0	0.0277778	0.384615	0.0021631	0.0422535	0.702298	0.00043262	10	1	0.00204123	4	0.0285714	0.0869565	0.811594	0.0138889	0.0181159	0.0140845	1.10145	0.0229167	0	0.00117371	0.000865239	0.0644444	1	0	-0.00161031	0.0289855	0.000949228	0.0142857	0.000829187	0.00043262	0
-1.94496	0.48	5	0.0138182	0.0188679	-0.00108108	0.00574163	0.0122314	0.0037037	0.127273	0.0092562	0.0357167	-2.74238	0.0126316	0.000999001	-23.4	0.0118519	0	0	0	0	0.000757576	-3.14899	0.490909	27	0.0363636	-0.343636	1	0.0727273	0.0092562	0	0.0229091	0.0130909	4	-0.345455	0.08	0	-445.268	0.509091	9	0.00666667	0	0	0.0188679	0.333333	0.0740741	0.00148148	0.0363636	0.0545455	7
114404539	0.0333333	0.514706	0.0441176	0	0.0172414	0.0156863	0.0606061	0	1	35	0.0151515	0.266667	-0.151515	0.00185185	0.0015213	5	0	-0.370588	0	0.00692042	0.0172414	0.0361029	0.00129758	-0.871333	0.00114943	0.030303	0.0147059	0.0151515	0.00367647	-0.00185185	0.0181373	0.030303	1.16667	4	0	0.1	0.133333	0.000432526	0.0441176	0	0.0441176	0.00555556	-0.00505051	0	0.000995025	0	0.0588235	0.470588	-0.73
0.00305556	0	0.85	0.017284	-0.00493827	0.214286	14	0.00888889	0.566667	0.356742	0.222222	0	0.0666667	-0.00493827	-0.00104167	0.00251099	0.533333	0	0.0517241	30	0.137407	0.0192308	0.00104167	0.05	-8.11435	0	0.00111111	3	0.0172414	-1.43212	4	0.0172414	0.566667	0	0.0333333	0.133333	0.0166667	-2.8227	0	0.533333	0	0.0579421	-0.00231481	2	0.0172414	15	-0.00246914	7	0	0
0.0344828	0.271186	-0.905455	0.0727273	0.05	0.0193939	-0.00111111	0.0363636	0	0	0.0169697	0.000686106	1.3819	0.0363636	3	0	0.0666667	0.00611111	0.8	0.0133333	0	0	-0.00484848	0.113208	0	0	0	-0.00222222	0.290909	0.0944444	0.0166667	0	0.509091	0.233333	0.0377358	0	-3.41648	0.6	0.0833333	0.0285167	0	20	1	4	3	2.18182	0	0.0172414	1.23636	0.00444444
1	0	3	1.15556	1	-0.000838574	0	0.396226	-1.3302	0.0444444	0	1.42222	2	-0.972889	0.0961538	1	0	22.5	1	0.0888889	0	0	0.00103359	2	0.000355999	1	0.0188679	-0.413019	0.266667	2	0.00131637	-0.000355999	0.000854701	0.603774	0.509434	0.00554939	-0.00391598	22	0.0188679	0.212461	0.000838574	5	0.0576923	0	-7.76444	0	-0.00435414	20	0.011392	0.0196078
-7.99375	1.09375	0.00302419	0.0289855	0.000233754	0	0.0447761	0.000639386	-0.000452899	-0.0113225	0.03125	0.15942	0	0.00195312	0.0434783	0.000919118	3	0.000639386	-1.39375	0	0.0113043	0.00996377	0.000935016	0	0.0869565	-0.000452899	0.000233754	-0.776812	0.00669643	0.00021004	0.0869565	1	0.0212862	-0.00021004	0.00714136	0.00310559	32	-0.000452899	0	0	0.0144928	0	0	0.0149254	0.00538302	0	3.04147	0.00483092	-0.005251	0.000852515
44	0.00218211	0.577465	0.0704225	0.00100604	36	0.0063065	-1.00912	0.535211	0.028169	5	0.0142857	-0.00590641	0.0434783	2	0.0140845	0.00270856	0.253521	11	0.028169	-35.44	-1.82258	0	0.0857143	0.000804829	0	3	0.126761	0.00100604	1	2.47657	0.00597015	0.0298507	-0.967498	-0.00178536	0.000918485	0	0.112676	0	0.0063065	-0.470423	1	0.00882909	-0.00218211	0.366197	0.00367394	0.0895522	0.000402414	0	0.000603622
0.025974	0	0.00176254	0.111111	0.00886076	0.25	0.111111	0	48	-0.139241	0.0886076	0.0379747	0.244225	0.378948	8	0	0	0.000361664	2	0	0.138889	1	1	0	2	0.126582	3	0.0833333	39	0.00198413	0.0109001	-0.00176254	0.111111	0.00703235	0.0428571	3	0.00320461	0.025974	2	-26	0.0158228	0	3	3	4	4	0.555556	0.861111	0	0.0253165
0	0.125	0.981132	0.0535714	0.180819	0	4	-0.99434	0.0185185	0.00035014	0	0.113208	2	1	0	0.264151	-0.00127551	1	-25.2	2	0.981132	0.118881	-0.321429	0.000739919	0.0377358	0.0909091	0.0175202	3	0.0754717	0.0166038	0.000324675	0.0208895	3	0.125	0.00162338	0.0357143	0	0	0.0925926	0.150943	-0.321429	-187	0.00127551	0.0892857	0.113208	1	0	0.111888	0.226415	24
10	0.00230769	0.508475	0	2	0.0657397	0.0156454	0.0034965	-0.118644	0	0.00132626	0.00456323	0.0769231	32	-2.33786	0.0338983	2	0.269231	0	34	0.000691004	0.00325945	0.254237	0.000677966	0.0238095	0.322034	0	0	-0.000287274	0.00402183	0.440678	0	0	0.000677966	0.0175439	0.12	2	0.0208605	0.00795756	30	-0.0169492	0	0.0350877	-1.13692	0.0195567	-0.0169492	0.153846	0.0169492	-28.5	0.00116891
0	0	0.0327869	0	0.0327869	0.131148	0.078125	0	0.00120192	0.131148	-0.00151324	0.00153689	2	0.2	0.507692	0.0016568	0	0.031746	0.0461538	0.261538	0	0.0177596	0.00151324	0.323077	4	0	0.0169492	0	0.000961538	0.688525	0.041958	-0.0016568	0.131148	-0.00151324	0.557377	0.138462	0.000521512	0.0923077	0.00111142	0.131148	0.0983607	65	0	0.00204918	-0.00453972	0.0625	1.21311	0.213416	1.37705	0.015873
1.05882	1	0.00166667	0.08	0.0882353	0.04	0.0133333	-0.146667	0.00941176	0.00040404	0	0	0	0	32	1	0	0.00426667	-0.00735294	0.911765	0.00117647	0	0	0.0136986	0.0294118	0	0.266667	0.941176	0.0588235	0.0588235	0.0136986	-0.04	0.0410959	0.0273973	0.000445633	0.000540541	1.05882	-0.00231111	0	0.52	0	-0.0909091	6	0.00664137	4	0.000606061	1.29412	6	0	0.294118
-1.1064	0.0625	0.000334545	0.002	0	0.0181818	-0.000991736	0.12	0.04	-0.0041958	0.0727273	3	0	0.0285714	3	0	0.0016835	0	0.16	0.0189129	0	0	16	0.00106952	0.0189091	2.2	0.0727273	0.0075	0.04	0	-0.00945455	2	0.00190476	-0.00429752	0.236364	0	0	0.0208333	0.0016835	0.04	0.363636	1.08	1	0	-0.00235294	21	0.00296296	-21.0479	0.05	0.000330579
0	4	0.000528541	0.221499	-1.19111	0	26	-0.493744	-1.36824	0	0.162162	0.0087995	0.136364	0	0.0227273	0.0681818	0.373514	0	0.0571429	1	0.159091	-0.181818	0.0113636	0.108108	-0.00413223	0.0238095	1.13514	1	0	0.324324	-0.00309917	0.0030888	1.51351	0.000565111	0.324324	0.324324	0	0.027027	16	0	-0.00413223	0	0.756757	0	0	0	0	0	0	0
-0.00925926	-0.185185	0.0425532	-0.00208247	0.0526316	0.44898	0.00625	0.203596	0.00510204	0	1	0	0.8	0	0	0	1.1	0.0393182	0.0612245	9	0	0	0	0.408163	0.00510204	27	0.00208247	0.00377929	0	0.00208247	0.3945	27	0.0212766	2.45	0.00510204	0.00925926	0.00916285	0.00916285	0	0.0612245	0	-0.585748	0.15	0	0	1	1.87	0.000291545	0.0416667	1
0	25	0.101695	0	0.983051	32	0.135593	0.135593	0.00331361	0	0.0153846	0.230769	0.107692	0.0923077	0.047619	0	0.00753296	-0.000521512	11	3	0.000269906	0	0.00852071	0.00365059	0.0461538	9	28	0.0016568	2	0.0769231	0.00757396	0.0307692	-548.122	0.0040678	1.35593	1.11864	1	-0.354266	0.101695	0.0526316	0.446154	0.000594707	0	0.00184615	0.237288	3	-0.230769	1	0.000529661	7
0.0677966	5	6	0	0.00035461	-0.133333	0.00722222	0	0	0.583333	0.0172414	0.367347	32	0.0166667	0.216667	0.0172414	0.616667	80.6564	0	-0.00388889	0.416667	-3.10667	0.0408163	1.02041	0.117	0	0.00248227	0.00388889	0.00944444	-7.60816	0.0816327	0.566667	0.0344828	0	0	0	2.44898	0.1	-0.00277778	0.05	0.0238095	0	0	0	3	0	0.00349854	0.000868432	0	-0.0857143
0	-0.0909091	0.0416667	0.00378788	0.75	0.0217391	0	0.00505051	0.00181159	0.708333	-25.5	0	0	1.41667	0	0.000673401	0	14	0.0416667	2	0.028	-1.06152	1.29167	0.163636	0.0188679	0.00181159	0	0.00530303	3	0.0046281	0.00403226	0.0833333	0.037037	0	0.528472	0.509091	0.0121212	0.000395257	0.6	0	1	4	0.0434783	0	-0.0666667	0.290909	0	0.333333	0	0
1.55556	0.518519	0	0.00258398	0	0	-7.43556	0.0192308	0	1	0	0.0444444	0.844444	0.155556	0.0137931	0.0109015	0.592593	0.222222	0	4	0.0033543	0	-0.037037	0.0148148	0.0740741	0.481481	0.000430663	0.311111	3	0	26	0	1.41	0.00209644	19	1	24	0	0.28	0	0	0	0.00172265	1	0	0.00164609	0.209302	0.00857339	0	0.0740741
0.0689655	0.0322581	0	0.0322581	0.0517241	2.71318	0	0.00107759	0.03125	0	-0.000488281	0	0.109375	0.0203125	0.7	-0.00104167	4	3	-36	0.015625	0.015873	0.00215517	0	0.111111	1.3	0.0333333	0.09375	0.833333	0.4	0.923077	0.0625	0.21875	0.000488281	43457497	0.133333	0.328125	0	35	0.0135937	3	0	0.0161458	0	1.1	0	0.0322581	0.133333	0.00999001	0.109375	0.484375
0	0	0.152174	0.596491	0.0363636	0	0.958333	0.00438596	0.0070791	0	1.795	5	9	0.0869565	0.00631313	0.00277008	2	0	0.157895	0	0.0701754	0.0181818	8	34	0	-28.8	0.0555556	0.00313283	0	0.157895	0	-0.291667	-0.00277008	0.00231481	0.0168129	-0.357143	0.0526316	0.722222	0.541667	0	0	0	0.0757727	1	-2.96999	0	0	6	0.00114416	0.245614
0.00298619	6	0.680851	0.00661939	0	1	0.00517241	0.0175439	3	0.00472813	0	87.4068	0.765957	0	0.297872	0.517241	1	0.0172414	0.482759	2	0.00120992	0.18	0.327586	-0.0857143	0.103448	0	0	0	0.0242113	0	0	0	0.482759	0.00356718	0.0151976	0	0	0	0	3	0.0517241	-0.00059453	0	2.13	0	0.00425532	0.155172	0	0.0689655	3
2	-0.00449775	0	0	-7.92281	0.623188	-0.000508518	0.0350877	0	0.00336064	0	0.218182	0.057971	0.0029712	0.0144928	0	1	12	0.105263	0.0021004	0.000426257	0.014747	0	0	0.0149254	0.463768	0	0.42029	-0.00300752	0	-0.00231044	0.00799201	0	12	0	0.0100819	38	0	0.00127877	26	0.130435	0.0016852	0	0	0.0289855	1	0	1	1.19298	1
0.425532	2	-0.00854701	0.000575043	0.212766	0	0	2	-19.9	-1.74804	1	0.00970201	0.00557414	0.00271616	0.0217391	0.0212766	5	0.108696	0.510638	1.58974	0	0.12766	0	0.108696	0	1	2	0.319149	1	19.5	0	0.425532	0.585786	0.574468	8	0.00172513	0	0.340426	1	-0.0128205	0.00323774	7	0	0.0851064	-0.478261	-0.259259	1.17949	0.0122227	3	0.0174577
0	-16.2531	0.0025729	0.0238095	0.648148	0	0.0192308	0.16129	0	0	0.0167464	0.037037	0	0	0.0159933	0.931579	1.59091	0.0952381	0	0.0272727	-0.00548697	0.0766667	130908335	0.0454545	0	0	0.166667	23	0	0	0.00298686	0.772727	0	-0.00505051	0.000440917	0	4	0	0.37037	0	31	0	0.00411523	0.0454545	-0.037037	0.0740741	0.0566038	0	0.013468	0.240741
0.117647	0.037037	0.00106308	0.0882353	0.0963855	1.41176	0.00248051	0.000547645	0.00322812	-0.116279	0.00143472	0.0799201	0.00551604	0	0.0240964	0.0123457	0.00132236	2.5	0	0	0.000435477	0.00060241	0	0	0	0.0040107	0	4	0.0123457	0.00401606	0.481928	0.884116	0.0017934	0.542169	-0.0843373	1	0.253012	0	0.00060241	-0.00106308	0.518072	0.00744153	0	0.228916	0.107794	1.11765	-0.00060241	1	0	0.00107604
0	0.038961	-0.00550314	0.00550314	-0.2	0.125	1.04167	0	0.00818797	-0.00320399	-1.29594	0.00480769	0	-1.08875	0	0.00757576	0.5	0.00996796	0	9	0.0943396	0.00235849	0.00120283	-0.464151	0.0196078	17	-9.42332	0.0283019	0	23	0.011036	2.49926	-24.6	0.188679	0.0220126	0.0961538	0.011036	0.169811	0	0	0.25	0.0833333	0	0.169811	0.222	0.0416667	0.226415	0.566038	-0.00304321	0.000725689
0.0363636	0.0181818	0	0	0.0095414	1	0	0.00338566	0.1	0	0	0.293706	-0.680533	0	1.14286	0.000373274	0.0408163	2	0.22807	0.122807	0.133333	-0.00627943	0.163265	70102586	1	0.00173686	-0.00215451	0.00218659	0	-0.00169779	0.000868432	0.192982	0.00145773	0.0175439	0.00861804	0.438596	-0.000307787	0	0.245614	0.350877	0.00358038	4	2	0.000716076	0	0.000746547	0.000868432	0.0535714	1	0.0212766
0.0272727	0.0526316	1	0.00175336	0.016641	0.000686106	0.0169492	0.363636	0.00694915	0.00127918	0.0847458	0.0677966	0.00438871	0	0.00204559	0.508475	0.109091	3	0	32	0.0754717	-0.220339	-0.00094162	0.0677966	-0.0101568	0.118644	-0.00373456	0.00308166	1	0.0508475	0	1.25698	0.00484848	0.145455	0.0566038	7	0.0508475	0.00159898	3	-0.0847458	0.0350877	2	0.000319795	0.00746912	0.0267943	0.0689655	2	0.0169492	4	0
-0.00173913	2	87.4725	0	0.0208333	0.04	2	0.46	0.00409091	0.0173913	0	0.08	0.08	0.205794	-0.004	0.000988142	0	0.18	0.391304	0	0.0434783	0.00966184	11	0	0	1	0	0	0	0.000454545	0	-0.04	0.12	-0.00668896	0.0104	0	0.6	1	1	0.304348	0.52	0.04	18	-0.0008	0.00173913	0	0	2	7	0
0	0.00573301	1.12121	0.015625	0.0428571	0.00094697	-0.333333	0	4	0.152778	0.0606061	-0.277778	1	0.611111	0.111111	4	0.305556	0.272727	0	0.121212	0.0142857	0.028169	0.189189	0.212121	0	-0.00385802	-0.277778	0.000651042	0.000586854	0.0138889	0	-0.00115741	0.03125	0.0909091	0.000434028	0	0.134063	-270.3	3	-0.00462963	1	20	0.112676	0.00725566	0.0547222	0.00887346	1	0.030303	0.0138889	0.004662
0.00627746	0.037037	0.148148	1	1	0.00065189	0.0106291	0.00087668	0.0517241	0	-0.0083632	1	-26.9	14	22	1.37037	2	4	0.000325945	0.000627746	2	0.00574713	2	0.0114943	0.0175439	0.0847458	0	0.000712251	0.000325945	0.0740741	0.491525	0.00423729	0	-0.254237	0.0909091	0	-9.51972	0.0384615	0.296296	0	0.0125549	10	1.37037	0.0350877	1.34834	3	0	5	0.0111111	0.0740741
0.000328947	0.00502972	0.105263	2	2	0.131579	0.407407	0.000711238	0.131579	0	0.000355619	2	0.000355619	0.037037	0.868421	0.000166834	-0.272727	0	1	0.0789474	0.0136452	0.125	0.185185	0.00177809	45	10	0.518519	0	0.00166834	0.00106686	0	0.131579	0.0246914	2	0	0.0493827	2	0.25	0.0526316	0.555556	0.0526316	21	1	1	0.0123457	0.0493827	5	39	4	0.0625
0.173077	0.703704	0.0677966	1	0	0.00498575	0.542373	-0.0081607	0.0192308	0.0175439	0.0508475	0.00255428	0	-6.84815	0.0066073	-0.469492	0.0169492	-0.862963	0.0344828	0.592408	0.00319285	0.711864	0	0.148148	0.259259	0.389831	0.254237	0	0.0175439	0.00632002	0	0	0.148148	0.00919276	-0.389831	0.457627	0.0257376	1	0.00690521	2	0.148148	0	0	0.00510856	0.0194601	-0.0066073	4	0	31	0.0847458
0.734694	0.0816327	0.519231	0.00101215	-0.00480769	0.0012275	-0.192308	0.000409165	0.0128894	0	-0.0058309	6	0.0769231	0.0576923	-0.671837	6	-0.416327	0.0961538	0.0638298	0.0384615	0.0408163	0.00887574	0.04	0	0.163265	0.00320128	0	0.77551	1	0.000739645	0.0026053	0.163265	0.0015083	4	0.461538	0.0961538	0.00480192	0.204082	0.0204082	-0.00538462	-0.0769231	0.010989	0.000409165	0.04	9	2	0.204082	-0.000739645	0.78265	1
0.000604961	0.792453	0	0.0377358	1	0.689655	0.0862069	0.0195185	1	-0.00260247	0	0.00624257	0	0.00236646	0	0.443556	0.534483	0.113208	0	0	0.0344828	0.00371873	0	6	0	1	0.0357143	0.12069	0	0.595	0	0.0071568	0	0.517241	0.0689655	0.482759	0	2	0.0701754	0.0689655	0.0754717	7	0.172414	0.0689655	117459328	2	21	-0.00369458	0.215686	0
0.4	0.0181818	0.00233918	0	0.210526	0.0517241	0.1	0	13	0.00233918	1	0.00146199	-0.00111111	3	0.000606061	0	3	0.0166667	0.280702	0.00237883	0.00507246	0.475	1	0	6.24	0.596491	0.00951531	0.245614	0.05	0	0.00272727	-0.00584795	0.00777778	0.178821	0	0.0344828	0.00356824	-0.42	1.22807	0.00584795	3	0.1	0	0.0344828	0.140351	0.00118941	0	0.00178412	0	0.0106789
1	23	0.0666667	0.031746	0.322581	0	3	-0.0461538	5	0.222222	0.0967742	0.00804734	0	0.0461538	0.0307692	0.000537634	0.307692	0.015873	0.00025641	0	0.015873	0.523077	-0.0056926	0.292308	0.000537634	0.0218362	0	-0.00449704	0.446154	0.00942928	0.129032	36	0.031746	1	0.015873	0	0.215385	0.0016568	-0.0122358	0.276923	0.523077	0.031746	0	23	0.015873	0.03125	1	0.00205128	0.015873	0.709677
-0.848276	0.00608519	40	0.155172	0.000824176	0.0190981	0	0.015873	0.137931	0.137931	0.09375	-0.125	0.000480769	0	0.0615385	0.0344828	18	0	0.0615385	0	0.448276	0.523077	-0.143191	-0.00260355	0.015873	0	0.137931	0	0.031746	0.00583554	0.0143236	9	0.015873	-0.00731452	9	0	1	36	0.173913	0.169231	0	-0.00260355	0.0357143	0.0178571	0	0.0344828	0.00626959	0.545455	0.0307692	-1.0331
10	0	0.0229885	8	12	0.0025	0.0128205	0.471264	0.298851	0.00160256	0.00290698	0.000287356	1	0.000320513	0.025	0	0.0114943	0.0470588	0.045977	-0.000660589	1	-0.00143678	0.0344828	0.275862	0	3	0.528736	0.00449201	0.00153257	-0.0574713	0.375	0.000589449	1.525	0.0229885	5	0.045977	0.241379	0.45977	-0.452874	0.000534616	0.0137931	0.00192308	1	0.0769231	4	0.0117647	0.000294724	0.0229885	0	-0.0281801
0	1.01961	0.0909091	0.0204082	3	0.363636	0.111111	0.00480192	0.0188679	0	0	0.163636	0.0137662	0.618182	0.156863	1.01961	0.241379	1	0.272727	2	0.0188679	-0.00438871	0.00160064	0.235294	0.000330579	0	2.5	0.156863	0.0043573	0	0.0023569	0.0156863	0.555556	0.214286	0.0010101	1	-3.41455	0.509091	0.196078	0.0092562	0.117647	0.0727273	-0.000330579	0.0296919	0.309091	0	0.0020202	0.654545	0.00213904	34
0.380952	0.00521059	0.368421	0	-9.43516	0.326531	0.037455	0.00859291	0	0	24	0.02138	0.000868432	0	0.917647	0.192982	0.0212766	0.280702	0.0526316	-0.00324886	0	0.140351	0.00787683	0.170213	0.0408163	-0.0526316	0	-0.00177462	0	-0.547368	-0.0526316	22	0.0212766	0	0.122807	-0.185185	0.897959	0.010989	0	0.22807	0.0877193	0.385965	0	0.0243466	0	0	0	0.122449	0.614035	-0.192982
0.0689655	0	0	0	0.137931	0.0116796	0.103448	0.0183537	0.33871	0	0	45939521	0.0948276	0.354839	0.0474138	0.00226116	29	3	0.145161	0.00574713	0.103448	0.0645161	0.645161	0	0.00858481	0.0607216	0	0.000556174	-0.0100111	4	1	0	27	0.0322581	0	0.129032	0.0344828	28	0.000615764	0.129819	0	1	0	0.260453	0.00565291	0.435484	1.03448	5	0	0.00208117
0	5.025	13.4873	0.105263	0.0263158	-0.00263158	-0.960028	0.0125	0.342105	0.0125	0.00095065	0.0375	-0.5	0	0	0.15	0.00328947	-2.37818	0.00734375	0.1	0	0.0405405	1	0.00503919	0	0	0	0.0789474	0.55	0.2125	-7.62632	0.0128205	0.075	0.075	0.35	0.000158228	0.0184211	0	0.0021875	28	0.0126582	0	-0.0021875	1	-1.05263	0.921053	0.000694444	0.00391181	4	0
4	0.00689457	-216.6	0	0.00330688	0.0508475	0.59322	0	0	5	-0.00143637	0.0357143	5	0.0740741	2	-0.00302663	0.407407	0.0526316	8	0.00919276	0.0169492	0.542373	0.142857	2	0	0	0	0.00564972	2	0.0357143	24	-0.0066586	0	0.0508475	0	4	0.0175439	1.1737	0.0357143	0.107143	0	3	6	0	-0.345763	0.0066586	0	0	0.0169492	0
0.264151	0.0961538	1	0.0377358	0.566038	0.00231036	0	2	-0.0566038	0.0188679	-0.00226415	1	0.285714	0.244898	0.0392157	0.132075	0.44898	0.566038	0.00236131	0.0188679	0.12	0	0.000868432	0.0816327	120955147	2	0.00177462	0.001068	0.00109155	0	0	0	120955086	0.000868432	0.0212766	0.142857	0	3	0.000362845	0.0943396	0.103774	0.00539084	0	3	0.528302	0.000401445	0	2	1	0
-0.194805	0	4	0.0571429	0.000190985	0	0	-0.00136705	0.0294118	0.0133333	0	0.0018797	-0.00556586	0	38	0.000207792	0.114286	11	0.103896	0.0584286	0.0857143	0.02997	25	1	1.11429	0	-0.357143	0.0909091	0.00640918	0.00229183	0.0201465	0	0.000854409	0.04	0.00544218	0.000190985	0.00708383	20	0	10	0	0.000854409	0.597403	0.00657784	0.0571429	0.114286	0.228571	0.8	1	0
0	-8.5	0.0333333	0.148148	0.0160494	40	37	0	0.334665	0	-0.000555556	0	3	-0.00246914	0.0740741	0.00123457	1.14815	0.716667	0	0.333333	0.00338983	0.0333333	72.8246	1	10	0.716667	0.466667	0.00116279	-0.00111111	0.0014245	74317429	0.0666667	28	0	0.333333	0.3	0	0.296296	0	0	0	0.00111111	0	0.333333	0.666667	-0.00806452	0	0	9	-0.00632184
0	0	0.0322581	0.515789	-4.11973	0.568421	4	0.821432	0.568421	0.0319149	0.00163666	0.5	0.0107527	-0.0909091	2	0.000523286	0.0105263	0	0	1	0.00101215	1.05128	0	0.0263158	134757631	0.000657462	0	0.0512821	0	0.025641	0	0.615385	0.102564	1.23077	0.00190944	0	0.000277008	0.157895	60	1	0	78.036	0.00111982	4	0	0.0107527	0.0263158	15	0.505263	0
0.101695	0.0847458	0.00549451	0.00861821	0	0	3	0.508475	0.230769	0	0.241379	32	0.0384615	0.25	1	0.059322	0.153846	0.00153846	0.0175439	-0.00124069	2	5	0	0.00198939	1.19231	0	0	0.384615	0	0.0175439	28	-0.000287274	0.000677966	0.491525	0.00153846	1	0.000287274	0.0769231	0.135593	0.542373	0.00861821	0.0769231	-0.00065189	0.0189048	2	-0.000287274	0	0.137931	0	0.152542
-0.0181818	12	0	0.0188679	0.0213463	0.109091	1.08333	-24.8	0.000757576	0.0416667	0.0833333	-0.000626959	0	6	0.458333	0.0545455	0.254545	0.00308642	3	0	7	0	0.0909091	0	0.0377358	0	0.152174	0	1.08333	0.000905797	0	3	0.000905797	0.0188679	0.00634058	0.0181818	0.0545455	0	0	1	0.509091	0	0.0377358	0	18	0.000991736	0.0833333	0.0217391	0.0566038	0.0092562
1	18	0	0.0196131	0.129032	0.807018	1	0.0166667	0	0.0130164	0.00146628	0.0806452	0.00260146	0.0220713	3	0	0.00104058	-0.0909091	2	0.210526	-0.809825	0.526316	0.0101457	0	2	39	0.807018	0.00026441	0	0.857143	0.175439	0.280702	0.000293255	0	0.0483871	5	0	23	0.467742	0	0.00754422	3	2	4	0.0050238	0.306452	0.016129	0.00255183	0.00416233	0.000637959
0.046875	0.0292553	0	1	0	0	0.015873	0	0.00337724	0.0132979	0.468085	0.015625	0.0046875	-0.111111	0	0.468085	3	10	0	-15.2	0.015625	0.0625	64	0.0425532	0	0.03125	0	0.212766	0.015984	0	2	0.0360065	0.0634921	0.0425532	0.763237	0	0	0.0444444	-0.00265957	2	1.95745	0.015625	0	2	0.0109375	13	0.018981	16	0.0851064	0
8	0.814815	0.013468	0	0.0384615	0	0	0	-0.376271	0.0169492	23	0.305085	0.0769231	0	0.000287274	15	0.0232266	0	0.0677966	0.0192308	18	0.0138104	0.000292227	0.0350877	0.0014245	13	0.00175336	0.00195567	0.00263004	4	0.0740741	0.000584454	0.0232266	1	0.372881	0	-0.856296	0	0.000627746	0.185185	0.00162973	1.11111	0	0.627119	0.372881	0	1	6	37	0.0169492
-0.002849	0.48	0.0925926	0.574074	-0.364815	0.08	0	0.16	1.24	0.00592593	0	0.02	0.12	0	4	0	0.28	0.0185185	11	0.277778	0.0192308	8	0.000833333	0.04	0.00514403	126559918	0.0192308	1	0.0162963	0.04	0.5	0.000385802	0.0555556	0.12	0.00925926	0.0740741	0.5	0.00603774	6	0.0192308	0.111111	0	0	0	14	-22.3	0.000833333	0	-0.037037	0.68
0.000188537	0.856144	0.0555556	3	0.0294118	0.12037	-0.000252504	0.364135	1	0.311927	0.00980392	-0.284404	0	-37.2	0.0196078	0	-316.6	0.000882145	1	1.07692	0	0.00106838	5	0.0275229	49	9	12	2	0.0186916	78.2941	0	0.00328255	0.0384615	0.183486	0.000377074	0.0275229	0.0458716	0	0.0183486	0.0550459	3	0.108891	0	0.00589176	0.0275229	0	-0.0010989	2	0	-0.00294889
27	-0.178571	1	0.0535714	3	0.0444444	77.0644	0.00185068	0.0181818	-0.00151976	0.178571	0.00759878	0	8	0	0.535714	0.0357143	0.00618956	0.12766	0.232143	0	0.00701531	34	0.00441013	0.0178571	0.0357143	7	1.23404	-0.00487013	0.0173365	0.00543478	0.0220365	19	1	0	0.272727	-0.00382653	0	2	0.553191	0	0.214286	0.0909091	0.0222222	0.178571	0.272727	-0.0344828	0.589286	0.000945626	33
0.000712251	-0.00439422	0.0207156	4	0	0.148148	0	0.0862069	3.43323	0.101695	0	0.559322	0.15	0.62963	0	0.0847458	0.118644	0.0175439	0	0.2	0.00325945	0.0042735	0.0526316	0.00254237	-524.262	0.148148	0.0063857	14	0	0.0169492	0	0	0.192308	0.037037	0.00783476	0	0.0172414	21	-0.118644	0.186441	0.555556	0	0.037037	0	0.000712251	-0.00316001	1.22222	0.000712251	-0.118644	2
0.0181818	0.00231405	0.00363636	0	21	0	1	0.381818	0.454545	0	0.0909091	0	0.290909	0.0004329	0	0	0.0909091	0.163636	0	0.00991736	0.0545455	0	0.272727	0.363636	0.0113636	0.0188679	0.563636	0.0107438	0.0280992	-0.00545455	0.0545455	0.5	-7.57444	0	0.0545455	1	25	0.4	0.236364	0	0.00429752	25	0	0	1.13636	0	0.509091	0.00413223	0.0188679	0.318182
0	22	0.00119048	0.142857	0.00198413	0	0.123876	0	3	-0.102041	0.00458142	22	0.0638298	0.00595238	2	0	-0.737595	3	2	0.00340136	4	0.153846	0.469388	0.00238095	0	0.047619	0.00238095	0.0952381	0.00499792	62682508	0.00595238	0.0816327	0.0332653	0	0	0	0	26	0.00595238	0	0	0.00396825	0.285714	0.0204082	0.0145773	5	0.22449	1	0.00124948	0
2	0.171429	0	1	0.000408163	0.0043966	0.000816327	0.00124224	0	0.0334848	0.272727	0.471429	0	0	2	1.09091	-0.0571429	0.128571	0.00207039	0.0724638	0	0.0909091	0.0294118	-0.00275482	0	0.030303	0.000669643	0	33	15	0.0714286	4	-0.0909091	0.181818	-1.84879	0	0.00263505	0	0	5	21	0	0.797297	0.00094697	-228.7	0.545455	3	0.00746596	0.046875	-0.000865801
4	0	0	2	0	0.0384615	0.0576923	0	0	-0.00186104	0.125	0.000377074	0	0	0	0.173077	26	0.557692	0.00041806	24	1	0	0	0.00041806	0	0.125	0.0416667	0.375	31	0.0384615	0.0217391	0.958333	-0.945833	0	0.0784314	0.0769231	0	0.461538	0	0	0.00403226	9	-0.307692	0	0	0.0576923	0.416667	0	0.0833333	0.000377074
0.0344828	0.00202429	0	14	14	75.7423	-0.137931	0.846154	0.00059453	0.00653983	0.00384615	0.153846	25	0.000344828	0.06	0.0344828	11	0.00530504	0.00891795	0.00030248	0.517241	0.0165782	0	0	0	0.0218833	0.00120992	0.517241	0.538462	18	0.431034	0.00030248	1	3	0.0517241	0.04	0.0701754	0.0357143	0.0172414	0.0689655	0	0	0.00153846	1.15385	3	-0.00132626	0.02	0.00181488	0.791209	-0.00530504
0.031746	0	1.36508	-0.00259516	0	13	0.126984	0	0.174603	0.00331675	-0.00560224	3	0.230769	0.0294118	0.00331675	-26.5	0.00791855	0.147059	0.426471	0.176471	-221.7	0.00840336	0.538462	-0.00840336	0	-20.4612	0.00331675	0.164179	0	0.0588235	-0.00453515	4	0.0298507	0	0.220588	0.0447761	0.000658472	0	0.15873	-0.00560224	0.0597015	0.00929931	0.173826	0.0298507	0.0327869	0.0327869	1	0.220588	0.367647	12
1	0.0178799	0.12069	1	1	0.448276	0.148148	4	0.000712251	0.0344828	0.517241	0.259259	0	2	0.551724	0.0166028	0.103448	-30.5	0	0.122807	0	0.0588235	0.0178571	0.0689655	0	0	0.010989	-25.7	0.00891795	-0.00369458	0	0	-0.00127714	0.0357143	3	0.0178571	0.00974513	-0.00178359	0	0.0625	1	0.551724	0.00129955	0.0357143	0.275862	-0.533793	0.185185	0	0.482759	0.00951249
0.0454545	3	-15	0.00189394	0.409091	-0.0034965	2	1	4	0	0.0238095	-0.125	0.0454545	17	0.0416667	0	0.0833333	0	0.520833	0	0.00221631	0	-0.44375	0.000886525	0.00390625	0.458333	0.125	0	0.0909091	0	23	0	0.227273	0.479167	1.04545	2	0.001998	0	0.00925926	8	0.5	0.0193182	4	0	-2.07852	0.0416667	0.0246212	0.272727	-2.44795	0.047619
0.186047	0	0.444444	0.0740741	0.511628	-0.794921	0	0.150943	3.1902	0	0.185185	0.0384615	0.0185185	0	0	0	0	0.186047	1	4	0.648148	8	0.268293	0.12963	0.0116279	0.0215332	2	0.232558	-0.296296	0.398148	0.0258398	0	0.555556	1	2	0.0754717	0.418605	0.189516	0	0.351852	0.952632	0.537037	1	0.0465116	0.0793519	0.0185185	0.139535	2	0.648148	0
0.019305	19	0.0285714	0	0.296296	0	0.0526316	0	0	0	6	1	0.0571429	1	0.034034	0.0833333	0	0.162162	0.148148	0.148148	0.814815	-1.34581	-0.027027	0.0015015	0.0596296	0.027027	0.00108108	0.0555556	0	0.002002	0.00337838	0.805	0	0.02002	0	0.0124178	0.0124178	0.416667	0.148148	0.37037	0.0285714	0.0540541	2	0.0555556	0	0.0432099	0	0.378378	25	0
1.13043	0.06	0	0.0434783	2	0.12	0.130435	0.08	0.0208333	0.000909091	0.0024	0.000454545	-0.626087	0.00173913	0	0.0208696	0	1.21739	22	0.335439	-0.00668896	0.26	0.0434783	0	0	1.42065	0.6	0.0816327	-0.00173913	0.44	0	0	3	0	0.0024	8	-0.04	0.22	1	4	0.000988142	1	0.0088	0.695652	0.0681818	0.173913	0.0681818	9	0.375	0
4.04687	0	-0.00091617	0.0172414	0.108108	3	0.0285714	0	0.0508475	3	0.027027	0.271186	1.83784	1.2973	0	1.62162	0.0015444	-0.04	0.00976731	0.149347	0.00175336	0.0169492	0	0.0175439	0.216216	2	0.0311498	0.432432	0.00488365	2	0	17	-7.5196	0	6	0.162162	1	0	0	0.576271	0.000484262	0.135593	0.216216	0.114286	0	25	0	-0.465763	2	0.0198305
-0.147059	0	0.0109108	0.0322581	0.677419	0.806452	0.000735294	0.0151515	0.0294118	38	0.0606061	0.676471	0.147059	0.0597015	0	0	1.29032	0.373621	1	0.00627163	0.646429	0.030303	0.176471	0	0.138548	15	2	1	6	0	0.147059	0.0588235	0.000948767	0.030303	0.00147059	0	0.285714	23	0.0151515	0.0588235	2	0.00216263	0.0016129	0.0101382	0.0294118	1.06452	0.935484	0	2	0.0147059
0	0.2	1	2	0.0425532	0	0	0.190476	0.00119048	1.04762	0	0.159681	0.153846	0.04	0.0851064	0	0.761905	15.01	22	7	0.142857	1.4309	-0.00580271	0	-0.037037	2.02004	0.0136054	0.00303951	0.0222222	0.666667	0.553191	1	2	0.00316885	0.0652174	-0.687704	0.574468	1.28571	0.0243161	0.0122227	0.0217391	0.272727	0.0444444	3	0.142857	21	0.0638298	0	14	0
-0.0714286	0.0012987	0.00042517	0.0535714	0.0185185	0	1	0	0.0454545	0.0185185	0.409091	0.0185185	0.000324675	88.7982	0.00162338	0	2	0.0185185	-0.000637755	0.00042517	0	-0.103448	0.0357143	0	0.0357143	0.00162338	0	29	0.0909091	0.0727273	0	15	-0.0357143	0.0714286	0	-0.00324675	0.181818	2	0.0193403	0.00191327	0	0.590909	0.909091	0.025974	0	3	-1.55698	0.5	0.00826446	0.156088
0	0.0526316	0	0	0.474576	0	1	0.00746912	0.0179085	0.0862069	-0.00191877	0	1	0.00571755	0.152542	0.0169492	0.151515	0.00455433	0.528302	0	3	0.0243044	0.0377358	0.0175439	0.0572881	0.716981	0.0175439	0.000999001	0.00663228	0.0286441	0.00256805	0.118644	0.188679	5	0.440678	0.449153	0.0685823	1	-0.118644	0.40678	0	0.0526316	0.559322	-198.2	14	1	-0.00201092	-0.00130378	0.0175439	3
0.102564	1	1	0.00176835	0.00222469	0.153846	0.00394477	0	-0.00645161	-0.0148883	0.230769	0.027027	0.0645161	0	0.0397022	0	0.0512821	0	0.333333	0.00339559	4	0.025641	0.603871	0.564103	0.00442087	0	0.025641	0.193548	0.00202429	1	0.0215054	-0.000657462	2	2	0	0.0119658	0.0297767	0	0	0.0512821	-0.0119658	-0.466667	0.00133995	-0.0215054	0.258065	0	0	0	0	0.0645161
0.25	0	0.0135338	1	0.037037	0.047619	0.00478316	0.0178571	18	0	0.00340136	0	0.428571	-0.0162338	2	0.590909	0.25	0.0136005	2	0.0535714	-5.03495	1.72727	2	0	0.363636	13	0	0.037037	-1.6545	0.0363636	0.0909091	-0.00198413	0.0121173	0.0357143	0.00170068	8	0	-0.514286	0	0.00505051	0.392857	0.00165289	0.00637755	5	0	0.00324675	0.00162338	0	0.016983	0
0	0.20339	-22.56	0.0166667	1.18519	0	0.00444444	3	0	28	0	0.037037	0.0166667	0.037037	0.0740741	0.15	14	0.00376648	0	1	0.05	0	0.037037	0.703704	2	6	-0.00111111	0	0	5	0.533333	0.0197531	0.466667	30	0	0.0172414	1.11111	0.466667	0.00864198	28	-22	0.977023	0	0	0	0.0192308	0.00188324	-6.19259	0.518519	0
0.235294	0	0.634921	0.147059	0	0.00466853	0.00312256	0.0606061	31	6	0.617647	0.00175593	0.0163934	0	-0.00119237	0.220588	0.00129758	0	0	0.00265188	0.031746	-0.00216263	0	0.0151515	1.33333	-0.00346021	0.617647	0.0196078	0	0	0.00947643	2	0.191421	0	26	0.10989	0	22	0.00208171	-0.00346021	0.0655738	0.126984	0.00933707	0.15873	-0.002574	0.126984	0.00352734	0.00379057	-7.26032	0.192807
0.2	-0.00653983	29	0	6	0	0	0	0.456003	0.103448	0.105263	0.00653983	-0.00132626	0	0.103448	0.230769	1.53846	0.0517241	0.0350877	0	-0.00059453	0.0517241	0	0.0249038	0.00246305	0.0145889	0.224138	3	0	82.1736	0.01	0	0.746991	0	0	0.0384615	3	0.0344828	0	1	-0.0128205	-8.24406	0.00677269	0.00103448	30	0.0769231	0.0145889	0.153846	0.0119363	0.00307692
1	0.777273	0.0416667	2	0	0	2.34146	0.00726518	0.0108507	0	0.541667	12	1.4192	0.0223577	0.148936	0	1	0.0769231	0.0434783	0.025641	0	75.1008	0.0223577	0.292683	-0.00203252	3	0.00954861	0.128205	1.12195	2	3	0.00212089	0.00415153	0.458333	1	0.00207577	25	-0.0416667	0	0	0	-0.000905797	0	0.0217391	0.0425532	0.454545	0.541667	12	2	0.0769231
1	0.000436391	2	0	0	0.0384615	0.0268336	0.27451	0.02	0.0909091	1	-0.0384615	0.00295858	0	1	0.0384615	0.232558	0.000938086	0	0	-0.419231	0.00188537	0.00547196	0	2.91	1	0	20	0.00554734	25	27	-0.000739645	0	0	0.192308	0	0	3	2	0.480769	0.325581	2	27	0.153846	0.00715564	0	0.115385	-0.00930233	0.0576923	0.08
0	1.10204	0	0.350877	0.000923361	0.163265	0.489796	0.0877193	0	1	6	0.00371058	0.0175439	0.0212766	17	0.00307787	0.00125313	4	0.122449	-0.00930899	0	0.00125313	0.000923361	0.526316	0.614035	0.163265	-1.71246	0.000868432	0.0363636	3	0	1	1.54069	-3.97515	0.508772	0	-160.1	-0.752245	0	0	0.0408163	0.00291545	-0.22807	0.408163	0.00156642	0.0535714	4	0.00369344	12	0.122449
0.016129	0	3	1	2	1.18644	0.00124069	0.00208117	0.0322581	-0.00124069	0	0.193548	1	0.370968	-0.16129	0.0175439	3	0	0	0.016129	0.0166667	0.403226	0.00997009	0.0196829	25	0.0333333	0.0655738	0.00277855	0.00105764	0	0.0162712	0	1	0.16129	-0.330645	-0.00312175	0.101695	0.403226	0.000594707	0.440678	0	0	0.0483871	-0.16129	0.580645	0	0.000282965	0	0.354839	0
0.0655738	0.000268745	0	-0.00119474	7	0	0.015873	1	0	0.00246914	1	27	0.0010929	0.000712251	0.0384615	0	0	0	0.0169492	0.222222	0	0.05	31	0.245902	0.00806235	-0.0163934	-0.000268745	0.0026455	0.00213675	0.00910747	-0.25082	0	0	0.037037	0.0169492	0.000528821	0.0169492	0.183333	2	1	0.0322581	0.0169492	0	0.037037	0.00115361	0	0	6	0.037037	3
0.000205113	3.4	0.00887902	0	0	27	-0.00653983	0.226415	0.0350877	0.0526316	0.0178571	4	0	0	81.1481	0.0392157	0.827586	0.000556174	40	-23.8	0.00147984	0.00517943	0.000676133	0	0.264151	0.0344828	0.0754717	0.0517241	0	1	4	0.00891795	0.188679	-0.898113	0.113208	-0.0143136	0	3	-0.00118906	32	0.0118966	0.00211736	0.00604961	0.0208198	0	0.310345	0.395604	0	0.0754717	0.777778
0	0	0.00501672	0.00137363	-0.00369822	0.0114645	0.192308	0	0.153846	0.0107249	0.02	28	0	0	0	0	0.00369822	0.596154	0.254902	0.304348	-0.00369822	0	0	4	0	0	0.04	-0.551923	0.288462	0.00850592	0.384615	0.0576923	0	1	0.0133779	0	0.347826	0	0.442308	0.06	0	-0.00501672	0.153846	0.00221893	0.000874126	0	0.0869565	0.307692	24	0
-0.552648	0.0192308	0.0217391	12	-0.915833	0.0192308	0	0	1	0.185185	0	0.00925926	1.20833	0	0.2	0.75	0.0192308	1	36	0	1	0.271728	0.0185185	1	0.0185185	0.0434783	0.222222	0.38941	0.0192308	-0.00205761	36	0.00362319	0	0.00833333	1	0.0192308	0	0.0740741	0.00174703	0.0648148	0.0384615	0.416667	0	0.0925926	0.0185185	0.000402576	1	6	0	0.5
0.00615385	0	1	0.000795756	0.00118343	0	0.0333333	0	0	2	5	0	0.000265252	0.0184615	0.115385	0	0.000721154	20	0	0	0	3	0.000732601	-0.0016568	0.892308	-0.533333	-0.0177778	3	1	21	0.6	0.000574713	0	0	-0.0016568	0.133333	0.00384615	0.666667	13	2	10	0.000795756	0	0	0.015873	0.00923077	0.8	1	0.0172414	-50
-3.46727	0	0	6	0.0181818	0.0909091	0	0.916216	0.00892562	0.454545	0	0.0363636	2	0.000673401	0.00151172	0.0020202	0.0408163	18	0	0.0185185	2	1	1	5	0.0408163	37	0.0181818	0.010582	0.0408163	0.0377358	-1.12561	0	0.000868432	0.0363636	0.218182	0.000386847	0.0207273	0.0118738	0.0185529	0.122449	0.00377929	96.2791	0	6	-0.00371058	0.509091	8	17	0	0.0212766
0.000617284	-0.00493827	0.0666667	0	-1.75519	0	0	0	0.0588235	0.0333333	1	0	0	-0.00529101	0	0.037037	0.433333	3.29478	0.0014245	0	0.962963	0.00141243	0.0246296	0.0221667	-1.76713	0.0166667	6	2	-0.00333333	0.0689655	0.05	1.11111	0	0.220339	0.000980392	0.5	-0.00493827	-0.133333	0.0172414	0.2	0.00384615	0.037037	0.0185185	0.259259	0.0677966	4	94751890	0.0740741	0	32
0.396226	0.132075	4	0	-0.00290276	2	0	0.002772	0	0	1	1.07692	0	0.792453	-365.952	0	1.07692	0	0.0512821	0	0	0.016449	-0.832276	1.4359	0.603774	0	0.0392157	0.00290276	0	19	28	0	0	0	0.377358	0	0.2	0	0	0.115385	0.0106434	0.205128	2.33333	0.108108	0	156230115	0	0.430667	0.660377	-128.4
0	7	0.0649351	0.0566038	-24	0.0377358	13	0	0.0231036	0.0212766	0.0392157	0.0188679	0.132075	0.000401445	0.115385	0	0.207547	2	0.0408163	8	11	2	0.000725689	0.0816327	0	0.0377358	0.0408163	0	0.0377358	0.00080289	0.00818797	-1.33756	0.285714	0	0.0392157	0.00391598	9	0.00173686	0.985035	0.603774	0	0.0196078	0.603774	1.30612	0.0196078	0.125	24.5	0.204082	0	0.0073831
0.0833333	0.00221076	0	2	1	0.0166667	0.0333333	0.05	0.130435	0.000282486	0.0434783	0.0172414	0.05	-0.396667	0	0.0833333	0.1	0.0166667	0.0677966	0.130435	0.0434783	0	0.0227273	-0.103448	0	0.00141243	1	5	1.26087	0.130435	0	-0.000555556	0.0172414	2	0	0.000564972	0	0.316667	0.00861111	0	1.13043	0.0973913	13	1.3913	0.0108696	0.533333	-0.00144928	0.0869565	-0.00449775	22
3	0.00423729	0	-0.00143637	0	0.0357143	0.00515844	0.0169492	0.178571	0.185185	0	0.0714286	-0.220339	0	0.0555556	0.142857	0.00307882	0.285714	0.652174	0.00156937	0.0175439	0.0103687	8	-36.1	0	0.982018	0.0358135	0	6	0	-10.9679	0	0.610169	0.220339	0	-0.00396825	0.464286	0	0.0121065	0	0	0.0145763	0	0.0925926	0	-1.46874	31	0.0108696	0.000615764	-0.00073692
0.0344828	0.0344828	0	-0.365517	0.0196078	0.0178571	0.0344828	0	0.0754717	7	0	0.37931	1	0.00030248	0.224138	0	0.0754717	0.00832342	0.0169161	-551.669	0.0156148	0	0.00030248	-0.00130124	-0.00059453	0	0.103448	0.00059453	0.113208	-0.00650618	1	0.150943	0.517241	0.0952381	1	0.00059453	0.137255	0.00135227	0.0178571	0.00326992	0.0172414	0.113208	0.0377358	0.00030248	1	0	0.00772889	5	0.00059453	3
0	0	0.0847458	0	-0.0847458	10	0.00492611	0	0.0357143	-0.375	0	1	0.610169	0.0185185	0.00661376	0	1.25	0.00094162	0.25	0.457627	0	0.321429	0.0714286	-0.222222	0.0217918	0.0350877	0	0.00918367	0	0.0517241	0.857143	0.457627	2	1	-0.037037	-0.00918367	0	0.00219711	0	0.00116891	2	1	0.00246305	-0.849643	0.00786925	0	0.00574548	0.016369	0.0169492	0.0145278
-2.3121	0.00564972	-29.8	0.0508475	0	1.07143	0.152542	0	0.00116891	0.0175545	0.037037	0.357143	0.00544794	0	0.714286	0	-1.42677	0	0	2	0	29	0.0677966	30	0.000661376	0.0350877	0.00465839	0.0526316	0.0211864	0.000661376	0.0169492	0	-0.152542	0.0357143	0.0509491	0.0139344	0.00861821	1.21429	0.0090799	0	0.0185185	0.0677966	3	0.000292227	0.00087668	0.0714286	-3.30349	32	0	7
0.0112453	0.204082	0	0.0638298	0.00250156	0.428571	0	0.0209059	0.00203252	0.146341	0.0212766	1	2	0.00375235	0.55102	0	6	0.536585	0.326531	0.102564	0.634146	-0.00208247	0.0638298	0.00513479	0	22	0.77551	-0.0112453	-0.026879	1.85366	-0.0233298	0	0.0612245	0.55102	0.0158267	3	1	0	1.85366	0.0212766	0.00650407	0	0.0204082	0.0049776	0.693878	0.0487805	0.097561	0.195122	1.26829	0.163265
-0.000923361	0	2	0.526316	0.140351	0.2	0.00682261	0.00407268	0.122807	-1.245	0.0701754	0.000923361	0	27	0.0526316	3.17	0.00831025	0	1	0.2	0	-474.931	1.35	0.122807	-3.90082	0.04	0.526316	0.561404	3	0	1.7	0.85	0.0194444	0.00923361	0.35	4.76613	0	0.00215451	89.4286	-0.122807	0	0	0.022807	0.0518519	17	1.5	0	0.00523238	0	0.0526316
0.111111	0.0192308	0.000402576	0.00462963	0.0216049	-7.29167	-0.0769231	0	0	3	1.33333	0	0.0769231	0.0014245	0.00154321	0.444444	-0.00154321	0.15	0.07	0.0311111	0	0.0416667	0.444444	0	0.037037	1.16667	1	3	0.5	0.0833333	0	0.000402576	24	0	0.037037	1	0.0145833	0.002997	0.00462963	1	-0.0666667	24	3	0.259259	1.68	0.00139762	0.0384615	0	-0.0014245	0
0.000820345	0.0221493	-0.0188679	0.185185	2	0.304348	0.000857633	0.0588235	0.00140252	0.0377358	0	0.0681818	24	0.207547	0	0	0.0434783	-1.1	-0.185185	-0.000355999	0.00652174	0.0188679	0.0454545	3	0.937037	0	2	2	0	0	0.120566	0.00961196	0.869565	2	-0.000355999	0	0	11	0.173913	0	0.0434783	0.000725689	0.0869565	0.434783	0.0196078	0	0	0	0.566038	-25.3
0.000826446	0.652174	0.0363636	6	0.352941	0	0.0188679	0.130435	7	0.130435	0.00606061	0	0	0.327273	0.0150198	0.0268775	0	0.137	0.434783	0.0197628	0	21	0.236364	3.95206	1	0.000805153	0.0102767	0.00694215	0.478261	0	-28.1	0.782609	0.0727273	0	0.0727273	0.00991736	0.0545455	0.0434783	0.203704	0.1	37	1.65268	0	0.0003367	0.454545	0.130435	0.000805153	0.0188679	0.2	0.327273
0.642857	3	0.000649351	0.535714	0.384615	0	1	0	-0.0714286	0.464286	0	-0.178571	0.037037	0.410714	0.00733418	33	0.0892857	-1.05623	0	0.0357143	0	2	2	0.0178571	1	0.410714	0	1.35849	0	0	1.24528	0.285714	-2.56884	-0.00127551	1.13208	16	0.000739919	0.0121294	5	0	0.815152	5	0.150943	-0.00318878	0	0	0	0.0377358	0	0.0754717
2	0.00346021	5	1.48837	0.0173279	0	0.0518605	24	15	2	0.00113443	0.000547196	-0.00603318	0.156863	3	-0.00490196	0	0.00156863	0	0.0392157	-0.00273598	0.00186047	0.00999616	0.0196078	1.2093	1	0.0980392	0.627451	0	0.0408163	0.0930233	0	0.352941	0	0	0	-0.00103199	0.6	0	0	0.00095648	1.02326	0	0	0.000911993	0.392157	0	0	0.0784314	0.00196078
0	0.0483871	0.016129	0.0030931	0.451613	0.05	1	0	0	1.0566	1.50943	0.0045283	0.907093	0.00312175	0.225806	22	0.00156087	1	0.000739919	37	2	0.354839	34	11	-0.00665927	0.214286	0.000733138	3	0.0322581	0.034965	0.00061862	0.00806452	0	0.00730371	0	0.05	5	0	0.0188679	0.188679	0.548387	0.0144982	0.0980392	0.00365186	0.0163934	11	0.415094	0.016129	0.016129	0.318182
0	0.222222	0.0014245	3	0	-6.01111	0	0.037037	-0.00383142	0.00272232	0.137931	0	0.0172414	0	-0.671436	0.0576923	0.0528448	0.0576923	0	0	0.0576923	0.0689655	0	0.551724	0.111111	0	0.002849	34	0.148148	0.0344828	-0.00510856	0	0.0192308	0.0178571	-0.000522466	0.0689655	4	0.111111	0.000712251	0	0.0210728	0.0175439	2	0.0526316	0.0344828	0.0102171	0.037037	2	5	0.703704
6	1	0.000331565	0.115385	0.0517241	0.275862	32	0.111111	0.259259	0	0.00213675	4	0.0172414	-0.137931	0.0517241	1	0.000604961	0.103448	0.037037	0	0.0344828	0.0246914	0.122807	0	0.0357143	0.327586	1	0.0172414	0.0384615	0.00066313	0.000258621	0	32	1	0.000331565	0	0.00510856	0.00272232	0.00259909	4	0.222222	1	0.00324886	0	0.037037	0.137931	1	0.0015124	32	0.00237812
0.466667	0.585786	60	0.05	10	3.20768	0	0.0172414	0.0172414	0.00111111	-0.00119048	0.416667	0.0344828	-17.9061	0.125	1	0	0.037037	0.000564972	-0.166667	0	0.0714286	0.583333	0	0.037037	0.0172414	0.05	6	0.00121065	0.037037	1	0.466667	2	0.0833333	0	-0.000555556	0	-0.00119048	0.0555556	0.678571	0	0.00408672	0.00777778	0.002	0.0145	3	0.1	2	0.0016129	0
0.00322234	4	0.02	32	0.111111	-0.338	0.08	0	0.0277778	-0.889474	0.210526	0	2	0.16	0.08	0.68	0	-0.28	0.0277778	0	0	0.0208333	0.16	0	0.315789	0.0128	0	0.12	0.22449	0	0.000555556	1	7	0.157895	0.02	0.0277778	25	0	0.894737	0.102041	-0.00421053	0	0	0.536471	0.0064	0.3	0.24	-16.9	0.00146199	0
0.0882353	1	0	0.161765	0	0.0004884	0.000438982	0	0.015873	-6.00923	0.0151515	0.00346021	0.00723982	-1.39156	0.0004884	0.117647	0.0588235	1.29231	0.617647	0.00275545	0	3	0.235294	30	0.00648789	0.0615385	0	0	0.030303	24	0.030303	0.00275545	0	0.00605536	0	0	17	0.246154	0	0.0615385	2.09231	0	0	-0.00542986	2	0.00220588	1	3	0.0923077	11
0.00804367	0	0.0625	0	0	0.033966	-0.0847458	0.0350877	0.00123153	0.00198413	0.0714286	0.254237	0.0967742	0	-1.13755	0.00198413	-0.8675	-0.000861821	0.0714286	0	0.000605327	0.0508475	1	0	0.0677966	0.254237	0.00116891	0.196071	0.0338983	0.0508475	7.48	-0.037037	3	0	0.00890549	1	0.000615764	0.0555556	1	0.12069	0.0508475	0.0169492	0.00833094	0	0.491525	0.142857	0.0357143	0.000313873	0.0714286	0.00156937
0	0.00445633	0	0.0784314	0	0.0196078	-0.00235294	0	0	0.000891266	0	0	0.227273	2	4	0.0909091	-4.09608	0.215686	51	0	23	0	0.06	0.490196	0.0204082	1	0.00974026	22	3	0	0	0	1	0.02	0.0204082	1	0.772727	1	0.0196078	0	2.31818	0.00192234	7	0.0206612	0	0	11	0.0909091	0.08	0.490196
-23.3	0	0.705882	-0.000330579	0.0727273	0.000742115	3	0	0.0545455	0	-0.0181818	0.047619	0.00892562	0	0	0	0.0016835	0.0092562	0.00148423	0	0.0192513	0.0566038	0.00145243	-7.5098	0.00217865	0	0.0047138	0	14	1.05882	0	0	0.0010101	1.09804	0.0392157	0.235294	14	0	0	-0.000330579	0	0.27451	0	0.0013468	0.165098	0.0168067	0.001998	0.00217865	0.000347107	0.0727273
0.0425532	1	-31	0.000788022	0.163636	-173.1	-0.00681818	0	-0.517241	0.0224371	1	0	0.0278182	0.0105785	1	0	9	0.00040404	0	0.472727	1	0.0363636	0.0909091	0.000788022	0	0.145455	0.00315209	0.0170213	0.00859504	0.0181818	0.765957	0.12766	0.0651064	0.0224371	0	5	0.000808081	0.000991736	0.581818	0.163636	0.0425532	-0.0041958	0	0.340426	0.527273	2	0	0	0.0566038	0
1.45833	-0.00122449	0.375	0	0	0.000905797	0.0130952	0	0.0441176	0.0147059	0	0.285714	0	1.58333	0.0294118	0.0208333	0.0869565	-0.00244898	0.166667	35	0	15	2.47	0.057971	0.00144928	-29.1	0	-0.00122449	4	0.585714	0	0.00122449	-0.171429	0.00362319	0	0.0208333	0.0416667	0	11	0.057971	0.157143	0	0.246377	0	0.0285714	0	38	0	0.0285714	0.000828157
0.230769	-0.0285714	0.00438596	0.0384615	0.000769231	-1.23336	0.315789	0.491228	-0.0526316	0.0181818	0	0.0175439	0	0.00498131	0.153846	0.00738689	1	0.0769231	0	1.34615	0	0.00125313	0	0	0.00307692	0	0	0.0175439	0.02	0.00677131	1	0.000769231	0.0769231	-0.359649	6	2	1.30769	0.04	0.02	0.000674764	-0.00202429	0.0526316	0.115608	0.0877193	0.346154	0	0.0175439	0.04	0	-0.0175439
0.00153846	1	-26.8	0.0166667	0	0.00461538	-0.0666667	0.00260756	0.0134615	0.533333	0.0172414	0.00391134	0.0025641	0	0	0.583333	0.416667	0	0.583333	0.0179487	-0.0025641	0.133333	0.533333	0.046953	4	0	5	0	19	-29.9	0.00112994	0.00641026	-0.00277778	0	0	0.0344828	2	0	-1.518	0.269231	-0.12	11	0.0025641	0.00641026	0	0	1	0.153846	0.183333	-0.00769231
0.02	0.0769231	0	0.00163399	0.125	0.0434783	0.0833333	0.0588235	0.0192308	0.0833333	-0.192308	0.5	-0.192308	0.00041806	0	0.0416667	0.166667	0.0833333	6	0	0.0104167	0.0200321	3	0.0192308	0.153846	0	0	0.00694444	0.00776627	0	0	0.000905797	28	0	0.125	9	0	0.538462	0.211538	0	0	0.00083612	-26.4	28	1	0.0384615	0.0434783	0	0.0384615	0.596154
22	0.0233918	0	0.0701754	0	0	8	0.416667	0	0.0416667	0.125	0.0350877	0	0.5	0.122807	0.77193	0.458333	0	0	0	0.208333	0.0350877	28	0.208333	0.438596	0.00511696	0	-0.418772	7	2	0	0.0109649	44	-22.7	4	0.175439	0.175439	0.0181818	0	0.0350877	0	11	0	0	22	0.0833333	0	0	0.25	-0.222222
0.153846	0	0.153846	0.02	2	0	0.461538	0.000363636	0.08	0	4	1	-0.559455	0.0181818	0.00528926	0.218182	0.153846	1	4	-0.418182	16	0.0020202	-7.41154	0	2	0.00490909	2	3	0.000699301	0.00779221	0.0004662	1.07692	0	0.0181818	0.0384615	2	-0.0181818	0	0.509091	19	-0.000699301	0	0.000330579	1	0	0.0545455	0.0384615	1.88	0	0
-11.4263	0.107143	0.0526316	0	11	0	0	0.000398724	0.45614	0	0.0175439	-0.00250627	23	0.0181818	0.227273	0.000923361	0.0228833	-0.0769231	0.403509	-0.00381388	0.0526316	0.210526	-0.00140252	0	27	0.210526	0.00228833	2	0	-0.00381388	0.0018797	0	0.0175439	0	23	0.00153894	0.0526316	0.00839054	0	0.421053	0	0.111111	0.000923361	0.0357143	0.0526316	0	3	0	0	0
6	2.72	29	0	0.0238095	85.2411	2	0.02	0.115385	0	4	0.0769231	0.181818	0	0.04	0.000457875	0	0.0454545	0.0769231	0.0238095	0	0.000754148	0.461538	23	0	0.0192308	-0.0714286	0.0384615	-0.00384615	0.25	0.00554734	20	8	0.357143	0.192308	24	3	0.00320513	0.136364	0	1	0	0	0.115385	0.136364	0.00369822	0	1.13636	0.313725	0.134615
0.000216837	0	0.517857	0	0.0185185	0.00113443	0	0.232143	0.139535	0.160714	-0.00996678	0.0185185	0.0108418	18	0.410714	0.651163	0.0535714	3	0.0555556	18	0.0176423	0.0127551	0.214286	0.160839	5	2	0.0487805	1.10013	0.127273	0	-0.214286	0.00043554	2	0	0.000661376	0.000637755	0.0892857	0.0181818	0.0154747	0.0555556	0.0178571	0	0.00382653	4.52	-0.00388199	0	0.0465116	0.125	0.00996678	0.0182724
6.30875e-05	0.19084	0.000469759	0.0487805	-0.0229008	0.0310078	0.406504	2	0.000646914	1	0.0229008	0.0232558	-0.000728067	0	0.00335133	0.000134382	0.00451076	0	3	0.0601227	0	0.00893688	0.0487805	0.0650407	0.0155039	1.12195	0.0247934	0.000189263	15	0.000500313	0.0229008	0.0232558	0.00893688	0	0.0387597	4	0.00402074	0.292683	3	0	0	-3.48092	0.00157333	0	0.00343803	0.175573	0.569106	0.00765184	0.0813008	-0.529771
-0.366154	2	0	0.110236	0.0234375	0	7	0	0.000357782	0.0230769	0.046875	1.25984	0.0472441	42	-0.441176	0.0078125	0.0314961	0.04	0.173228	6	0.0465116	0	0.046875	0.00230164	0.0307692	0.0234375	0	0.441176	0.338462	0.146154	14	5	1.36388	0.0307692	-0.00457201	6	0.000244156	0.001998	0.046875	4	0	0.000251969	-0.122051	0.015748	0.355932	0	0.000503937	20	6	2.45354
0.0769231	0.0116279	-0.000894454	0.0512821	0.00197239	-0.416667	0.00707364	0	0	0	0	-37.84	0.0470588	-0.00155039	3	0.0155039	0.0101371	1	2	0.000674764	42	0	0.0348837	0.0101371	0.104651	0.000305998	0.0470588	0.00383037	5	0	7	0.00178891	0	0.102564	0.00459708	0.013715	0.0178891	0.0235294	0.0263158	0.205128	0.717949	0.604651	1	-0.00178891	0	0	1	0.000611995	0	0.0512821
0	0.00372093	67	0.016	1.232	0.48062	-0.00483721	4	0	8	0.00813008	-0.00171147	-0.46124	0	47	0.0310078	0.00787402	0.00599013	0.00787402	0.147287	0.752	0.000545058	3	0	0.064	-1.78345	-59.5	0.147287	-0.119048	0.0542636	19	-0.00353247	3	4	0.273438	0.00955039	0.0697674	0.0551181	0.00186047	0	0	0.0155039	1	67	0.000520325	41	0.00533333	-7.04	3	0.0155039
0.590476	0.956044	2	0.0462963	0.0909091	-0.00204082	0.00174749	-0.000165289	0.0952381	0.00058382	56	0.0277778	0.0740741	0.490909	0.004329	2.09524	0.00970874	0.0181818	0.0545455	0.000739713	0.00141093	62	0.00034632	0.952381	0.000554785	11	50	0.227273	0.0277778	0.0571429	0	3	-0.00034632	0.000917431	8	0.0761905	0.0733945	0.490909	0.000165289	0.0636364	0.0061039	0.00221914	0.00970874	13	56	0.342857	0.0190476	13	2	1
0.17757	0.00485262	0.0471698	107	0.392523	0.00862689	0.0100647	0.0192308	0.046729	0.000436719	0.00311526	0.000282121	0.00754853	0.53271	0	0.0769231	3	56	0.523364	0.186916	0.000565611	0.807692	59	0.000942685	0.130841	19	0.560748	0	0.173077	2.05769	1	36	0.00980392	0.000377074	9.16254e-05	10	0.523364	2	0.121495	1	-16.4437	0.000183251	2	13	-0.306542	0.000617175	0.000377074	0.0747664	5	0.0373832
0.000396694	0.00096	0.0487805	55	0.448	15	0.000138899	0.064	0.0661157	0	-0.3952	0	0.032	0	2	0.003904	3	0.224	0.024	0.0406504	0.56	0.48	0.000277797	0.0165289	0.016	-0.00032	0.528	28	0.192	0.038961	0.00840336	4	2	0.0406504	-0.00110769	0.000138899	1	-49.4	0.032	1	0.0325203	5	0.00813008	0.00096	0.000134454	0.0162602	0.193058	0.0661157	0.032	23.36
0.00839161	0.145455	0.0344828	0.109091	0.0862069	-0.000957854	1	-0.0862069	0.00386445	0.0181818	-0.000318979	1.01	0.0013986	4	0.00031348	0.0181818	0.00745921	0.00126482	-0.000148633	0	2	0.0100313	4	0.155172	0.0172414	0.0258621	0.109091	30	0	0.000470219	1.12727	0.00862069	0.555556	0.163793	0.0172414	6	0.0263158	7.98212e-05	0.00475624	-0.00031348	0.0363636	1.03636	0.000957854	0.00752351	0.0344828	0.000674663	0.000399106	63	0.0545455	-14.8081
6	0	0.00256182	0.000303361	0.0151515	0.0223881	0.0151515	31	1.44	3	0.000111383	0.000260163	-9.33588	-0.00167164	0.00367565	0.064	18	3	74	2	-0.00586667	0.016	1.088	19	0.0223881	0.304	0.420579	0.0906667	0.16	3	2	0.141791	0.552239	0.0671642	0.0378788	0.00242033	4	0.00716418	0.00256182	-0.343284	0.552239	0.00373134	0	0.00757576	0.507463	69	0.0107463	0.179104	0.0243902	11
-0.00126422	3	12	-0.122807	-926.326	0.00501214	0.145833	0.416667	0.132743	0	0.104167	0.122807	0.00884956	10	7.82	0.0625	0.0176991	0	1.16667	0.265487	2	0.0353982	0.0265487	9	0.00117472	0.000221631	7.25	0.25	0	7.83147e-05	0	0.212389	0.0619469	0	0	0.0105088	1.1875	-0.132743	20	2	0.566372	0.000186012	-0.00884956	0.00900901	0.000221631	0.00884956	0.0208333	0.0176991	0.00126422	0.395833
0.047952	0.175439	0.0420168	0.0350877	7.06165e-05	5	1	0.280702	0.0701754	0.000480192	0.0350877	7.06165e-05	0.649123	2	0.00854701	0.000494315	0.0504202	0.034188	0.00395452	2.08772	6	0.00383311	0.0504202	0	1	0.00840336	0.025641	0.0504202	0.00118941	0.000156642	0.0350877	0.000640934	37	1.05263	0.140351	0.059322	0.00133809	-0.00840336	0.140351	-0.233333	0.00884564	1	0.0252101	0.0504202	0.470588	0.0762712	0.0504202	0	59	0.00840336
0.19469	0.153153	0.026087	5	0.707965	0.045045	0.376068	0.521368	3	21	0.106195	0.00584411	0.00143506	1	0.000365257	0.282051	0.393162	2.0708	0.0598291	2	2	0.00635353	0.123894	0.000159451	63	-0.0003885	0.353982	0	21	0.538462	0.042735	0.000368406	0.011043	0.230769	8	0.00900901	0.027027	0.25	0.538462	0.99115	0.00152579	0.000637806	0.0521739	0.000189934	0.00922774	0.0176991	0.0940171	0.00316056	0.000616001	1.06195
0	0	0	0.0212766	0	0.0531915	-0.587234	0	0.00181077	0.0133988	1	-2.9421	0.195402	0.117021	0.582418	0.519481	0	0.0108696	0.0174711	0.414894	-0.106554	0.00011439	-7.15056	0.0108696	-0.00097704	5	0	0.0674157	1	0.0108696	0.0869565	8	0.0224719	0.269663	0	0.0108696	0	0.473404	13	-0.510638	0	0.00439106	0.0107527	15	0	0.0224719	0.0021747	0.696629	0	0.0133875
0.0757576	0.00363636	0.72	0.00402462	0	0.08	-0.210526	0.030303	0.0384615	0.0813008	0.0534351	6.15915e-05	0.0487805	0	0.24	49	0.0153846	0.0113939	0.00813008	0.0833333	0.712121	0.144	6	0.00264004	46	0.000269091	0.224	0.16	0.0227273	0.0909091	1	32	0.096	0	0.00390266	0.00367309	0.224	0.00757576	0.002331	0.0530303	0.5	2	0.08	0	0.030303	-0.00321396	0.712121	0.000484848	0.00757576	0
0	0.375	0.104651	4	0.000745379	0	0.047619	0.00436047	0.0348837	0.152941	1.05	0.000801925	0.0116279	0.000136799	0	0.55	0.0128205	3	0.0697674	0.185185	0.116279	-0.00639535	0.00432666	44	0	54	-0.00297458	0.5	0	0	0.0238095	0.0232558	0	-0.418605	0.0595238	0.0116279	0	0	0.000273598	1.6	0.232558	0.025	0.0813953	0.0119048	0.325	0	0.0172414	1	0.000882353	0.000136799
0.0232558	0.426357	-0.00136434	0.000726744	0.0472441	-17.576	0.333333	0.0393701	0.0155039	-0.00775194	-0.178295	1	0.368	6.00925e-05	0.0155039	1.312	9	1	0	9	0.410853	11.25	0.457364	0	0	0	-0.000661018	70	3	0	1.216	0.00075	-0.00136434	0.288	41	1.024	0.00787402	0	0.0243902	0.0310078	2	-0.00285271	8	0.0957769	4	-0.000731315	-0.00144528	0.09375	27	3
0.037037	0.00925926	0.00394376	0.00488683	0.000204061	0.00925926	0.00943396	0.0934579	0.00497257	0.148148	0	0.148148	24	1	0.138889	1.07071	0	0	0.0606061	0.00617284	0.0206186	0.00299289	0.0185185	0.0925926	9	0.00637959	0.126263	0.000208268	0.0808081	0.000624805	4	1	0.351852	-0.00318979	48	0.425926	0.0833333	0.472222	0.574074	-0.00190585	0.509259	0.00277283	0	0.0606061	0.00437243	-1006.93	0.425926	0	0	-0.0185185
0	0.351351	0.000328785	0.0759494	24	0.00353253	0.00594916	0.232558	0.0232558	1	0	1	0.0232558	0	0.0930233	-0.00310904	0.0119048	4	-0.00528541	0.00109439	0.744186	0.0116279	0	0.000961384	0	0.0116279	0.00353253	-0.523256	0	0.0506329	0.0119048	0.025974	0.000273598	0	0.00065757	0.0116279	-0.000270416	0.0116279	0	0.546512	25	-1.84883	0.337209	0.197674	0.00065757	0	0.000588755	0	0.0016225	0.0119048
-1.05135	0.000375375	0.0238095	0.000820793	0.000161499	4	0.00197455	4	0.616279	0.0930233	0.00377121	49	0	0.534884	0	0.434783	0.00226098	8	0.000136799	-21.5502	0.108108	0	1	0.465116	0.00511322	0.232558	2	0	0.809191	-0.00940071	1	40	0.227772	0.194444	-0.0045895	0.00716604	-1.80608	0.465116	-0.189189	0.0116279	-38.9	-0.00377121	0.0232558	0.0119048	40	0.0238095	0.383721	-0.000811249	1	1
0.539683	0.00021322	0.000561104	2	3.33183	0.00852878	0.119403	0.134328	0.000481464	0.0151515	0.0634921	0.0793651	5	0.000384025	0.00746269	0.00356427	0.000128008	0.0151515	0.000915751	9	84005628	0.000256016	0.030303	65	0.129032	0.00829187	5	3	1	0.000992063	0.0902256	0.031746	0.0555556	0.0223881	-1.03968	0.047619	0	1	7	0.000639659	-8.80857	1.11111	0.0873016	0.0909091	0.000240732	9	0.15873	0.0447761	0	0.223881
0.175	0.184815	16	25.3218	0.0689655	0.0333333	0.0423729	-0.0061828	9	3	0.141667	17.35	0.9	7	-0.611	0.591667	0.00340278	0.00015124	0.206897	0.366667	7	0.00877193	0.241379	95	0.591667	-0.0333333	0.583333	0.931034	58	0.00877193	0.00713436	0.183333	0	0	-0.413793	0.1	0	0.000280112	0.0932203	0.000312063	65	0.00344828	0.12069	1	0.0666667	1	0.00625439	0.133333	0.189655	71271671
-60.7	-0.00127592	-0.00287081	2	0.00191388	1.2	0	0.298246	0.0181818	1	1	0.000738395	125234812	-0.105263	0.00016835	0.0964912	87.4141	1	1	0.00378788	0	0	0.105263	0.0526316	0	0.000406108	0.578947	0.0363636	0.0363636	-0.000615574	0.00892857	-0.00287081	0.037037	4	0.0175439	0	0.0357143	1.10909	0.201754	0	0.109091	0.0134211	0.208333	-0.157895	0.464912	-0.000615574	0.000673401	0.0438596	0	1
0.010101	0.989691	2	-0.00224559	0.000217037	0.515464	1	0	0	0.039604	2	0	2	0.000217037	0	-0.649485	0.00123711	0.0066135	-0.000761615	0	6	0	3	1	0.123711	-0.00225468	0.000208442	0.00470542	-0.00225468	0.0412371	0	0.00217037	0	0.020202	45	0.0824742	0.123711	0.0315789	0.0210526	0.0618557	0.346535	0.320755	0	1	0.0019802	4.55	0	0.0594059	1	0.00428703
0.0747664	55	0.000232883	0.0707965	1.19626	4	3	0.00198495	0.0373832	0.122807	0.0357143	0.00158403	0.385965	2	0.000334169	0.504673	-0.000655845	0.0666667	0.000698649	0.0350877	1	0.0037594	8.35422e-05	0.0442478	0.114035	0.0104935	0.205607	7	0.000307787	0.00885391	0.000712061	0.342105	54	0.000461681	0.0178571	0.00423207	9	0.000655845	0.482456	10	0.130841	0	1	2	7	0.00567251	0.00952381	1	0.491228	2
0.0333333	3	0.190476	0.0113636	3	0.533333	0.0017284	8	0.0555556	0	0.222222	0.0444444	0.122222	0.533333	0.0444444	0.023976	-36.1	0.00592593	0.0111111	0.000276855	2	0.0930233	0.0777778	4	14	0.00155039	0.0113636	0	0	0.101124	1	0	0.209302	0	0.0017284	0.00641975	0.0113636	0.000132275	0.155556	1	38	1	0.0113636	0.000740741	0	0.0930233	1.22044	-0.404444	0.142857	0.0113636
0.0210526	0.0315789	0.445554	0.850518	0.00311057	0	0.029703	0	0.223301	0.271845	0.00216797	-0.59706	40	0.000856653	0.000951837	0.0206186	0.00161812	0.000306592	0.00970874	3	0.260323	4	0.223301	0.000808571	0.0485437	0.000404285	0	0	0.00527854	1.40206	0.14433	0.294118	0.176471	0.00990099	0.0105263	1	10	2	1.07216	0.00161812	0.038835	0.164948	0.00990099	0.103093	0.135922	-0.320388	0.000651112	0.038835	0.00202143	3
0.0166667	0.138614	0.460539	0.183333	-0.443333	0.0033511	0	0	1	0.00040004	-936.644	12	3	0.00116482	0.019802	4	0	3	0.0792079	0.00940594	0.00847458	0.00825083	0.019802	0.00149763	0.0792079	57	25	0.00020002	0.138614	0.125	-6.93485	0.01175	1.50495	0.0583333	22	-0.206349	0.0169492	-0.455083	0.025	0	0.000490196	0.00264026	0.092437	0.551724	0.00116482	2	0.0792079	0.566667	0.715817	0.0792079
31	11	-0.136691	0.142857	0.237037	-5.17572e-05	0.0148148	0.00202505	0.0215827	2	1	0	46	0.0225564	0.431655	1	11	9.0575e-05	0.000983386	0.0215827	0.000445558	0.0296296	0.000214707	5	0	0	5.17572e-05	0.0791367	0.00797721	1	1	0.0179856	0.00310543	0.0150376	0.0215827	0.0289855	0.00296296	-0.000983386	0.0145985	0	0.0215827	0.503597	0.0143885	-0.00201853	0.00102775	0.0647482	0.000108184	0.000208529	3.935	5
0.000896229	0	2	0	0.015748	2	0.259843	0.162602	0.0708661	-0.0144928	0.551181	0.0165289	0.00427801	0.000671908	-0.000235655	-0.0708661	0	0.0629921	0.472441	0.0866142	0.00870623	0.519685	1	10	0.000671908	2.06504	0.102362	2	1	-0.425197	0.000558001	0	0.0650407	0.00115229	0.0813008	0.00787402	0.000537526	0.000682001	0.0393701	0.00787402	0.024	0	0.000195224	-56.17	0.535433	0.166667	1.08943	0.0247934	0.008	2
44	0	-0.157895	0.0857143	0.2	0.000193498	0.0135135	0.0526316	0.210527	0.00699301	0.000840336	0	0.00588235	0.315789	0.0857143	0	0.0789474	0.0571429	0.114286	0.00902256	0.0285714	-0.0105263	0.0571429	1	1	0.0588235	0.00451128	27	0.0571429	0.0244898	0.0405405	0.0526316	-0.0021978	0.0571429	0.0526316	6	0	2	0.0657895	-0.368421	0.0131579	0.0120301	52	0	24	0.171053	0.00623269	0.421053	0.685714	0
0.0192308	0.147368	0.0192308	9	-7.04842	0	-0.000184911	0.00980392	-0.0384615	0	-0.000181422	0	0.00183955	-0.0384615	0.0107527	0	8	0.00174825	0.0107527	0.000404858	0.0192308	0.04	0.519231	0.0105263	0.909091	5	9	-970.821	34	0.189474	0.00143076	2	-0.000404858	-0.000384615	-0.0192308	0.0631579	0.0210526	0.000103391	0.000369822	0	0.0384615	0.0631579	-0.0192308	0.378947	0.259615	0.000206782	1.32165	0.0192308	51	0.0769231
0.0116279	11	0.00149522	0.00641026	0.897436	0.013986	20	0.0116279	0.252874	0	0.0689655	7	0.00524476	0.102273	-7.90673	0.0227273	0.0227273	0.0101981	0.589744	0.000674764	1.02564	0.000598086	-0.002331	39	0.897436	1	0.0227273	0.00970779	0.0909091	0.0512821	0.125	0.118421	0.00291375	0.0568182	-2.77614	2	1	-2.30863	0.00115955	0	0.002331	0.487179	1	0.0768525	0.0116279	6	0.0769231	-695.792	0.290323	0.025641
0.0199463	4	-0.0147447	6	0.0253165	0	0	13	0.494505	0.0253165	0.000428143	0.0253165	0	7	0.164835	0.000562588	0	0.032967	2	0.43956	1	0.000142714	0.177215	0	0	-8.8401	0.021978	0	0.481013	0.582418	1	0.122222	0.164835	0.0935165	0.0759494	8.51	-0.00417304	0	0.00640019	0.010989	0.208791	2	-0.000278203	0.791209	0	0.043956	0	0	0.00932712	38
-3.36693	0.05	-1.01155	0.008	4	0.511811	0.0013246	0.016	0	3	0.00365801	0	0.00787402	0	0.0934579	0.102362	0.023622	0.393701	0.307087	0.653543	0.2	7.49906e-05	0.464567	0.346457	0	-0.00280262	2	-0.002418	0.00181708	0	0	0.488189	0.00107373	0.168224	73	-22.8108	50	0.000499938	0.000312461	0.00384401	-0.425197	0.0314961	-0.0020843	0.00074173	0.00148346	0.015748	13	0	0.015748	0
0	0	0.0422535	0.00168887	0.447761	0.0895522	16	1	0.0153846	0	5	2.55928	0.014312	0.164384	-0.00168887	-0.00597015	1.19403	0.438356	0.123288	0.0972222	1	0.179104	40	43	0	0.00940503	41	0.00600488	0.123288	0.520548	1	2	-0.00243948	0.00122674	0.0130853	0.0597015	0.00600488	-43.2	9	0.136986	0.0307692	0.493151	7	0	0.0461538	-1.31807	0.2	0	0.00821918	0.268657
0	0.0208333	0	0	0.166667	0	0.0851064	0.00132979	-0.00406504	0	0.0112847	0.428571	1.42939	1.17073	0.000534188	-0.0769231	0	0.341463	0.0217391	24	0.00415153	0	2	0	0.00125078	-0.0833333	0.00954861	-1.1122	0.0223577	0	0.179487	13	0.00177305	1	0.000443262	-0.00406504	0	-0.00406504	1.70554	-0.0833333	0	0.00373932	0	0.097561	0.0625	0	0.00954861	0.541667	0.146341	1
[truncated: 206 more columns]

## Sheet: RPM_100_ColShuff
clsp	clep	#A	#A(((	#A(((/hpl	#A(((/sl	#A((.	#A((./hpl	#A((./sl	#A(.(	#A(.(/hpl	#A(.(/sl	#A(..	#A(../hpl	#A(../sl	#A.((	#A.((/hpl	#A.((/sl	#A.(.	#A.(./hpl	#A.(./sl	#A..(	#A..(/hpl	#A..(/sl	#A...	#A.../hpl	#A.../sl	#A/hpl	#A/sl	#A++#A	#A++#A/hpl	#A++#A/sl	#A++#C	#A++#C/hpl	#A++#C/sl	#A++#G	#A++#G/hpl	#A++#G/sl	#A++#U	#A++#U/hpl	#A++#U/sl	#AA	#AA/hpl	#AA/sl	#AC	#AC/hpl	#AC/sl	#AG	#AG/hpl	#AG/sl
35	29	13	13	0.15873	0.212121	2	0.0140845	0.0495868	0	0	0.0754717	2	0.0240964	0.0408163	0	0.03125	0.0909091	1	0	0	1	0.0178571	0	0	0	0	0.140845	0.529412	24	0.179775	1.02326	41	0.528302	0.87395	54	0.454545	1.19048	42	0.238532	1.31646	0	0.0166667	0.0470588	1	0.038961	0.08	7	0.0375	0.111111
33	35	20	7	0.26087	0.084507	2	0.0181818	0.0350877	2	0.0384615	0.0338983	1	0	0.031746	1	0	0.047619	0	0	0	3	0	0	0	0	0.04	0.314286	0.345455	50	0.540541	0.514286	45	0.495726	1.12121	68	0.504132	1.04348	45	0.490196	1.29032	2	0.0140845	0.064	1	0.0322581	0.0869565	6	0.0666667	0.148148
30	58	23	10	0.0481928	0.419355	2	0.0298507	0	0	0.0275229	0	0	0	0	1	0	0	0	0	0	0	0	0.0176991	2	0.0458716	0	0.215054	0.7	50	0.363636	1.05263	30	0.477064	0.963636	26	0.504762	1.09091	40	0.183673	1.05155	7	0.0272727	0.16	2	0.05	0.111111	5	0.0519481	0.153846
54	32	14	13	0.0666667	0.341463	2	0	0.04	0	0.0151515	0.0526316	0	0.0169492	0.027027	0	0	0	0	0	0	3	0	0	0	0.0183486	0.045977	0.230769	0.372881	50	0.571429	2.04255	46	0.411765	0.824742	52	0.486842	1.1	60	0.55102	1.47619	0	0.0657895	0.166667	0	0.0420168	0.107143	4	0.102804	0.253968
47	35	25	6	0.104167	0.102564	1	0.0277778	0.0615385	0	0.0263158	0	2	0.0373832	0.0377358	1	0	0.0821918	0	0	0	1	0.0373832	0.0294118	0	0	0	0.34	0.378378	14	0.40678	1.13636	24	0.4	1.10204	42	0.466667	1.09804	23	0.306818	0.740741	0	0.0555556	0.0392157	6	0.047619	0.0547945	5	0.111111	0.09375
57	37	5	10	0.0693069	0.181818	1	0.0131579	0.031746	4	0	0	1	0.00763359	0.025641	2	0.0327869	0.0923077	0	0	0	2	0.015873	0.0487805	0	0	0.0606061	0.18	0.394737	20	0.517241	0.537313	39	0.460317	1.05263	42	0.435484	1.1087	64	0.490909	0.741935	1	0.0119048	0.0705882	3	0.0530303	0.0761905	9	0.0921053	0.211382
30	51	15	6	0.0344828	0.210526	0	0.0181818	0.0392157	2	0.023622	0	0	0.060241	0.027027	1	0.0131579	0	0	0	0	0	0	0	0	0.0106383	0.0322581	0.152542	0.37037	38	0.333333	1.55294	61	0.466667	1	31	0.506849	0.954545	25	0.631579	1.04	2	0.101695	0.1	3	0	0.181818	3	0.0366972	0.0909091
38	52	15	3	0.0714286	0.478261	4	0.037037	0.0454545	1	0.0131579	0.037037	0	0	0	2	0.0169492	0.0186916	0	0	0	0	0.0181818	0	0	0	0.0661157	0.211864	0.385965	38	0.43038	0.907216	19	0.491525	1.04	30	0.543689	0.977778	39	0.472222	1.49495	1	0	0	3	0.0140845	0.1	0	0.00917431	0.184211
24	66	35	8	0.0677966	0.156863	3	0.0181818	0	2	0.00775194	0.0294118	0	0.0135135	0	1	0.010101	0.0481928	0	0	0	2	0.0131579	0	6	0.010101	0.030303	0.136986	0.4	40	0.349206	0.571429	49	0.429907	0.977273	30	0.54386	1.07042	26	0.528926	1.33333	1	0	0.0298507	1	0.0394737	0.0909091	9	0.135593	0.238095
32	40	20	11	0.122807	0.21875	0	0.028169	0	0	0	0	0	0.0208333	0.0240964	2	0.016129	0.133333	0	0	0	1	0	0.0333333	1	0.0350877	0	0.125	0.761905	34	0.392157	0.581818	41	0.447368	0.938776	64	0.55	1.02778	45	0.628571	0.778761	5	0.0125	0.05	2	0.04	0.163265	0	0.0967742	0.268041
29	50	24	6	0.0967742	0.147059	0	0.0344828	0.0363636	0	0.015625	0.0253165	5	0.0116279	0.0526316	0	0.0483871	0	0	0	0	0	0	0	0	0	0	0.25	0.558824	18	0.487805	1.14286	32	0.375	1.2963	28	0.496063	0.950495	23	0.171053	0.807339	4	0.0166667	0.025	7	0.028777	0.107143	5	0.0671642	0.173913
43	59	15	3	0.150685	0.218487	2	0.0188679	0.025	1	0	0.0909091	2	0.0243902	0	4	0.0181818	0	0	0	0	0	0	0.038835	3	0	0	0.132353	0.422018	44	0.346667	0.814815	29	0.45	0.807018	27	0.56338	1.1	40	0.552941	0.763636	1	0.137931	0.120482	1	0.0350877	0.0454545	10	0.0188679	0.151899
28	31	19	5	0.0847458	0.133333	2	0.0583333	0.0882353	5	0.0338983	0.0674157	1	0.0175439	0.0336134	0	0.0363636	0.0869565	0	0	0	1	0.0104167	0.05	0	0.0131579	0	0.129032	0.717391	30	0.789474	1.27273	35	0.448598	1.2381	62	0.555556	1.3617	59	0.464286	0.832	5	0.025	0.0701754	4	0.0384615	0.119403	2	0.0545455	0.192308
17	30	9	3	0.0519481	0.141176	2	0.0142857	0.045977	0	0	0.038835	2	0.00862069	0.030303	2	0.0227273	0	0	0	0	3	0.0384615	0.025641	0	0	0.020202	0.28	0.484848	32	0.536585	1.27273	60	0.470588	1.14286	22	0.575758	0.933333	29	0.285714	0.8	2	0.0566038	0	6	0.0405405	0.149254	6	0.0877193	0.04
31	29	15	14	0.101449	0.26506	1	0.0246914	0.0851064	0	0.0361446	0.0888889	1	0.0338983	0.027027	1	0.0123457	0.0793651	0	0.0114943	0	2	0	0.0307692	0	0.011236	0	0.162791	0.333333	18	0.433333	1.33333	30	0.457627	0.891892	30	0.508475	1.16418	37	0.422535	0.716981	14	0.0131579	0.339623	5	0.0555556	0.172414	7	0.0642202	0.264706
38	47	12	8	0.109091	0.210526	1	0.0408163	0.0877193	2	0	0	1	0	0.0571429	0	0	0	0	0	0	1	0	0.025974	1	0	0	0.310345	0.431373	38	0.354839	1.09091	38	0.540541	1.13402	49	0.534884	1.21127	45	0.465517	0.575	0	0.0588235	0	3	0	0.140351	4	0.0925926	0.0754717
32	66	25	5	0.0615385	0.153846	2	0	0.113208	0	0	0	0	0.0234375	0.0357143	2	0	0.0661157	0	0	0	1	0.0222222	0	3	0	0	0.3	0.509091	24	0.333333	0.761905	24	0.451613	0.982456	28	0.430556	0.857143	26	0.415094	1.08475	2	0.0227273	0.0833333	6	0.0294118	0.084507	6	0.0285714	0
31	43	11	9	0.101695	0.244898	2	0.0243902	0.0769231	0	0.0120482	0.0810811	0	0.0394737	0	3	0.00877193	0.0454545	0	0	0	0	0.0288462	0	0	0.02	0.0246914	0.225806	0.628571	22	0.333333	0.487805	32	0.435294	0.909091	44	0.450704	1.07246	46	0.346457	0.857143	2	0.0675676	0.173913	1	0.0192308	0.031746	7	0.0551181	0.0740741
28	31	27	8	0.111111	0.26087	2	0	0	2	0	0.0769231	0	0.0384615	0	2	0.0169492	0.0408163	0	0	0.0188679	1	0	0	0	0	0.0377358	0.197368	0.682927	78	0.344828	0.869565	33	0.402597	0.627451	27	0.530864	1.05085	32	0.440678	0.964286	8	0.0253165	0.025	2	0.0322581	0.018018	5	0.0416667	0
23	41	7	6	0.123288	0.188679	2	0	0	1	0.0340909	0	2	0	0.0547945	2	0	0	0	0	0	0	0.0227273	0.0253165	1	0	0	0.177419	0.372881	28	0.146789	0.8	72	0.454545	0.935484	58	0.487179	0.983051	32	0.383333	1.47368	5	0.0229885	0.0555556	1	0.0377358	0.0909091	4	0.0846154	0.266667
48	44	34	12	0.108696	0.039604	0	0.0210526	0.025	2	0.0217391	0.0434783	4	0	0	1	0.00952381	0	0	0	0	1	0.0147059	0.0350877	0	0	0	0.241379	0.133333	28	0.285714	0.545455	32	0.472727	1.16667	45	0.466667	1.10345	18	0.324324	1.10256	0	0.0235294	0.0327869	3	0.0854701	0.125	0	0.0963855	0.27451
40	34	21	7	0.148148	0.166667	0	0.025641	0.107143	0	0	0.0789474	0	0	0	2	0.0535714	0	0	0	0	2	0.0120482	0.0722892	0	0.0294118	0	0.271318	0.526316	32	0.45614	0.730769	50	0.390625	1.00901	34	0.465517	0.918033	48	0.606061	0.884615	5	0.0377358	0.0952381	1	0.0322581	0.0789474	8	0.0283019	0.117647
28	38	6	11	0.151163	0.0943396	3	0	0.0412371	0	0	0	0	0.00862069	0.0273973	3	0.0615385	0	1	0	0	4	0	0	0	0.0204082	0.0253165	0.253731	0.418605	22	0.327273	0.844037	23	0.4	1.14286	37	0.47561	1.09091	74	0.477273	1.07407	10	0.12963	0	5	0	0.105263	3	0.0847458	0.208333
20	52	15	4	0.091954	0.292683	0	0.0125	0.018018	0	0.0147059	0.018018	0	0.0188679	0	1	0	0.0519481	0	0	0	1	0	0	1	0.0120482	0.0705882	0.282443	0.507463	12	0.425	1.10638	55	0.47619	1.20833	21	0.493827	1.15152	39	0.516129	1.42857	11	0.0185185	0.125	4	0.0185185	0.139535	1	0.0892857	0.121951
25	49	28	12	0.0512821	0.235294	0	0.0588235	0	0	0.0235294	0.0789474	1	0.0192308	0	0	0	0.0506329	0	0	0	1	0	0.0181818	4	0	0.264706	0.141176	0.653061	42	0.192771	0.971429	29	0.385965	0.955224	24	0.491803	1.25	56	0.554217	1.35135	0	0.0566038	0.037037	4	0	0.0606061	4	0.145455	0.15
34	45	12	5	0.091954	0.142857	2	0	0	3	0.0344828	0.0540541	0	0.0168067	0	3	0	0	0	0	0	1	0.0163934	0.0545455	1	0	0.106383	0.25641	0.38	38	0.52	1.08108	30	0.403846	0.816901	41	0.410256	1.16216	35	0.538462	1.35484	5	0	0.0769231	4	0.0377358	0.294118	6	0.0958904	0.123457
44	39	31	10	0.0540541	0.222222	1	0.0392157	0.0722892	0	0.0192308	0.0380952	0	0.0172414	0.0357143	1	0.0240964	0.0900901	0	0	0	0	0.0169492	0	0	0	0.0425532	0.142857	0.405405	24	0.472727	1	36	0.517241	1.11765	42	0.472222	1.02083	33	0.444444	1.19231	0	0.0545455	0.0689655	1	0.0740741	0.109091	4	0.0681818	0.123711
49	30	16	7	0.0581395	0.255319	0	0.0454545	0.0487805	2	0.037037	0.170213	0	0.0172414	0	0	0.025974	0.03125	0	0	0	3	0.0283019	0.04	0	0	0	0.0775862	0.448276	28	0.423529	0.904762	29	0.433333	1.13158	42	0.479452	1.07937	37	0.372549	1.10345	7	0.0277778	0.0571429	2	0.0545455	0.333333	10	0.0583333	0.238095
43	40	14	11	0.0963855	0.186667	3	0	0.0666667	1	0	0	3	0	0.125	0	0.0185185	0.0344828	0	0	0	1	0.0204082	0.0338983	1	0	0	0.135593	0.452381	34	0.375	1.31579	33	0.478261	1.04225	27	0.521368	1.35135	32	0.402597	1.00935	1	0.0442478	0.0869565	2	0	0.0833333	5	0.0869565	0.159091
38	62	15	11	0.107692	0.107143	7	0.0116279	0.0307692	1	0.0298507	0.08	2	0	0.0615385	1	0.0169492	0.0519481	0	0	0	0	0	0	1	0.0147059	0	0.272727	0.5	38	0.557377	0.518519	34	0.527778	1.06024	28	0.506329	1	36	0.446154	1.13889	16	0.0714286	0.075	5	0.0294118	0.0588235	8	0.0813953	0.0645161
28	43	21	11	0.047619	0.123077	2	0.0229885	0.0506329	1	0.0169492	0.0588235	1	0	0	0	0.0175439	0.0606061	0	0	0	3	0.0333333	0	0	0.00862069	0.0277778	0.241379	0.285714	36	0.387097	0.727273	29	0.559633	0.95082	27	0.436782	0.791667	37	0.46729	1.04225	5	0.047619	0.0909091	3	0.0588235	0.135135	6	0.0852713	0.179104
46	54	9	12	0.0636364	0.101695	0	0.010101	0.0263158	0	0.0178571	0	1	0.0126582	0.0526316	1	0.0188679	0.0472441	0	0.0138889	0	0	0	0.037037	1	0.0263158	0	0.176471	0.787234	42	0.350877	0.736	40	0.38835	1.07843	47	0.481818	1.27103	48	0.445455	1.04545	2	0.0128205	0.282353	6	0.0410959	0.0384615	7	0.0952381	0.145833
25	45	9	8	0.0857143	0.15873	1	0.0178571	0	3	0.0204082	0.0327869	0	0	0.0192308	3	0	0.0714286	0	0	0	0	0.00909091	0.0243902	0	0	0.109091	0.253165	0.277778	60	0.567901	0.77193	31	0.448276	0.967742	47	0.453488	1.02381	43	0.289474	0.962963	6	0	0.16129	4	0.0701754	0.146341	6	0.0263158	0.103093
46	45	24	6	0.0961538	0.106195	2	0.0283019	0.020202	1	0.0152672	0.0555556	1	0.00952381	0	1	0	0.125	0	0	0	0	0	0.0392157	0	0	0	0.0963855	0.551724	36	0.638298	1.35484	39	0.405063	1.10714	50	0.464286	1.05357	57	0.466667	1.18095	2	0.0833333	0	3	0.0566038	0.0625	9	0.103896	0.115385
26	39	20	4	0.0689655	0.126984	3	0.0169492	0.0631579	1	0	0.0597015	2	0.0265487	0.0363636	0	0.0377358	0	0	0	0.0253165	2	0	0	0	0.0147059	0	0.282828	0.472222	14	0.45	1.10569	24	0.491525	1.11111	23	0.529412	1.14943	28	0.333333	0.938776	2	0.0114943	0	4	0.0175439	0.112676	9	0.0526316	0.186667
36	61	11	9	0.0735294	0.0776699	2	0.0151515	0.0357143	0	0.0138889	0.0625	0	0.0294118	0.0307692	2	0.0138889	0.0533333	0	0	0	2	0.031746	0	1	0	0.0392157	0.301587	0.410959	48	0.41791	1.17241	43	0.433333	1.12903	26	0.517241	1.18182	13	0.353846	1.30435	3	0.0224719	0	5	0.025641	0.0833333	7	0.0508475	0.162162
38	59	19	3	0.0408163	0.106667	1	0.0208333	0.019802	2	0.0285714	0.142857	0	0.0181818	0	0	0.0166667	0	0	0	0	2	0	0	0	0	0	0.125	0.457831	26	0.344828	1.13333	39	0.45	1.06522	45	0.477064	0.985915	35	0.590551	1.32432	2	0.0689655	0.144578	3	0.0327869	0.0727273	9	0.0909091	0.0952381
33	33	10	8	0.0588235	0.103896	0	0.0266667	0.0322581	1	0.0196078	0	1	0	0.0645161	1	0.0166667	0.0408163	0	0	0	2	0	0	0	0	0.0521739	0.224138	0.485714	38	0.494118	0.304762	27	0.494118	1.02222	51	0.4375	1.26829	20	0.403509	1.0566	7	0.016129	0.084507	5	0.0508475	0.116505	6	0.0925926	0.0350877
53	34	19	8	0.0555556	0.111111	1	0.0123457	0	1	0.012987	0.0731707	0	0.0229885	0.028169	0	0.016129	0.018018	0	0	0	1	0.037037	0	0	0.038961	0	0.302326	0.444444	10	0.45614	0.690909	55	0.409091	1	52	0.385965	1.16981	63	0.441176	0.8	10	0.0350877	0.0449438	2	0.00934579	0	3	0.0705882	0.255319
32	28	26	10	0.0588235	0.224299	2	0.0338983	0.047619	1	0.0166667	0.0373832	2	0	0.0487805	1	0.05	0.0350877	0	0	0	0	0.0175439	0.025974	1	0	0	0.266667	0.636364	20	0.64	0.451613	34	0.446154	0.891892	42	0.509434	0.923077	53	0.632184	1	1	0.0655738	0.350877	7	0.0119048	0.0930233	0	0.110236	0.0895522
39	31	7	4	0.0517241	0.173913	6	0	0.0547945	1	0.05	0.148148	2	0	0.0412371	4	0.0294118	0	0	0	0	0	0.0254237	0.037037	1	0	0.138614	0.212121	0.779221	24	0.611111	1.42222	28	0.479167	1.06122	33	0.421053	1.05263	38	0.460317	1.09091	0	0.031746	0.125	1	0.046875	0.0833333	4	0.0925926	0.0430108
29	48	29	2	0.0733945	0.243243	3	0	0.0377358	2	0.0188679	0.0377358	0	0.0147059	0.0634921	4	0.0235294	0.0454545	0	0	0	2	0.0181818	0	3	0.015625	0	0.2125	0.568182	90	0.366412	1.48148	41	0.462264	0.915254	56	0.531915	1.36585	26	0.403101	1.29825	2	0.0491803	0.190476	1	0.0555556	0.0655738	3	0.0869565	0.117647
53	67	16	3	0.0886076	0.264151	1	0.015873	0	0	0	0.115385	0	0.0188679	0.0333333	2	0	0	0	0	0	1	0	0.0357143	1	0.0413223	0	0.277778	0.164384	54	0.612245	1.3913	38	0.508475	1.07692	52	0.469697	0.927273	16	0.616071	0.685714	10	0.0338983	0.225806	3	0	0.152381	8	0.116279	0.204545
24	29	9	4	0.0588235	0.263158	3	0.0136986	0.0882353	2	0.017094	0.0384615	0	0.0172414	0.030303	2	0	0.0408163	1	0	0	0	0.0212766	0	0	0.037037	0.0408163	0.136364	0.268657	44	0.226415	0.75	37	0.460526	1.03158	42	0.46875	1.02439	34	0.609756	0.954545	3	0.102941	0.119048	8	0.0348837	0.0701754	8	0.0581395	0.285714
42	67	9	6	0.113208	0.10101	0	0.0412371	0	1	0.0240964	0.0952381	0	0.0366972	0	2	0.0340909	0.075	0	0.0126582	0	3	0.046875	0	0	0	0	0.25641	0.430769	44	0.209302	0.888889	30	0.464567	1.08333	30	0.44	1.18644	32	0.451613	1.44444	3	0.00869565	0.0333333	2	0.0185185	0.129032	5	0.0704225	0.149254
27	32	13	12	0.0178571	0.15873	2	0.0240964	0.0253165	2	0.0181818	0.0273973	2	0	0	1	0.0273973	0	0	0	0	1	0.00917431	0.0465116	0	0	0	0.226415	0.533333	32	0.333333	0.8	33	0.464646	0.977778	58	0.568966	1.42424	25	0.546667	1.15625	4	0.0555556	0.0909091	8	0.0357143	0.12	9	0.047619	0.148148
33	64	12	4	0.126984	0.147059	0	0	0	1	0	0.103448	0	0	0.0363636	1	0.0138889	0.030303	0	0	0	0	0	0	5	0	0	0.328125	0.714286	36	0.5	1.77778	36	0.44186	0.965517	27	0.431034	1.01449	34	0.357143	0.826667	1	0.0116279	0	7	0.0425532	0.091954	9	0.0948276	0.25
47	34	14	2	0.105263	0.169014	2	0.0576923	0.04	1	0.0289855	0.0824742	0	0.0307692	0	1	0.0165289	0.0294118	0	0	0	2	0.015873	0.0689655	2	0	0	0.23301	0.436364	26	0.491228	0.763636	25	0.430556	0.902655	30	0.418182	1.2459	29	0.516129	0.987952	13	0.0675676	0.0185185	3	0.0666667	0.105263	1	0.0506329	0.0434783
51	49	5	7	0.105263	0.193548	1	0.00840336	0.108108	2	0.012987	0.0769231	1	0.0188679	0	2	0.0138889	0.0327869	0	0	0	1	0.0421053	0.0408163	0	0	0	0.157895	0.269663	36	0.133333	1.55844	23	0.402439	0.965517	28	0.5	1.1	63	0.517241	1.23077	8	0.0350877	0.366197	4	0.0550459	0.232143	8	0.0754717	0.219178
46	49	8	7	0.0729167	0.115385	0	0.0128205	0	3	0.0172414	0.0246914	3	0.00775194	0	3	0.0487805	0.0963855	0	0	0	3	0	0.0444444	0	0	0	0.273973	0.474576	22	0.321429	0.689655	33	0.465649	0.962963	48	0.472727	1.02703	31	0.675676	0.814815	3	0.0114943	0.0487805	6	0.0727273	0.148148	8	0.0581395	0.181818
25	66	28	6	0.0405405	0.192308	2	0.0253165	0.047619	1	0.00961538	0.019802	0	0.0240964	0.030303	0	0.0283019	0.0645161	0	0	0	0	0	0.0208333	1	0.0272727	0	0.25	0.227273	26	0.439024	0.580645	65	0.418919	0.931507	34	0.492754	1.12676	50	0.583333	1.11111	5	0.0520833	0.0377358	1	0.0535714	0.136364	4	0.108333	0.137931
29	67	23	4	0.046875	0.436364	2	0.0227273	0.0638298	2	0	0.0373832	0	0.0125	0.0618557	3	0.0147059	0.097561	0	0	0	1	0	0.0625	2	0.0119048	0	0.25	0.390244	56	0.615385	0.8	56	0.421053	0.987952	62	0.488372	1.03509	41	0.421687	0.857143	2	0.0769231	0.037037	5	0.05	0.107143	5	0.0769231	0.25
35	36	20	4	0.0943396	0.149254	0	0.0178571	0.05	0	0	0.0784314	3	0.0104167	0.0588235	0	0.016129	0.0588235	1	0	0	0	0.0394737	0.039604	0	0.027027	0	0.216216	0.194444	16	0.210526	0.792079	44	0.46	1.14815	31	0.487179	1.16418	63	0.541667	1.14286	2	0.0181818	0.04	0	0.0377358	0.08	1	0.046875	0.208333
28	39	26	4	0.180328	0.247423	1	0.0235294	0.0506329	1	0.0111111	0.0540541	3	0	0.0618557	0	0.0172414	0	0	0	0	1	0.0106383	0	2	0.0126582	0.0253165	0.126984	0.45283	18	0.333333	1.04	30	0.507246	1.20833	46	0.448276	0.911765	55	0.425287	1.36585	0	0.056338	0.105263	3	0.016129	0.173913	3	0.0689655	0.231579
45	32	25	3	0.115385	0.183908	1	0.0188679	0.0666667	0	0	0.0363636	0	0.0379747	0.0833333	5	0.0365854	0.028169	1	0	0	0	0.0117647	0	4	0.0181818	0	0.169014	0.307692	48	0.484848	1.3	36	0.481481	1.29231	56	0.516129	1.08772	28	0.473684	0.892308	2	0.102564	0.0412371	2	0.0714286	0.0307692	10	0.125	0.314286
39	50	20	11	0.0882353	0.194444	0	0.0111111	0	0	0	0.0273973	2	0	0	3	0.0104167	0.02	0	0	0	2	0.0104167	0	0	0	0	0.123457	0.526316	30	0.338028	1.39535	28	0.320513	0.981132	51	0.48	1.15217	28	0.410714	0.869565	3	0.0246914	0.0689655	3	0.0550459	0.185567	2	0.0943396	0.211538
52	31	12	9	0.09375	0.291667	0	0.0909091	0	1	0	0.0289855	2	0.015873	0.0188679	5	0.00884956	0.0416667	0	0	0	1	0	0	0	0	0.0243902	0.277778	0.682927	26	0.307692	0.405063	29	0.452381	0.987342	58	0.481481	1.01538	50	0.397436	1.38824	18	0.0266667	0	4	0.0294118	0.155556	4	0.0967742	0.222222
43	32	36	4	0.118644	0.0851064	1	0.0416667	0.0273973	1	0.0537634	0.0533333	1	0	0.0285714	0	0.0123457	0.0408163	0	0	0	0	0	0	7	0	0.0449438	0.259615	0.461538	52	0.618182	0.8	25	0.484848	1.16279	32	0.477778	1.05172	55	0.607143	1.02326	6	0.0490196	0.08	5	0.0462963	0.0606061	2	0.0441176	0.0909091
36	32	8	10	0.0517241	0.18	2	0.010101	0.0576923	0	0	0.0327869	0	0	0.04	3	0	0.0384615	0	0	0	0	0.0576923	0	0	0.0194175	0	0.220588	0.275	46	0.4	1.57447	30	0.435484	0.912281	30	0.509091	1.14286	30	0.208333	1.09091	6	0.025	0.0597015	4	0.0465116	0.0769231	4	0.08	0.16129
49	43	21	5	0.0851064	0.253968	1	0.025	0	0	0.0210526	0	0	0	0.031746	1	0.0117647	0.0322581	0	0	0	2	0.0131579	0	2	0.0144928	0.04	0.147541	0.515152	68	0.28777	0.864865	26	0.426667	1.4359	49	0.453125	1.19231	28	0.565789	1.60563	3	0.0462963	0.0824742	4	0.0545455	0.0930233	11	0.0617284	0.289855
34	41	7	7	0.0847458	0.149254	2	0	0.04	5	0.00719424	0.0582524	1	0.0119048	0	2	0.0126582	0.030303	0	0	0	1	0	0	0	0.111111	0	0.222222	0.54902	54	0.246914	0.753623	35	0.478632	1.03846	38	0.450704	1.25641	30	0.597701	1.47059	1	0.0909091	0.0344828	2	0.0571429	0.0493827	8	0.144444	0.184615
61	35	8	12	0.15	0.210526	3	0	0.0408163	1	0.0283019	0.0493827	0	0.0243902	0	3	0.0410959	0	0	0	0	1	0	0	0	0.0208333	0	0.207547	0.28866	16	0.611111	1.27778	37	0.434783	1	41	0.450704	1	26	0.424658	0.859649	0	0.103896	0.0851064	4	0.0689655	0.166667	3	0.0806452	0.212766
38	35	28	6	0.0517241	0.103093	0	0.0285714	0.03125	0	0.00877193	0.0674157	2	0.0123457	0	2	0	0	0	0	0	3	0	0	0	0	0	0.246377	0.714286	44	0.513514	1.02128	25	0.490196	0.903846	34	0.517241	0.96	55	0.527273	1.19444	0	0.015873	0.162602	7	0.0340909	0.120482	11	0.0545455	0.153846
45	35	12	6	0.0461538	0.185185	3	0	0.0857143	1	0	0	0	0	0.037037	4	0	0.0963855	1	0	0	2	0.0677966	0.0350877	1	0	0.115385	0.20339	0.477612	34	0.545455	0.988764	20	0.451613	0.872727	43	0.495798	0.955556	32	0.588235	1.02381	2	0.0441176	0	0	0.047619	0.0307692	4	0.0588235	0.131579
35	34	9	6	0.0377358	0.133333	2	0.0394737	0	2	0	0	1	0.0340909	0.0227273	1	0	0.0769231	0	0	0	2	0.011236	0	0	0	0.0526316	0.0517241	0.518519	18	0.407407	0.947368	53	0.475	1.18182	32	0.482759	1.2381	18	0.206897	1.06422	0	0.0763359	0.0384615	4	0.0181818	0.148148	11	0.0869565	0.166667
26	31	18	3	0.144578	0.103093	2	0.0319149	0.0555556	3	0.0243902	0	1	0.0263158	0	2	0.031746	0.0454545	0	0	0	1	0.0163934	0	0	0	0.0263158	0.27451	0.537634	34	0.352941	0.388889	31	0.468085	0.754098	44	0.516667	1.16418	39	0.453488	1.13043	3	0.0183486	0.140845	2	0.0283019	0.121212	7	0.0952381	0.149254
28	50	11	12	0.0823529	0.25641	1	0.0136986	0	4	0.0344828	0.027027	0	0.0153846	0.0263158	0	0.0144928	0.0594059	0	0	0	1	0.0232558	0.04	0	0.0169492	0.0217391	0.123711	0.24	32	0.5625	0.625	34	0.467742	1.41463	29	0.444444	1.12195	21	0.396226	0.875	3	0.0701754	0.09375	2	0.0384615	0.2	10	0.0517241	0.169811
35	27	14	5	0.0923077	0.131579	1	0.0234375	0.0857143	2	0.030303	0.0363636	1	0	0	2	0	0.0357143	0	0	0	0	0.0172414	0.105263	1	0	0.027027	0.188889	0.440678	52	0.47619	1.19481	53	0.46281	1.12281	41	0.461538	1.06122	34	0.544118	1.16279	1	0.030303	0.136364	4	0.0120482	0.0857143	5	0.0566038	0.214286
33	28	9	12	0.158879	0.254545	1	0.060241	0.0421053	1	0.0380952	0.0740741	1	0.0114943	0.0769231	2	0.0438596	0.0377358	0	0	0	3	0.0175439	0	5	0	0	0.236364	0.436364	48	0.386364	1.02128	41	0.327273	0.716981	41	0.551282	1.08861	40	0.472222	0.943396	4	0.045977	0	4	0.0405405	0.2	9	0.0735294	0.129032
22	37	17	13	0.114286	0.103448	1	0.0338983	0	1	0.0131579	0.0625	2	0	0	1	0.015625	0.0909091	0	0	0	1	0.0135135	0	0	0.017094	0	0.293578	0.666667	44	0.581395	1.6	35	0.46988	1.08696	51	0.486111	0.963855	19	0.53271	1.35714	3	0.0181818	0.142857	3	0.0793651	0.0253165	7	0.0188679	0.298507
18	60	10	5	0.148936	0.08	3	0.0181818	0.0860215	1	0.0163934	0	0	0.0280374	0	0	0.017094	0	0	0	0	0	0.0172414	0.0408163	2	0	0.163265	0.175439	0.606061	22	0.273973	1.38947	29	0.384615	1.08642	45	0.428571	1.08943	55	0.488889	1.07143	2	0.0178571	0.0294118	11	0.0322581	0.0655738	4	0.04	0.297872
33	34	14	4	0.097561	0.181818	4	0.0357143	0	1	0.00833333	0	1	0.0114943	0	4	0.0188679	0	0	0	0	0	0.0277778	0.0941176	0	0	0	0.171053	0.439024	74	0.377358	1.54545	38	0.566667	0.967033	33	0.619048	1.26087	31	0.327273	1.04762	3	0.0142857	0.031746	3	0.075	0.226804	8	0.111111	0.255319
44	42	18	8	0.0535714	0.151515	1	0.0333333	0	1	0.0416667	0.0714286	0	0	0.0638298	0	0.0212766	0	0	0	0	0	0.0289855	0	0	0	0	0.271429	0.311111	26	0.494382	0.823529	40	0.509091	1.04918	33	0.435897	1.18182	43	0.44	1.01695	2	0.038835	0.0714286	5	0.0215054	0.102564	6	0.031746	0.16
33	31	9	4	0.131313	0.178571	3	0.0375	0	1	0.0172414	0	0	0.0208333	0.025641	1	0.0114943	0	0	0	0	3	0	0.0190476	0	0	0.0186916	0.4	0.423077	32	0.636364	1.06024	60	0.454545	1.09677	30	0.542857	1.07547	44	0.294118	1.20792	3	0.0555556	0.05	3	0.0373832	0.107527	4	0.0333333	0.15
30	33	13	15	0.110092	0.138889	1	0.02	0.103093	0	0.0277778	0	3	0	0.0833333	2	0.0143885	0.0294118	0	0	0	2	0	0.03125	1	0	0	0.202128	0.421053	26	0.232558	0.727273	26	0.516667	0.939759	56	0.543689	1.03704	48	0.528302	0.8	0	0.0114943	0.137931	4	0.0434783	0.175439	2	0.0927835	0.168675
37	41	12	7	0.0285714	0.459459	2	0.0535714	0	2	0.010101	0	0	0	0.0714286	1	0.00862069	0.0506329	0	0	0	1	0.0147059	0	0	0	0	0.233333	0.465116	14	0.466667	1.01818	37	0.440678	0.942857	28	0.4	0.84	23	0.350877	1.16364	3	0.0754717	0.04	1	0.0377358	0.10101	6	0.0196078	0.153846
27	32	25	7	0.116667	0.178571	2	0.02	0.111111	2	0.0119048	0	0	0	0.05	3	0.0169492	0	0	0	0	2	0	0.0689655	2	0.0416667	0	0.28	0.56	28	0.393939	0.897959	26	0.508197	1	40	0.493671	1.08333	38	0.414141	1.06897	3	0	0.196078	5	0.0361446	0.0465116	4	0.0357143	0.147368
23	69	25	5	0.0384615	0.185185	0	0.0188679	0.0701754	3	0	0.0851064	0	0	0.0325203	0	0.0166667	0.0294118	0	0	0	0	0	0	2	0	0.0353982	0.206522	0.484848	44	0.342105	0.86747	27	0.478723	1.07692	60	0.45122	1.06306	43	0.411765	1.34375	8	0	0.0263158	3	0.0289855	0.047619	5	0.0909091	0.2
29	47	34	17	0.0588235	0.309859	0	0.011236	0	4	0	0.0350877	0	0	0.0606061	2	0	0.0506329	0	0	0	0	0.0253165	0	0	0	0	0.316667	0.539683	24	0.423077	0.821918	52	0.518519	0.971963	29	0.493151	0.864865	13	0.394366	1	9	0.0769231	0.138889	2	0.0754717	0.0980392	2	0.0344828	0.27451
22	54	27	10	0.0465116	0.171429	1	0	0.0784314	0	0.016129	0.0645161	4	0	0.0263158	1	0	0	0	0	0	1	0	0	1	0	0	0.173333	0.46281	18	0.366197	0.705882	28	0.436364	1.1746	33	0.514019	1.13793	27	0.322581	0.84058	3	0	0.0434783	1	0.0545455	0.0983607	7	0.0847458	0.108696
27	42	12	5	0.0606061	0.307692	0	0.0178571	0.0377358	0	0.0645161	0	2	0	0.0444444	0	0.0123457	0.021978	0	0	0	0	0.0357143	0.0217391	1	0.0192308	0	0.178571	0.297872	24	0.395062	0.695652	43	0.472222	0.882353	26	0.45	1.26923	18	0.421053	1.20548	10	0.0178571	0.0857143	2	0.0140845	0.102564	6	0.0779221	0.25
45	38	9	3	0.1	0.0235294	2	0.0147059	0.030303	6	0.0126582	0.0327869	1	0	0.0506329	1	0	0	0	0	0	3	0	0.0533333	3	0	0	0.2	0.675676	28	0.6	1.10476	26	0.475	0.90566	29	0.5	1.39535	39	0.446809	0.714286	10	0.0322581	0.0377358	5	0.016129	0.148148	5	0.0821918	0.0416667
21	46	20	4	0.0612245	0.216216	4	0	0.0243902	1	0	0	0	0	0	6	0	0.0493827	0	0	0	1	0.0204082	0	0	0	0	0.267241	0.5	24	0.504673	1.33333	53	0.490909	1	30	0.516129	1.06452	43	0.580645	0.804598	6	0.0409836	0.0821918	8	0.025641	0.126582	3	0.0882353	0.163265
32	39	9	5	0.0933333	0.166667	2	0.0166667	0.0181818	1	0	0.030303	0	0	0.0377358	2	0	0.0344828	0	0	0	0	0	0.0215054	0	0	0	0.308642	0.44	26	0.519231	1.10345	25	0.530973	0.936709	42	0.462963	1.2459	31	0.442308	0.867925	2	0.0291262	0.162162	2	0.0408163	0.0677966	12	0.0595238	0.181818
33	39	17	2	0.105263	0.26087	3	0.0175439	0.0384615	1	0.0454545	0.0606061	1	0.0338983	0.018018	1	0.025	0.0416667	0	0	0	4	0	0	1	0.0142857	0	0.209877	0.626263	26	0.290323	1.03846	47	0.472222	0.76	35	0.496124	1.19149	40	0.641026	1.29114	0	0.0629921	0.0566038	2	0.0806452	0.0961538	3	0.0821918	0.2
49	29	11	6	0.114583	0.103896	3	0.030303	0.0714286	0	0.0380952	0.0506329	2	0.0314961	0.04	2	0.0305344	0.0298507	0	0	0	2	0	0.0618557	4	0.00833333	0	0.210526	0.444444	28	0.3	0.907216	28	0.460784	0.868852	39	0.511364	1.02041	20	0.5	1	3	0.0406504	0.133333	5	0.0769231	0.156863	7	0.0229885	0.0759494
22	49	33	6	0.0684932	0.102041	1	0.0128205	0.0350877	3	0	0.0330579	1	0.0188679	0	2	0.0185185	0	0	0	0	0	0.0285714	0.028169	1	0.0181818	0.105263	0.237288	0.710526	48	0.518519	1.06122	40	0.46988	0.891892	43	0.441176	0.925373	26	0.448276	0.4	5	0.0307692	0.137931	2	0.0547945	0.08	4	0.0740741	0.253165
48	32	8	5	0.0963855	0.258065	5	0.0183486	0.0512821	1	0.0454545	0.0294118	2	0.0183486	0.0888889	5	0.0153846	0	0	0	0	0	0.0294118	0.0444444	0	0	0.031746	0.240964	0.552632	56	0.264151	0.861538	24	0.382353	1.12	38	0.542373	0.953846	28	0.45045	1.20482	3	0.0169492	0.0666667	4	0.0212766	0	10	0.0810811	0.113208
36	59	17	5	0.131148	0.35443	0	0.0114943	0	0	0	0.0235294	1	0.0338983	0.05	1	0.0246914	0.0377358	0	0	0	0	0.0235294	0.0576923	1	0.0416667	0.0952381	0.169231	0.485714	36	0.226415	1	26	0.479452	1.16667	34	0.534483	1.08889	26	0.363636	1.27273	1	0.016129	0.0740741	7	0.0147059	0.0454545	12	0.142857	0.126582
51	39	28	5	0.0566038	0.209524	1	0.0405405	0.0344828	2	0.0178571	0.0689655	1	0.0169492	0	0	0	0.0277778	0	0	0	1	0.00909091	0.0521739	0	0	0.0481928	0.207547	0.288288	18	0.444444	0.628571	29	0.471698	0.972222	56	0.519231	0.933333	29	0.389831	1.05882	2	0.031746	0.123711	3	0.025641	0.153846	8	0.0740741	0.208333
28	65	14	4	0.0909091	0.268657	3	0.0338983	0.031746	4	0.03	0.115385	1	0.0147059	0	0	0	0	0	0	0	1	0	0	3	0.02	0	0.214286	0.434783	6	0.459459	0.424242	36	0.5	1.1	33	0.513158	1.1	75	0.643836	1.08235	4	0.0119048	0.0454545	1	0.0634921	0.0263158	7	0.114943	0.12987
55	34	10	4	0.0531915	0.181818	5	0.0116279	0	3	0.015873	0	1	0	0.0618557	2	0.0175439	0	0	0	0	1	0.0338983	0	3	0	0	0.174312	0.358209	14	0.480769	1.11475	45	0.370968	0.985075	46	0.439655	1.14286	38	0.394366	1.216	1	0.0172414	0.148148	3	0.0724638	0.0540541	12	0.0813953	0.0810811
36	47	14	7	0.08	0.26087	2	0.0140845	0.0540541	4	0	0	0	0.0272727	0.0327869	7	0.015873	0.0465116	0	0	0	1	0.0121951	0.0740741	0	0	0	0.140351	0.25	20	0.614173	1.22222	61	0.508197	0.885246	39	0.431034	0.983607	59	0.40678	1.14706	2	0	0	2	0.0380952	0.111111	9	0.0957447	0.162162
24	45	13	5	0.05	0.2	3	0.0190476	0.0285714	1	0.0338983	0.0526316	1	0	0.015873	0	0	0.031746	0	0	0	0	0	0	0	0.015873	0	0.174603	0.566667	20	0.357143	0.83871	50	0.5	0.990099	31	0.529412	1.06329	28	0.528302	1.26316	6	0.125	0.237624	5	0.0243902	0.105263	6	0.0512821	0.08
21	45	16	9	0.0694444	0.241758	1	0.015873	0.0606061	1	0.0148148	0	3	0.0188679	0.0615385	2	0.027027	0.0181818	0	0	0	0	0.0125	0	0	0	0	0.278689	0.888889	26	0.265306	0.936937	27	0.37037	0.892308	44	0.44898	1.18182	19	0.520548	0.71875	1	0.0576923	0.030303	2	0.0603448	0.117647	4	0.0535714	0.108108
48	53	25	5	0.0714286	0.185185	0	0.0183486	0.0892857	1	0.0166667	0	1	0.0365854	0	0	0.0142857	0	0	0	0	0	0	0.027027	1	0	0.0701754	0.192982	0.528302	54	0.68	1.33333	27	0.505495	0.9375	28	0.547945	1.09091	38	0.576271	1.42857	2	0.0183486	0	2	0.0192308	0.0454545	4	0.102804	0.125
36	48	6	6	0.0877193	0.113208	1	0.042735	0.0594059	3	0	0.0327869	1	0.025	0.0454545	0	0.0186916	0.0833333	0	0	0.0240964	2	0.0229008	0	0	0.0181818	0.0235294	0.102041	0.46875	30	0.387755	0.776119	52	0.40678	1.07692	36	0.480769	1.03571	26	0.474747	0.780488	3	0.0916667	0.195122	1	0.0336134	0.0547945	1	0.0909091	0.233333
39	58	15	5	0.0714286	0.0652174	4	0.0166667	0.028169	4	0	0.0967742	1	0	0.0363636	0	0	0.036036	0	0	0	2	0	0.031746	0	0.0181818	0.0727273	0.316667	0.655738	76	0.333333	0.923077	24	0.471698	0.80597	26	0.480392	1.25373	44	0.34	1.31579	4	0.0487805	0.0444444	1	0.0307692	0.111111	3	0.0471698	0.231884
40	40	33	11	0.0555556	0.101266	2	0.015625	0.0465116	1	0.031746	0.0857143	1	0.0185185	0	1	0	0.148148	0	0.00925926	0	0	0.0183486	0.0425532	6	0	0	0.174312	0.324324	60	0.482759	0.928571	33	0.416667	0.831169	23	0.480769	1.33333	32	0.242991	1.10769	5	0.0128205	0.0327869	4	0.0625	0.0392157	2	0	0.257426
32	47	31	6	0.153846	0.255319	3	0.0144928	0.0606061	2	0.0196078	0	2	0	0	0	0.0166667	0	0	0	0	4	0	0.0909091	4	0	0.104348	0.3125	0.271186	18	0.155844	1.04348	34	0.513761	1.01031	30	0.509434	1.02326	40	0.4125	1.39655	3	0.0178571	0.157895	1	0.0819672	0.0824742	5	0.0833333	0.266667
39	28	16	16	0.0657895	0.3	1	0.0119048	0.0731707	8	0.0155039	0	1	0.0263158	0.0689655	4	0	0.097561	0	0	0	0	0.0280374	0.0327869	0	0	0	0.142857	0.557377	36	0.53012	0.580645	30	0.553571	0.792453	37	0.475248	1.16279	27	0.5	1.7551	2	0.02	0.209524	0	0.0740741	0.0307692	7	0.0729167	0.204082
45	30	13	6	0.0465116	0.25	1	0.0224719	0.0416667	0	0.0333333	0.0952381	1	0	0.0666667	5	0.00925926	0.0506329	0	0	0	0	0.025641	0.0701754	0	0	0.114754	0.265957	0.666667	12	0.31746	1.04167	19	0.404255	1.44681	42	0.505747	1.11111	31	0.433333	1.42105	0	0.0113636	0.101695	8	0.0526316	0.15873	0	0.0985915	0.1
49	30	17	11	0.0566038	0.324324	5	0.0595238	0.047619	2	0	0.0571429	1	0	0.031746	1	0.0319149	0	0	0	0	0	0.0116279	0.0666667	0	0.015748	0.027027	0.163934	0.675676	40	0.377358	0.92562	30	0.460177	1.01149	18	0.546392	1.10811	29	0.204819	1	0	0.0784314	0.134831	4	0.0422535	0	3	0.0526316	0.197183
57	45	22	6	0.0967742	0.137255	0	0.0238095	0.0322581	3	0.0140845	0.0720721	1	0	0	1	0.0116279	0.0512821	0	0	0	1	0.0263158	0.0533333	1	0	0.232143	0.245614	0.415584	14	0.442478	0.84	30	0.417722	1.42857	37	0.592593	1.08	26	0.474576	1.07071	0	0.0441176	0.0923077	4	0.0470588	0	9	0.0714286	0.0789474
50	46	8	17	0.115385	0.226415	0	0.0188679	0.123711	0	0.0149254	0.05	0	0.0208333	0	0	0	0.0217391	0	0	0	0	0.025974	0	0	0.0181818	0	0.25	0.521739	18	0.607843	0.318584	38	0.471698	1.09402	38	0.494505	1	43	0.643836	0.95122	0	0.0181818	0.0298507	1	0.0192308	0.2	7	0.0510204	0.202247
34	29	11	3	0.0612245	0.25	0	0	0.0350877	2	0.0175439	0	1	0.0166667	0.0540541	0	0.0408163	0	0	0	0	0	0	0	1	0.0185185	0.08	0.233333	0.333333	50	0.5	0.866667	43	0.434783	0.978261	24	0.53125	1.22449	33	0.529412	0.93617	0	0.1	0.0882353	13	0.0357143	0.0416667	5	0.0704225	0.194444
28	55	27	2	0.258621	0.189474	3	0	0	0	0.03125	0.031746	0	0	0	3	0.0336134	0.0377358	0	0	0	1	0.0340909	0	0	0.0925926	0.040404	0.126582	0.436782	50	0.268657	1.03704	35	0.54717	1.2	31	0.480769	1.2	36	0.448276	1.23478	3	0.0363636	0.130435	2	0.0777778	0.0900901	3	0.0821918	0.136364
56	57	8	5	0.127273	0.075	0	0.019802	0	3	0	0.0869565	0	0	0	3	0	0	0	0	0	1	0	0.0615385	2	0	0	0.265823	0.410959	50	0.466667	0.956522	70	0.418367	0.947368	27	0.510204	0.981818	54	0.298851	1.14286	8	0.0933333	0.128205	5	0	0.0722892	3	0.0754717	0.0884956
26	29	12	10	0.0769231	0.232558	0	0.0120482	0.0588235	0	0	0.0322581	3	0	0	1	0.0357143	0.1	0	0	0	1	0	0	0	0	0.208333	0.0779221	0.626087	28	0.433735	1.17391	39	0.513158	0.956522	67	0.486486	1.29032	38	0.527778	1.05155	0	0.0181818	0.0412371	5	0.0892857	0.151899	6	0.0684932	0.26506
26	39	12	18	0.128571	0.125	2	0.0188679	0.0606061	2	0.0238095	0	1	0.0208333	0	2	0.0344828	0.0851064	0	0	0	0	0	0	2	0	0.168421	0.174603	0.309091	16	0.490566	1.12	40	0.45283	1.01754	24	0.483333	0.96	30	0.640625	0.8	3	0.0229885	0.149533	4	0.16	0.0824742	9	0.0655738	0.165138
35	30	15	21	0.105263	0.131579	0	0	0.107143	3	0.00980392	0.133333	0	0	0	0	0	0.111111	0	0	0	0	0	0.0240964	0	0	0.047619	0.188679	0.590909	42	0.419355	0.9375	33	0.553846	1.06329	58	0.457627	1.09091	48	0.616279	1.08824	2	0.0727273	0.142857	4	0.0645161	0.119048	9	0.0273973	0.130435
37	35	37	4	0.105263	0.25	3	0.0307692	0	3	0.0166667	0.0307692	0	0.0136986	0.0705882	0	0.0222222	0.148148	0	0	0	4	0.015873	0.0377358	0	0.03	0	0.297619	0.391753	56	0.133333	0.304348	38	0.448276	0.902439	51	0.396226	1.04348	57	0.368421	1	9	0.0128205	0.210526	2	0.0175439	0.123711	7	0.0504202	0.193548
37	41	30	5	0.0932203	0.0707965	1	0.0277778	0.0238095	2	0	0	0	0.0222222	0.0416667	2	0.0103093	0	0	0	0	1	0.037037	0.0350877	0	0.0265487	0	0.236559	0.520833	22	0.266667	0.618182	56	0.527273	0.888889	29	0.482143	1.24324	46	0.376623	0.981132	3	0.0166667	0.019802	2	0.0481928	0.0759494	8	0.084507	0.210526
40	28	20	8	0.0408163	0.134615	1	0	0.0731707	0	0.010989	0	0	0	0	4	0.0465116	0.0350877	0	0	0	1	0	0.0298507	4	0	0	0.142857	0.385965	64	0.444444	1.0566	56	0.5	1.15385	28	0.53012	1.01818	40	0.538462	0.736842	1	0	0.126316	0	0.0625	0.117647	9	0.0416667	0.142857
46	47	20	3	0.105263	0.217391	2	0.015873	0.0923077	0	0.0384615	0.1	0	0	0.0392157	2	0.0151515	0.034188	0	0	0.0363636	0	0	0	0	0	0	0.333333	0.638889	40	0.566038	1.1	23	0.47619	1.08333	44	0.44	1.33333	28	0.577982	1.61905	9	0.0491803	0	4	0.0555556	0.0857143	6	0.112676	0.0493827
36	30	14	7	0.0952381	0.235294	1	0.0384615	0	1	0	0.0338983	1	0.0172414	0	2	0.0609756	0.0363636	0	0	0	0	0	0	1	0.0136986	0	0.163636	0.481481	20	0.457831	1.07143	44	0.509804	0.955752	51	0.430108	1.04348	23	0.366197	0.981132	6	0.0963855	0.127273	1	0.0172414	0.0322581	3	0.0992366	0.142857
35	43	7	10	0.0930233	0.0322581	2	0.0243902	0	0	0	0	0	0	0	3	0.0384615	0.0217391	0	0	0	0	0.0254237	0.030303	0	0	0.0363636	0.22807	0.412698	18	0.184211	0.62069	56	0.588889	1.16279	54	0.495726	1.1	43	0.789474	1.29825	3	0	0.0416667	2	0.0344828	0.0338983	8	0.110092	0.126582
22	39	16	1	0.0777778	0.0645161	2	0.016129	0	0	0.0175439	0.0294118	0	0	0	0	0.04	0.0819672	0	0	0	2	0	0.0454545	1	0.0185185	0.0506329	0.147826	0.37037	22	0.285714	0.6	36	0.447368	1.05882	32	0.480519	1.02703	23	0.695122	0.818182	4	0	0.0338983	1	0.0149254	0.047619	5	0.0769231	0.0888889
39	39	28	9	0.195122	0.25	1	0.0263158	0.0884956	4	0	0	0	0.0185185	0	1	0	0.028169	0	0	0	1	0	0.0240964	2	0	0	0.225352	0.380952	28	0.571429	1.19149	56	0.396226	0.901408	37	0.489796	0.944444	48	0.491525	1.27273	3	0.00847458	0.114286	4	0.025974	0.0833333	11	0.0363636	0.15
26	23	22	5	0.0722892	0.229508	0	0	0.0416667	0	0	0	0	0.03	0.0327869	1	0.0172414	0	0	0	0	0	0.0232558	0.0789474	2	0	0.0240964	0.202247	0.197531	12	0.57971	0.984615	53	0.581081	1.15152	29	0.45614	1.06977	46	0.390909	1.07692	3	0.05	0.0759494	5	0.037037	0.047619	11	0.0707071	0.247423
36	31	22	3	0.0823529	0.282609	1	0.0116279	0	4	0.0178571	0.133333	0	0.0175439	0.039604	0	0	0	0	0	0.0606061	0	0.0114943	0	2	0.0490196	0	0.185185	0.405063	26	0.465116	0.769231	42	0.433962	0.474576	53	0.505747	1.24444	43	0.315789	0.495575	1	0.0519481	0.037037	3	0.0555556	0.16	12	0.121622	0.194444
22	52	19	5	0.174419	0.0571429	1	0	0.0384615	4	0.0166667	0.0851064	2	0.00925926	0.0322581	1	0.0188679	0.084507	0	0	0	1	0.0266667	0	0	0	0	0.153846	0.282609	38	0.37931	0.896552	35	0.389831	1.13043	32	0.464286	1.04167	21	0.62069	1.05051	4	0.0775862	0.105263	4	0.0350877	0.235294	10	0.0625	0.166667
50	25	16	0	0.125	0.177215	4	0	0.031746	2	0.047619	0.04	2	0.0103093	0.0380952	0	0.010989	0.101695	1	0	0	0	0.0240964	0.0759494	0	0.0153846	0.0833333	0.192308	0.340426	26	0.521739	0.533333	56	0.56	0.987342	32	0.418919	1.27273	34	0.464912	0.958904	3	0.0526316	0.0722892	6	0.0481928	0	10	0.0434783	0.103448
36	35	8	8	0.0769231	0.333333	4	0	0.0588235	0	0.0135135	0.021978	1	0.0142857	0	0	0.0222222	0.0377358	0	0	0	0	0	0.0298507	0	0	0.025641	0.0733945	0.421053	30	0.403509	1.18182	34	0.415094	1.06122	52	0.5	1.11628	31	0.451613	0.43038	5	0.0740741	0.322581	3	0.0169492	0.140845	1	0.06	0.179487
25	30	8	6	0.08	0.137931	4	0.0175439	0.0327869	0	0	0.0357143	0	0.0384615	0.0941176	1	0.0135135	0	0	0	0	2	0.0172414	0.0222222	1	0.0133333	0	0.13253	0.560748	16	0.657895	0.961538	21	0.4	1.07865	48	0.453333	1.06122	47	0.309091	1.15556	6	0.0864198	0.208333	0	0.0375	0.0819672	8	0.0943396	0.163934
20	53	8	6	0.177083	0.205882	2	0	0	1	0	0.162162	2	0	0.0366972	5	0.0183486	0.097561	0	0	0	0	0.0140845	0.032	2	0.021978	0	0.208333	0.349515	52	0.378378	0.761905	30	0.4	1.07692	44	0.528736	1.10769	61	0.476923	1	2	0	0	2	0.157303	0.217391	5	0.0833333	0.109589
33	43	8	8	0.0461538	0.266667	2	0	0.0366972	2	0.0243902	0.0273973	0	0	0	0	0	0	0	0	0.0465116	0	0	0.0363636	0	0	0.0655738	0.222222	0.691358	54	0.643678	0.928571	39	0.43662	0.852459	46	0.413333	1.27778	30	0.327273	1.13043	1	0.0333333	0.105263	5	0.0121951	0.0465116	5	0.0714286	0.259259
23	46	17	5	0.072	0.190476	3	0.0128205	0	0	0.00909091	0.149254	0	0	0	5	0.017094	0	0	0	0	3	0.0131579	0	3	0	0	0.0921053	0.653061	46	0.436782	1	40	0.416667	1.03704	61	0.455882	1.21649	39	0.542169	1.16667	2	0.0958904	0.151515	13	0.045977	0.0923077	4	0.0804598	0.0666667
36	62	18	6	0.08	0.170213	2	0.015873	0	3	0.0136986	0.0322581	1	0.0285714	0	1	0.0119048	0.05	0	0	0	1	0.0178571	0.040404	0	0	0	0.193548	0.904762	20	0.475	0.659341	26	0.479167	0.923077	25	0.484848	0.9375	29	0.416667	1.09434	7	0.0357143	0.0540541	1	0.028169	0.106383	12	0.127273	0.147059
36	49	12	5	0.148148	0.229508	2	0	0.0273973	1	0.015873	0.0727273	0	0	0	1	0.0120482	0	0	0	0	1	0.0114943	0.0357143	0	0.0277778	0	0.153846	0.53012	26	0.214286	1.03846	35	0.45283	1.08642	22	0.509615	1	34	0.463415	1.13636	0	0.122449	0.0425532	3	0.0704225	0.0615385	3	0.0806452	0.195122
29	60	31	7	0.0694444	0.129032	1	0.025	0.0555556	1	0	0.0615385	1	0.0155039	0	2	0.0384615	0.0344828	0	0.00763359	0	0	0	0	0	0.025641	0.0555556	0.282051	0.60241	28	0.4	0.810811	69	0.425532	0.943396	40	0.487805	1.26471	24	0.4375	0.861111	8	0.0588235	0.148148	2	0.0609756	0.123711	4	0.0666667	0.309524
27	73	12	5	0	0.266667	1	0	0.0392157	0	0.0125	0.0655738	2	0	0	1	0.0106383	0.0253165	0	0	0	2	0	0.0285714	0	0	0	0.265625	0.451613	40	0.509091	0.622222	21	0.534091	1.075	32	0.53211	1.16667	50	0.412698	1	3	0	0	4	0.0462963	0.102564	9	0.116667	0.084507
39	48	14	8	0.0491803	0.235294	0	0.056338	0.0454545	1	0.0366972	0.0377358	1	0	0	4	0.0140845	0	0	0	0	2	0	0.0384615	0	0.0566038	0	0.2125	0.405405	22	0.527273	0.860759	31	0.583333	1.22078	40	0.618182	0.978261	53	0.716667	1.17391	7	0	0.0909091	3	0.015873	0.0689655	8	0.0825688	0.242424
31	44	13	9	0.0882353	0.217391	3	0	0.0882353	2	0	0.0181818	0	0.030303	0.0408163	4	0	0	0	0	0	3	0.0181818	0.0285714	1	0	0	0.281818	0.333333	30	0.258065	0.266667	56	0.466667	1.02703	25	0.410714	1.23077	31	0.351852	1.05	0	0.0133333	0.0416667	4	0.0581395	0.119403	3	0.1	0.170732
48	41	18	5	0.20339	0.0727273	2	0.0378788	0.153846	2	0.0175439	0.0416667	3	0.00961538	0	1	0.0116279	0.027027	0	0	0	1	0.0178571	0	0	0	0.025	0.091954	0.346667	44	0.230769	0.769231	53	0.508475	0.857143	30	0.530303	1.12963	42	0.377358	0.871287	3	0.0645161	0	2	0.119266	0.108696	5	0.0571429	0.178571
24	56	8	7	0.192982	0.156863	4	0	0.0638298	1	0.0375	0.0333333	1	0	0.0289855	0	0.0172414	0.113208	0	0	0	0	0.0136986	0	3	0	0.0240964	0.145161	0.5	12	0.307692	0.923077	35	0.474576	0.72	43	0.463158	1.01961	62	0.494624	1.09333	1	0.245614	0.246575	1	0.0125	0.163265	10	0.047619	0.0392157
38	31	10	14	0.11828	0.192308	3	0	0.0701754	0	0	0.0307692	3	0.0140845	0.0208333	2	0	0.0175439	0	0	0	0	0.0227273	0	0	0	0.0909091	0.246914	0.25	42	0.380952	0.8	41	0.456693	1.02804	55	0.485714	0.96	47	0.471264	0.970588	4	0.0625	0.130435	3	0.0204082	0.0338983	5	0.0535714	0.125
22	60	24	9	0.0333333	0.206186	5	0.0120482	0.0487805	3	0.0508475	0.0487805	3	0.0116279	0.0674157	3	0	0	0	0	0	3	0	0.0263158	3	0	0	0.183099	0.519231	24	0.473118	0.909091	25	0.555556	1.06849	65	0.47541	1.01299	49	0.389381	1.18519	1	0.057971	0.136752	3	0.0194175	0.0769231	2	0.0941176	0.177778
36	39	36	5	0.148148	0.169014	2	0.0136986	0	3	0.0246914	0	1	0.0333333	0	1	0.0361446	0.0327869	0	0	0	0	0	0.107527	2	0	0.197531	0.204545	0.571429	24	0.366667	1.30233	27	0.449438	0.982456	47	0.554217	1.27778	63	0.206522	0.692308	7	0.0614035	0.121212	3	0.0172414	0.0813008	5	0.111111	0.424242
39	37	12	4	0.084507	0.096	1	0.0416667	0.130435	3	0	0.0512821	1	0.02	0.018018	0	0	0.0384615	0	0.021978	0	2	0	0	0	0.0294118	0.0327869	0.1875	0.365385	54	0.421053	1.38272	39	0.448276	0.796117	34	0.517544	0.978261	44	0.64	1.40952	8	0.0169492	0.117647	4	0.0273973	0.131148	6	0.0731707	0.193548
33	38	13	15	0.0724638	0.377778	1	0.0185185	0	3	0.0849057	0.019802	1	0.0215827	0	3	0.0348837	0.0857143	0	0	0	0	0.0147059	0.0909091	0	0.0116279	0.0612245	0.206349	0.35443	30	0.56	1.02564	33	0.5	1.152	45	0.508197	1.26316	21	0.451613	1.27273	9	0.0153846	0	2	0.03125	0.0714286	5	0.0666667	0.117647
29	44	31	15	0.160714	0.131579	1	0.0333333	0.0430108	3	0	0.0444444	0	0	0.04	0	0.0125	0	0	0	0	1	0.0192308	0.0185185	0	0	0.0689655	0.254902	0.5	30	0.285714	0.810127	37	0.514706	0.944	40	0.481928	1.05263	38	0.596639	0.973684	4	0	0.0677966	3	0.0847458	0	5	0.101266	0.27907
44	68	15	8	0.0454545	0.133333	1	0.0322581	0.0888889	2	0.0337079	0.0454545	0	0.0232558	0.0506329	0	0.0169492	0.0357143	0	0	0	0	0	0	0	0	0	0.219512	0.5	24	0.487805	0.695652	35	0.460784	1.07143	60	0.482759	0.925926	36	0.490196	0.862069	5	0.0120482	0	4	0.0689655	0.0392157	10	0.06	0.183486
61	33	14	5	0.047619	0.107143	0	0.0163934	0.0204082	1	0.0470588	0.021978	2	0.0113636	0.0212766	0	0.0188679	0.025641	0	0	0	3	0.012987	0.0232558	0	0	0.125	0.242424	0.548387	24	0.629213	0.95	39	0.45614	1.36842	48	0.538462	0.921053	21	0.48	1	5	0.0454545	0.44	3	0.0574713	0.0923077	11	0.0508475	0.142857
37	42	14	8	0.142857	0.23913	2	0.05	0.0701754	0	0.0135135	0.0408163	4	0	0.09375	1	0	0	0	0.0126582	0	0	0	0.031746	0	0	0	0.317757	0.528302	22	0.604651	0.714286	29	0.413793	0.90566	61	0.4375	1.1875	39	0.395349	0.566667	2	0.025641	0.0481928	10	0.046875	0.113208	8	0.0571429	0.140351
24	59	29	7	0.102941	0.222222	1	0.02	0.0190476	0	0.0147059	0.153846	0	0.0120482	0.0377358	2	0.0340909	0.0980392	0	0	0	3	0.0240964	0.114943	0	0.0405405	0.0588235	0.166667	0.468085	28	0.462963	0.928571	32	0.54386	1.12281	58	0.5	1.04225	26	0.310345	1.11811	5	0.0555556	0.105263	3	0.05	0.0454545	1	0.122807	0.2
36	75	14	11	0.121622	0.297297	1	0	0.0408163	1	0	0	0	0	0.0169492	1	0.0483871	0	0	0	0	1	0.015873	0.0224719	4	0.0181818	0.037037	0.194444	0.304348	30	0.384615	0.57971	39	0.438596	1	34	0.410526	0.963636	56	0.555556	1.2	0	0.0181818	0.0888889	5	0.0277778	0.0701754	6	0.122807	0.189474
56	42	8	6	0.0813008	0.352941	2	0	0.0625	0	0.00769231	0.0307692	3	0	0.0519481	0	0.0490196	0.0860215	0	0	0	1	0.0121951	0.0631579	1	0	0.0571429	0.2	0.8	28	0.491228	0.740741	31	0.436782	1.12381	28	0.504274	1.03226	35	0.430233	1.11538	4	0.08	0.111111	4	0.0945946	0.151899	4	0	0.176471
43	34	14	14	0.118644	0.333333	2	0.037037	0.0215054	2	0.0175439	0.0253165	0	0	0.0322581	2	0.0689655	0.05	1	0.0116279	0	0	0.017094	0.0714286	1	0	0.0540541	0.246154	0.531646	16	0.338462	0.909091	28	0.408602	0.95082	28	0.447368	1.19048	44	0.506667	1.22667	1	0.0675676	0.141414	1	0.0380952	0.0392157	5	0.0952381	0.119403
64	36	7	8	0.0857143	0.25	1	0.0135135	0.0416667	5	0.0185185	0.0294118	0	0.0165289	0	0	0.0232558	0.0373832	0	0	0	0	0	0.0229885	1	0.0333333	0	0.169492	0.32	38	0.587156	1.06667	30	0.402439	0.962963	41	0.509804	1.27273	35	0.323944	1.30556	2	0.0606061	0.151515	2	0.0677966	0.115385	7	0.0833333	0.166667
41	34	10	4	0.060241	0.271186	1	0.038961	0.0238095	0	0	0.0238095	1	0.0294118	0.0350877	1	0.00925926	0.030303	0	0	0	0	0	0	0	0.0550459	0	0.33945	0.151899	30	0.405063	0.888889	33	0.410256	0.875	28	0.466667	0.954545	31	0.458333	0.903226	4	0.0131579	0.0769231	4	0.0227273	0.0294118	6	0.0333333	0.133333
29	54	11	5	0.0727273	0.1	0	0.0169492	0.0759494	2	0	0	0	0	0	1	0.0535714	0.115385	0	0	0	0	0	0	1	0.00862069	0.264706	0.0958904	0.285714	22	0.631579	0.806723	48	0.428571	1.09524	33	0.5	1.10638	26	0.442308	1.2381	9	0.2	0.0833333	4	0.0754717	0.0757576	3	0.0363636	0.285714
46	78	19	23	0.125	0.163265	0	0.0138889	0.103448	1	0.0181818	0	0	0	0	1	0.00787402	0.0416667	0	0	0	0	0	0	0	0	0.0178571	0.252525	0.468085	36	0.611111	1.26829	44	0.441176	0.811594	28	0.5	1.03704	24	0.37037	0.933333	9	0.0204082	0.0970874	6	0.0113636	0.117647	14	0.0425532	0.202532
44	36	18	4	0.111111	0.133333	0	0.0273973	0.0277778	3	0.0114943	0.157895	1	0	0	1	0	0.0705882	0	0	0	1	0.0277778	0	0	0	0	0.166667	0.595745	30	0.333333	1.09677	31	0.568966	1.31915	51	0.485714	1.10909	26	0.508772	1.4	5	0.0759494	0.192308	6	0.0147059	0.122449	9	0.0425532	0.243243
29	30	10	14	0.113636	0.210526	3	0.0454545	0.028169	2	0.0166667	0.0246914	2	0.0375	0.0416667	3	0	0.0377358	0	0	0	0	0.0215827	0.0689655	0	0	0	0.285714	0.470588	16	0.448276	0.576577	37	0.506024	0.881356	60	0.493976	0.912281	41	0.351064	0.925926	1	0.219512	0.111111	3	0.0169492	0.0253165	7	0.0666667	0.0789474
32	68	9	7	0.0810811	0.363636	2	0.0612245	0.08	0	0.0121951	0.031746	1	0	0.0285714	1	0.015873	0.0681818	0	0	0	1	0	0.0512821	0	0.0163934	0.040404	0.215909	0.580645	48	0.435897	0.853933	55	0.4375	1.08333	26	0.508475	1.09804	43	0.47541	0.939759	1	0.0169492	0.142857	1	0.0240964	0.177778	3	0.113208	0.142857
34	24	16	4	0.0833333	0.164948	1	0	0.0810811	2	0	0.105263	2	0	0.0612245	2	0	0.109091	0	0	0	1	0.0185185	0	2	0.0273973	0.048	0.141791	0.464286	46	0.40678	0	40	0.457831	0.963855	51	0.506173	1.21429	37	0.583333	1.95745	2	0.0666667	0	6	0.0568182	0	4	0.1	0
34	50	26	9	0.123288	0.20339	1	0	0	4	0	0.0190476	0	0.0322581	0.107143	2	0.021978	0	0	0	0	1	0	0	0	0.0357143	0.0454545	0.191176	0.64	16	0.425926	0.708861	21	0.505882	1.01449	33	0.461538	1	41	0.356164	0.916667	2	0	0.0227273	6	0.043956	0.0357143	3	0.0917431	0.226415
51	33	19	3	0.0869565	0.416667	1	0.0142857	0.0384615	1	0.0238095	0.09375	1	0.0338983	0	2	0.0727273	0.0392157	0	0	0	0	0	0.0253165	0	0	0.0449438	0.192771	0.472222	22	0.555556	0.776699	48	0.515152	1.04478	53	0.467742	1.06122	21	0.5	0.837838	14	0.1	0.0793651	1	0.0833333	0.131579	1	0.0526316	0.25
74	31	12	3	0.0909091	0.211765	2	0.0714286	0.0338983	0	0	0.0380952	1	0	0	2	0	0.103448	0	0	0	1	0.0215054	0	3	0	0	0.192982	0.453608	24	0.633333	0.909091	41	0.45122	1	43	0.588235	0.927835	22	0.574074	1.33333	4	0.0277778	0.181818	6	0.0747664	0.115385	6	0.0727273	0.192308
47	36	21	5	0.10101	0.318182	0	0	0.0322581	3	0.037037	0.0810811	4	0.0227273	0.0238095	3	0.0148148	0.145455	0	0	0	1	0	0.0181818	0	0.025974	0	0.214286	0.386364	26	0.4	0.971429	30	0.423077	1.1619	38	0.546512	1.0566	34	0.481132	1.1875	5	0.0172414	0.2	11	0.0392157	0.148148	6	0.0909091	0.169492
44	43	13	6	0.116883	0.196721	0	0.0288462	0.0454545	0	0.0126582	0	2	0.0192308	0.117647	2	0	0.0263158	2	0.0263158	0	1	0.0163934	0	0	0	0	0.115385	0.290323	48	0.318841	0.518519	28	0.509091	1.06024	57	0.55102	1.15789	45	0.543307	1.33333	4	0.0434783	0.08	7	0.0943396	0.057971	6	0.0493827	0.173228
39	53	18	8	0.12605	0.186047	3	0.015625	0.0588235	0	0	0	2	0	0	1	0	0.0506329	0	0	0	1	0	0.0759494	0	0.0140845	0	0.190476	0.43299	26	0.103448	0.705882	28	0.392405	1.11111	29	0.5	1.07843	25	0.457627	1.02222	3	0.0188679	0.2	2	0	0.0588235	6	0.0617284	0.204082
29	45	20	8	0.254386	0.214286	0	0.03125	0.0519481	1	0.0175439	0.0238095	4	0.0140845	0	4	0	0.0425532	0	0	0	0	0.0327869	0.025	0	0	0.025	0.285714	0.580645	16	0.37037	1.16129	38	0.488889	0.883721	25	0.516129	1.03448	47	0.257143	0.885714	8	0	0.149254	0	0.0166667	0.0493827	2	0	0.0851064
28	29	21	3	0.109756	0.151515	2	0	0.0298507	1	0.0106383	0.0720721	2	0.025	0	0	0.025974	0.0547945	0	0	0	1	0.02	0	0	0	0	0.314815	0.428571	60	0.155556	0.75	34	0.455285	0.645669	41	0.523364	0.981818	29	0.530612	1.06977	3	0.0869565	0.244898	3	0.0819672	0.111111	4	0.0769231	0.148148
38	35	21	5	0.122222	0.136364	3	0	0.0465116	4	0	0	0	0	0	2	0.0175439	0.0296296	0	0	0	3	0	0.0571429	2	0.0114943	0.0722892	0.137931	0.407407	18	0.27451	1.10526	25	0.448276	1.10811	41	0.509434	1.125	19	0.473118	1.36667	4	0.116279	0.162162	3	0.111111	0.0695652	4	0.025	0.0547945
50	58	14	12	0.0769231	0.0909091	0	0.0136986	0.048	1	0.0694444	0.030303	1	0	0.038835	1	0.02	0.0555556	0	0	0	2	0.0208333	0.0392157	0	0	0.103448	0.283951	0.510638	18	0.295652	0.625	37	0.4	1.10526	59	0.588889	1.05263	15	0.666667	0.925926	2	0.0566038	0.183908	2	0.0526316	0.0363636	3	0.0634921	0.166667
30	53	12	5	0.0549451	0.120482	1	0	0.0408163	1	0.0172414	0.0357143	4	0	0	1	0.0357143	0	1	0	0	3	0.0163934	0.0470588	1	0.0126582	0	0.295455	0.444444	64	0.307692	1.13433	48	0.450382	1.07438	30	0.508772	1.08889	27	0.514286	1.02041	4	0.0240964	0.0769231	3	0.0508475	0.0851064	8	0.120482	0.0547945
31	41	10	4	0.145833	0.0689655	2	0	0.0888889	4	0.03125	0.04	4	0	0	1	0.0136986	0.136364	0	0	0	0	0	0.0909091	0	0	0	0.260274	0.416667	38	0.395062	1.35135	29	0.406977	0.949495	50	0.509091	1.0625	78	0.627119	0.963636	7	0.0392157	0	3	0.0365854	0.0526316	7	0.0549451	0.0493827
27	31	24	3	0.0689655	0.264151	4	0.00840336	0.0898876	1	0.0366972	0.0408163	3	0	0	0	0.0277778	0.0576923	0	0	0.0277778	1	0.02	0.0357143	0	0.0131579	0	0.28125	0.591549	44	0.639344	0.983607	31	0.447761	1.03125	26	0.490566	1.33333	65	0.344828	0.954545	3	0.0338983	0.0338983	5	0.0363636	0.0776699	7	0.135135	0.26087
38	30	15	12	0.0625	0.236364	4	0.0377358	0.030303	0	0.0121951	0	0	0.0128205	0.030303	3	0	0.0689655	0	0	0	0	0	0	0	0	0.019802	0.309091	0.387755	20	0.40678	1.13684	45	0.507937	0.818182	40	0.507463	1.04444	41	0.490741	0.985507	5	0.0545455	0.189189	10	0.0606061	0.114286	7	0.012987	0.172414
25	63	15	3	0.0777778	0.238095	0	0	0	2	0.020202	0.0597015	2	0	0.0555556	1	0.0363636	0	0	0	0	1	0.02	0	2	0.0462963	0.0618557	0.347368	0.307692	20	0.62069	1	52	0.395062	1.16216	27	0.428571	1.08434	29	0.472527	1.5	5	0.0140845	0	2	0.0909091	0.186047	10	0.0666667	0.125
53	29	15	19	0.0447761	0.428571	1	0.0143885	0	2	0.00917431	0.037037	0	0	0.037037	2	0	0	0	0	0	0	0	0	0	0	0.0877193	0.142857	0.452381	38	0.520833	0.888889	30	0.458824	0.850575	24	0.4875	0.983607	22	0.587156	0.455696	1	0.04	0.06	0	0.0877193	0.0701754	7	0.0517241	0.130435
23	45	13	1	0.0142857	0.121951	1	0.0147059	0	0	0	0.0695652	0	0.015873	0.04	4	0.0336134	0.0408163	0	0	0.0298507	2	0.0196078	0	1	0.0131579	0.0434783	0.362745	0.325	20	0.505051	0.872727	30	0.510417	1.25	32	0.443038	1.06667	46	0.428571	0.84058	1	0.02	0	2	0.0410959	0.12987	3	0.0677966	0.157895
23	41	22	8	0.109375	0.150943	0	0.04	0.0377358	1	0	0.0215054	2	0	0.0416667	4	0.015625	0	0	0	0	3	0	0	4	0	0	0.0666667	0.583333	28	0.533333	0.863636	29	0.508475	0.987342	40	0.555556	1.06931	23	0.541667	0.972222	2	0.00819672	0.0952381	4	0.060241	0.26087	5	0.157895	0.210526
56	44	14	9	0.047619	0.136364	1	0.0138889	0.038835	0	0.0232558	0.0714286	2	0	0	1	0	0.047619	0	0	0	1	0	0	0	0.0208333	0.0294118	0.245283	0.480769	32	0.643678	0.701754	47	0.523077	1.06977	26	0.538462	1.05155	21	0.370968	1.01493	1	0.101449	0.0666667	5	0	0.237624	7	0.0921053	0.0952381
29	53	13	3	0.103448	0.128205	1	0.015625	0.0588235	2	0	0.0779221	1	0	0	4	0	0.0615385	0	0	0	4	0	0.0540541	0	0.0238095	0	0.164384	0.457831	28	0.375	1.16	33	0.465517	0.96875	44	0.52381	1.06849	21	0.472222	1.11765	4	0.0172414	0.0555556	4	0.0120482	0.0294118	6	0.0852713	0.266667
51	45	23	5	0.106557	0.226415	3	0	0.0363636	3	0.037037	0.0722892	2	0	0	1	0.0120482	0.0444444	0	0	0	3	0.00862069	0.10101	0	0.0294118	0.037037	0.235294	0.352941	36	0.385965	1.42105	21	0.403846	1.14286	48	0.528302	1.07692	25	0.593023	1.2233	2	0.0465116	0.0454545	2	0.047619	0.0727273	10	0.0879121	0.241379
32	34	17	1	0.135802	0.193548	1	0.00819672	0	3	0.015873	0	0	0.0106383	0.019802	0	0.02	0	0	0	0	0	0	0	3	0	0.0862069	0.220339	0.647059	32	0.72549	0.77551	44	0.433962	0.978723	53	0.488095	1.14286	35	0.419355	0.894737	2	0.0925926	0.0294118	1	0.0377358	0.0851064	8	0.0980392	0.210526
34	31	7	4	0.0636364	0.272727	2	0.0117647	0	4	0.0263158	0.0470588	1	0.0181818	0.0430108	1	0.0153846	0.064	0	0	0	1	0.00990099	0.036036	3	0	0.101695	0.132075	0.325581	32	0.237288	1.17647	24	0.395349	1.12727	59	0.421687	1.2	38	0.514563	1.35897	2	0.0326087	0.139535	3	0.0517241	0.0425532	12	0.0175439	0.24
25	44	10	3	0.109091	0.183908	1	0.0155039	0	4	0.0208333	0	1	0	0.0655738	0	0.0344828	0.0597015	0	0	0	1	0.0240964	0	1	0	0.0754717	0.266667	0.77551	48	0.357143	0.623377	28	0.465753	1	34	0.541284	1.1236	26	0.678899	0.722222	6	0.00925926	0.057971	7	0.0365854	0.0645161	5	0.0833333	0.176
26	39	11	7	0.112903	0.0833333	1	0.0377358	0.0449438	1	0	0.0759494	2	0	0.0190476	1	0.0381679	0	0	0	0	1	0.023622	0	0	0	0	0.169811	0.565217	28	0.253165	1.2973	30	0.440678	0.956522	28	0.474576	1.18182	44	0.464789	1.09524	3	0.0727273	0.240964	0	0.0727273	0.129032	0	0.112903	0.0909091
24	45	9	7	0.0897436	0.191304	2	0.0273973	0.0344828	0	0.016129	0	2	0	0	0	0.0416667	0.0754717	0	0	0	0	0.0149254	0.0588235	0	0	0	0.263636	0.453333	20	0.509804	1.43478	28	0.526316	1.08235	28	0.5	1.12	25	0.5625	1.4321	2	0	0.0327869	4	0.0851064	0.12766	3	0.0588235	0.131579
38	32	25	4	0.0804598	0.357143	1	0.028169	0.0645161	3	0	0	0	0.0333333	0	1	0.0166667	0	0	0	0	1	0.0123457	0	0	0	0	0.232558	0.136986	34	0.315789	1.03093	45	0.5	0.990476	53	0.470588	0.915254	33	0.45614	1.08772	2	0.0701754	0.104167	3	0.0694444	0	7	0.0961538	0.19802
20	56	20	4	0.0508475	0.144578	2	0	0.0930233	2	0.0545455	0	2	0	0.0294118	2	0.0377358	0	0	0	0	0	0.0149254	0	1	0.00970874	0	0.182692	0.581395	34	0.315789	0.740741	31	0.229508	0.913043	20	0.509804	1.15942	57	0.384615	0.82243	3	0.05	0.0833333	5	0.0666667	0.166667	5	0.0245902	0.26087
60	36	17	4	0.0673077	0.351351	2	0	0	5	0	0.0769231	0	0.00892857	0.04	1	0	0.0481928	0	0	0	0	0.0166667	0	1	0.037037	0	0.228571	0.666667	36	0.518519	0.830189	36	0.491228	0.956522	43	0.5	1.13636	24	0.383333	1.22523	5	0	0.0333333	6	0.0254237	0.0285714	2	0.103448	0.136364
49	39	19	8	0.0454545	0.170213	2	0.04	0.0666667	5	0	0.0285714	0	0.0238095	0	1	0.0166667	0.125	0	0	0	2	0.0240964	0.0454545	0	0	0	0.0777778	0.473684	38	0.649573	1.12821	29	0.467391	1.01266	34	0.482353	0.982456	38	0.494845	0.961538	1	0.0714286	0.0727273	4	0.1	0.121212	5	0.126437	0.162602
55	41	22	4	0.056338	0.161616	4	0.0147059	0	3	0.0363636	0.04	2	0.0188679	0.0333333	1	0.0114943	0	0	0	0	2	0	0	0	0.00775194	0	0.25	0.606061	16	0.509091	0.825397	23	0.492537	1.06329	48	0.452381	1.26471	22	0.574074	1.26667	11	0.0632911	0.0652174	3	0.0508475	0.122449	12	0.0722892	0.0816327
23	29	24	9	0.0985915	0.28125	2	0.0133333	0.0816327	4	0.0377358	0.0560748	2	0.0166667	0	2	0.0588235	0.0294118	0	0	0	1	0.046729	0.0338983	0	0	0.0253165	0.221239	0.384615	16	0.25	0.861538	40	0.459459	0.915663	41	0.54321	0.952381	21	0.487805	1.5493	1	0.016129	0.0740741	13	0.0943396	0.0869565	8	0.150943	0.111111
28	68	9	7	0.101266	0.178571	0	0.0169492	0.0232558	2	0.0119048	0	0	0.0185185	0.0481928	4	0	0.0487805	0	0	0	3	0.015873	0.025641	0	0	0	0.283784	0.617647	28	0.4	1.25217	33	0.383721	0.84	48	0.566667	1.06494	31	0.57971	1.25	2	0.0338983	0.235294	8	0.0487805	0.084507	9	0.0793651	0.204082
23	30	30	3	0.118182	0.232558	3	0.0119048	0.0808081	2	0.0204082	0	0	0.0252101	0.0683761	0	0.0361446	0	0	0	0	2	0.0181818	0.0506329	2	0.0169492	0	0.222222	0.310345	54	0.357143	0.897959	52	0.454545	1.03226	25	0.462963	1.00826	43	0.492063	1.23077	0	0.0185185	0.0377358	3	0.0882353	0.0963855	5	0.0506329	0.231884
42	40	8	0	0.114754	0.190476	3	0.028169	0.0263158	0	0.0379747	0.0277778	0	0	0	0	0.0188679	0.0540541	0	0	0.015873	0	0	0.03125	0	0	0.0784314	0.174312	0.411765	38	0.253521	0.679245	23	0.428571	1.21739	44	0.492063	1.1215	26	0.644444	0.813559	1	0.0416667	0.121212	5	0.0588235	0.0277778	4	0.0727273	0.244898
40	27	16	3	0.168539	0.350877	2	0	0.135135	0	0.0408163	0.0444444	2	0.0185185	0.038835	1	0.0119048	0.0307692	0	0	0	1	0	0.0253165	0	0.0131579	0.0408163	0.183908	0.361111	28	0.542636	1.80952	26	0.410256	1.16129	28	0.493506	1.0566	43	0.575758	1.14019	7	0.0540541	0.0243902	6	0.0714286	0.0941176	5	0.140625	0.246154
24	35	24	4	0.045045	0.0727273	0	0.025641	0.0412371	1	0	0.0416667	2	0	0.05	1	0.0333333	0.0869565	0	0	0	0	0	0.0555556	4	0.121622	0.0923077	0.142857	0.506329	28	0.617284	0.955224	49	0.447917	1.11429	28	0.457143	0.938776	55	0.641026	1	3	0.151163	0.178571	5	0.0350877	0.0566038	10	0.037037	0.157895
24	41	24	3	0.136364	0.102564	2	0.00877193	0.0416667	1	0	0.030303	1	0.0133333	0	1	0.0422535	0.0655738	0	0	0	1	0.0136986	0	4	0.0625	0	0.267717	0.358974	32	0.436364	0.8	55	0.444444	0.962963	28	0.573529	0.958333	30	0.534247	1.53061	9	0.0491803	0.113636	5	0.037037	0.117647	5	0.0892857	0.176471
46	47	13	5	0.0882353	0.363636	1	0.0175439	0.0344828	1	0.0204082	0.0487805	2	0.0285714	0.0408163	3	0.0188679	0.0273973	0	0	0	0	0.0140845	0.027027	3	0.015625	0.0816327	0.15	0.375	12	0.511628	0.946237	44	0.506494	0.936709	35	0.478992	1.09615	34	0.614173	1.35	0	0.125	0.0555556	3	0.0373832	0.0677966	5	0.0776699	0.307692
26	37	28	10	0.0689655	0.144928	0	0.030303	0.0246914	1	0.0238095	0.0253165	1	0.0175439	0	0	0.0689655	0.020202	0	0	0	1	0.0181818	0.115385	2	0.023622	0	0.16	0.448276	84	0.428571	1.42857	36	0.521277	0.915254	32	0.43617	1	40	0.357143	1.23711	5	0.0882353	0.0454545	1	0.0394737	0.0869565	1	0.141414	0.25
31	24	13	7	0.126582	0.37931	4	0.0609756	0.0181818	1	0	0	0	0.0136986	0.0229885	2	0.0181818	0.0416667	0	0	0	2	0.012987	0.0923077	0	0.00769231	0.1	0.235294	0.582278	40	0.547945	0.782609	41	0.472727	1.05128	53	0.490909	1.08108	37	0.584416	1.17391	8	0.0123457	0.0597015	3	0.0353982	0.157895	5	0.0804598	0.148148
38	44	11	14	0.021978	0.128205	2	0.0175439	0.0740741	4	0	0	0	0.0142857	0.0243902	0	0.0454545	0.0408163	0	0	0	0	0	0	2	0.0273973	0.0634921	0.233333	0.473684	40	0.459459	0.699029	43	0.364865	1.01961	44	0.490566	1.2069	27	0.466667	1.01587	3	0.0392157	0.168224	6	0.0614035	0.190476	2	0.108434	0.206897
26	48	17	10	0.0392157	0.142857	1	0.0208333	0	1	0	0.0701754	2	0.0166667	0	3	0	0.0731707	0	0	0	0	0.0229885	0	1	0	0.0615385	0.277778	0.433735	34	0.474576	1.05263	28	0.402439	0.962025	30	0.488636	1.03333	24	0.412698	1.13043	0	0.0438596	0.12	2	0	0.130435	6	0.104167	0.224719
53	47	13	11	0.0526316	0.162791	0	0	0.0540541	2	0.0212766	0.028169	0	0.0121951	0	0	0.0105263	0	0	0	0	0	0	0	1	0	0.0253165	0.211538	0.24	28	0.56338	1.02326	26	0.504587	1.18421	41	0.5	0.928571	37	0.342105	1.25373	3	0	0.163934	3	0.0714286	0.125	3	0.0666667	0.173077
23	32	14	4	0.153846	0.217391	1	0.03125	0.0444444	1	0.043956	0.0392157	1	0	0.0444444	1	0.0363636	0.0333333	0	0	0	2	0	0.031746	1	0	0	0.216867	0.363636	14	0.547619	1.6	28	0.509091	0.948276	42	0.507463	1.23529	41	0.380952	1.14035	1	0.0405405	0.0434783	1	0.0740741	0.056338	8	0.0727273	0.194444
26	39	10	8	0.115385	0.157303	1	0.0117647	0	1	0.0188679	0.0357143	1	0	0	1	0.0131579	0	0	0	0	0	0.0263158	0	0	0.0338983	0.103093	0.23913	1.02128	36	0.282353	1.22807	40	0.441176	1.14754	35	0.5625	0.939394	22	0.573333	0.8	2	0.0392157	0.0714286	6	0	0	1	0.1	0.18018
31	29	14	5	0.131579	0.377778	0	0.034188	0.126582	1	0	0.0253165	0	0	0	3	0	0	0	0	0	1	0	0	1	0	0	0.283019	0.672727	42	0.481928	1.02857	27	0.5	0.886076	20	0.460526	1.17391	23	0.480519	0.888889	2	0.097561	0.0454545	1	0.0232558	0.272727	4	0.0689655	0.155844
56	36	6	1	0.0634921	0.24	2	0.0348837	0.0882353	1	0.0120482	0	0	0.0253165	0.0357143	1	0.0163934	0	0	0	0	0	0	0	0	0	0.0714286	0.166667	0.518519	32	0.5	0.947368	34	0.508475	0.914286	30	0.517241	1.05556	26	0.436782	1.70492	2	0	0.0294118	4	0.0232558	0.115385	4	0.0508475	0.173077
45	43	7	9	0.111111	0.121212	3	0.0188679	0.0555556	0	0.0246914	0.030303	0	0.0117647	0.040404	1	0	0.0350877	0	0	0	2	0.0294118	0.0377358	0	0.0176991	0	0.181818	0.324324	24	0.678571	1.08197	47	0.472727	0.9	32	0.491525	1.075	57	0.425926	0.74359	6	0.12381	0.130435	2	0.101449	0.0888889	5	0.115385	0.115385
25	24	22	3	0.183908	0.25	1	0	0.0357143	1	0.0344828	0	0	0	0.0217391	0	0.0384615	0.037037	0	0.00934579	0	1	0	0	0	0.0185185	0.0327869	0.20339	0.657534	32	0.309859	0.653061	26	0.46875	0.875	30	0.396226	1.10476	23	0.518987	1.11111	9	0.0666667	0.25	1	0.064	0.0526316	2	0.117647	0.208333
47	39	11	10	0.16129	0.133333	2	0.015873	0.0465116	2	0.0327869	0.0322581	0	0	0.016	0	0.010101	0.0183486	0	0	0	1	0.0144928	0.0512821	0	0.0701754	0	0.243902	0.511628	56	0.673469	0.903226	32	0.5	0.894118	38	0.46	0.973451	64	0.398148	0.740741	2	0.0408163	0.285714	4	0.0744681	0.186667	8	0.0615385	0.0666667
32	49	17	3	0.0666667	0.115942	2	0	0.04	1	0.0140845	0.057971	0	0	0	2	0.00819672	0	0	0	0	1	0.015748	0.0588235	0	0.0192308	0.0327869	0.22	0.636364	30	0.428571	0.930233	38	0.422535	1.1	30	0.55	1.19048	18	0.438095	1.34615	1	0	0.153846	6	0.0952381	0.4	5	0.015873	0.313725
28	28	20	4	0.0909091	0.0970874	0	0.015873	0	0	0	0.0212766	2	0	0.0285714	0	0	0	0	0	0	0	0	0.047619	0	0	0.263158	0.296875	0.450704	26	0.541667	0.981132	40	0.454545	0.883721	34	0.444444	1.07692	56	0.636364	1.05495	1	0.0428571	0.0967742	5	0.0705882	0.246914	6	0.0877193	0.0816327
28	28	11	7	0.140351	0.137931	0	0	0.0606061	0	0.0566038	0.0909091	0	0	0	2	0.016129	0.0666667	0	0	0	0	0.00925926	0.1	2	0	0	0.1	0.586957	32	0.421053	0.896552	31	0.448718	0.868421	24	0.515152	1.05263	20	0.56338	1	3	0.0508475	0.269231	5	0.0434783	0.146341	3	0.0851064	0.12
25	54	12	7	0.0277778	0.352941	2	0.0517241	0.08	0	0.00934579	0.0481928	0	0	0	0	0.0136986	0	0	0	0	2	0.0333333	0	0	0	0.0366972	0.137931	0.298507	26	0.466019	1.55102	42	0.43299	0.966292	26	0.433962	0.88	76	0.642857	0.978723	1	0	0.32	2	0.0441176	0.0232558	4	0.0943396	0.166667
16	38	10	7	0.137931	0.208955	3	0.0277778	0.0833333	0	0	0.0212766	0	0	0	0	0.0108696	0.0322581	0	0	0	0	0.025	0	0	0	0	0.306122	0.772727	24	0.5	0.740741	29	0.444444	0.985507	62	0.454545	0.985075	29	0.411765	0.987952	0	0.031746	0.0263158	1	0.0357143	0.12766	1	0.0454545	0.156863
34	62	27	5	0.1625	0.340909	1	0.0377358	0.0408163	0	0.0545455	0.0243902	2	0.0169492	0.0243902	0	0.0319149	0.0582524	0	0	0	2	0	0	2	0.0235294	0	0.294643	0.567164	40	0.387097	1.33333	34	0.421053	1.05263	36	0.482353	1.14286	56	0.40678	1.35135	2	0.02	0.153846	3	0.0645161	0.0869565	3	0.0677966	0.121212
35	46	16	22	0.0961538	0.29703	0	0	0.0238095	2	0.03125	0.0722892	0	0	0.0363636	3	0	0.0555556	0	0	0	1	0.0192308	0.0294118	2	0	0	0.212963	0.407407	24	0.348624	1.15254	42	0.529412	1.26154	25	0.447761	1.12	21	0.65625	0.833333	3	0.146667	0.216216	3	0.037037	0.0821918	5	0.129032	0.269231
26	41	26	3	0.0877193	0.0740741	1	0.0392157	0.0722892	0	0.012987	0.0645161	0	0	0.105263	1	0	0	0	0	0	0	0.025641	0.0215054	9	0.0232558	0.03125	0.209677	0.614035	20	0.385542	1.23529	40	0.566038	1.08434	51	0.428571	1.08333	54	0.548387	0.984127	15	0.0708661	0.0645161	3	0.0625	0.101266	10	0.0654206	0.176
44	50	8	0	0.152778	0.122807	3	0.0338983	0.125	1	0	0.0344828	1	0.00961538	0.0754717	1	0.0240964	0	0	0	0	0	0.010989	0	4	0.0120482	0.0338983	0.339286	0.4	20	0.309859	1.1215	32	0.545455	1.11111	56	0.386364	1.2093	46	0.554545	0.433333	2	0.08	0.0444444	7	0.0441176	0.185185	4	0.0206186	0.129032
25	42	26	13	0.0243902	0.25	2	0.0175439	0.020202	2	0.0363636	0.0833333	1	0.0136986	0.0384615	1	0	0.123077	0	0	0	0	0	0.04	2	0	0	0.245283	0.481481	52	0.419355	0.8	33	0.426471	1	37	0.425926	1.01266	33	0.588235	1.02703	5	0.125	0.03125	6	0.0857143	0.190476	3	0.0689655	0.310345
56	47	11	2	0.046729	0.115385	1	0	0.0434783	1	0.0540541	0.0512821	0	0	0.0952381	3	0	0.0384615	0	0	0	0	0.0208333	0.0196078	3	0	0	0.230769	0.52381	50	0.54902	1.23077	34	0.254237	0.861111	30	0.407895	1.22222	26	0.371429	1.03226	1	0.0963855	0.036036	6	0.0422535	0.0833333	4	0.101695	0.151899
37	40	25	13	0.16	0.224138	2	0.0361446	0	0	0	0	1	0	0	0	0	0.0576923	0	0.00952381	0	0	0	0.038835	5	0	0	0.0952381	0.295082	24	0.377358	1.07143	49	0.440678	0.954955	55	0.46789	1.07143	35	0.472973	1.43636	2	0.0229008	0.145455	4	0.04	0	7	0.0947368	0.135135
40	58	25	6	0.0566038	0.285714	6	0.0196078	0.0253165	3	0.0227273	0.0212766	0	0	0	2	0.0390625	0.0740741	0	0	0	0	0	0.0408163	0	0	0	0.211009	0.43038	20	0.384615	1.06329	33	0.3875	0.962963	50	0.384615	0.962963	20	0.532468	1.56863	4	0.0338983	0.0705882	5	0.0291262	0.0612245	3	0.0769231	0.148148
34	57	14	6	0.105263	0.14876	1	0.0275229	0	1	0.0188679	0	0	0	0.0491803	2	0.03125	0.0666667	0	0	0	1	0.0123457	0.0277778	0	0.0280374	0.0588235	0.107692	0.535714	30	0.44	0.830189	34	0.418605	1.03896	25	0.510204	1.26087	23	0.536585	1.11392	3	0.0731707	0.0506329	2	0.0217391	0.142857	3	0.148148	0.230769
33	30	20	3	0.111111	0.111111	1	0	0.025	2	0.0186916	0.0277778	0	0	0.0425532	2	0.0188679	0.138889	0	0	0	1	0	0	2	0	0	0.222222	0.434783	18	0.461538	1.31034	31	0.442857	1.06061	43	0.457627	1.09434	31	0.390625	0.96	6	0	0.025974	1	0.0188679	0.133333	14	0.0882353	0.0701754
45	39	28	15	0.0588235	0.264706	1	0.037037	0.0769231	2	0	0	1	0.03125	0	0	0.016129	0.0517241	0	0	0	1	0.015625	0.130435	1	0.0185185	0	0.22449	0.408163	30	0.285714	0.90566	34	0.504587	0.883721	46	0.553571	1.0625	53	0.491525	0.619718	8	0	0.157895	3	0.037037	0.0857143	7	0.12069	0.241379
21	50	24	3	0	0.135135	2	0	0.0714286	1	0.0574713	0.0416667	0	0	0.0277778	3	0	0.0285714	0	0	0	5	0	0.0487805	0	0	0	0.166667	0.42623	24	0.491228	0.551724	29	0.36	0.88	32	0.419355	1	20	0.337209	0.776119	5	0.0793651	0.0222222	6	0.025641	0.107527	6	0.122449	0.0967742
29	51	14	5	0.0833333	0.384615	1	0.0235294	0.0412371	1	0.0188679	0.0217391	2	0	0.0408163	0	0.0470588	0	0	0	0	2	0	0	2	0.0120482	0	0.218487	0.296296	20	0.493151	1.1236	33	0.5	0.98	30	0.532468	1.08434	59	0.446429	1.40984	1	0.0526316	0.11236	5	0.0483871	0.135593	3	0.179487	0.0285714
25	31	16	8	0.0617284	0.151515	1	0.00787402	0	1	0.0169492	0.0740741	0	0	0.0606061	2	0	0	1	0	0	3	0.0243902	0.0816327	0	0.0307692	0.0454545	0.276316	0.333333	58	0.603175	0.554455	40	0.443396	1.45	40	0.489362	1.25	45	0.489583	1.18182	1	0	0.131579	3	0.0862069	0.210526	5	0.116667	0.0952381
37	48	20	6	0.175439	0.493506	4	0.0438596	0.0555556	4	0.00847458	0.0526316	1	0.0138889	0.0588235	0	0.0113636	0.156863	0	0	0	0	0.0204082	0.0232558	2	0	0	0.153846	0.321429	24	0.531646	0.949153	15	0.361905	1.10345	44	0.457627	1.03704	42	0.607595	1.22034	1	0.0361446	0	4	0.05	0.0674157	8	0.0540541	0.0833333
27	41	18	11	0.0666667	0.0674157	2	0	0.027027	0	0.0120482	0	2	0	0.0294118	3	0	0.0727273	0	0	0	1	0	0	0	0.0373832	0	0.321839	0.314286	16	0.554217	0.888889	41	0.527273	1	41	0.5	1.04167	36	0.5	1.62791	7	0.0769231	0.119048	1	0.0462963	0.178571	0	0.0677966	0.16
48	32	19	5	0.0853659	0.0952381	1	0	0.0487805	0	0.0153846	0	0	0	0	1	0.0428571	0	0	0	0	2	0.0188679	0	0	0.0147059	0	0.309091	0.535714	36	0.595238	0.461538	38	0.433962	0.909091	40	0.444444	1.01266	26	0.403226	1.03279	1	0.110092	0.1	1	0.0472441	0.0408163	4	0.0705882	0.30303
60	35	21	7	0.0547945	0.246575	2	0.0188679	0	2	0.0327869	0.0338983	0	0.0196078	0.0222222	1	0.0258621	0.0526316	0	0	0	2	0	0.130435	0	0	0.0172414	0.190476	0.404762	50	0.59322	1.29412	51	0.490566	0.967742	50	0.5	1.09091	50	0.333333	1.17241	5	0.0617284	0	3	0.113208	0.0162602	6	0.0344828	0.272727
40	67	11	3	0.183333	0.235294	1	0.045977	0.0377358	1	0.016	0.0714286	0	0	0.025974	2	0.0253165	0.0206186	0	0	0	2	0	0	0	0.0238095	0	0.177419	0.32	36	0.438356	1.13636	63	0.518519	1.05	38	0.533333	1.08772	65	0.553571	1.02041	4	0.0333333	0.0882353	6	0.0322581	0.121212	5	0.0326087	0.0923077
35	30	19	6	0.025	0.3	0	0.0166667	0.036036	1	0.0192308	0.0869565	0	0	0.020202	3	0	0	0	0	0	0	0.0181818	0.0238095	0	0	0	0.254545	0.468468	14	0.463415	1.19048	26	0.46988	0.892308	46	0.533333	1.07692	40	0.45614	1.13208	8	0.0833333	0.171429	3	0.0666667	0.0810811	2	0.0909091	0.155844
50	40	25	5	0.0645161	0.301887	3	0.0172414	0.0235294	2	0.00925926	0.0240964	1	0.0119048	0	2	0.0555556	0.0263158	0	0	0	0	0.0135135	0	1	0	0	0.247191	0.207792	72	0.329114	1.20325	22	0.422535	1.09091	48	0.492958	0.896552	68	0.528302	0.888889	1	0.0238095	0.150943	4	0.0677966	0.155844	7	0.078125	0.12766
46	58	13	4	0.123288	0.269231	0	0.0212766	0.027027	3	0.00862069	0.0181818	1	0	0	1	0.0338983	0.0606061	0	0	0	2	0.0120482	0	1	0	0	0.222222	0.565217	18	0.321839	0.8125	34	0.481481	1.07937	40	0.522936	0.857143	47	0.561798	1.18519	4	0	0.162791	2	0.0987654	0.037037	4	0.084507	0.0754717
37	32	22	11	0.182927	0.236842	1	0.0434783	0	0	0	0.12	0	0.0322581	0	1	0.0377358	0.0215054	0	0	0	0	0	0	4	0	0.0206186	0.174312	0.372881	12	0.507463	0.338028	46	0.517857	0.636364	27	0.534483	1.17857	64	0.535088	1.28302	3	0.040404	0.0285714	2	0.0833333	0.0980392	2	0.107143	0.0392157
33	38	11	6	0.106796	0.25	1	0.0294118	0.0327869	0	0	0	3	0.0272727	0	1	0	0.0380952	0	0	0	2	0.0181818	0.0377358	2	0	0.0634921	0.273585	0.487805	52	0.533333	1.16667	27	0.433333	0.90411	29	0.377358	1.08571	50	0.59322	1.51064	6	0	0.103093	3	0.0833333	0.152174	6	0.0740741	0.117647
52	32	11	2	0.0958904	0.210526	1	0	0.148148	1	0.0131579	0.0434783	1	0	0	2	0	0.027027	0	0	0	0	0.00917431	0	0	0.00917431	0.0294118	0.151899	0.376812	22	0.42623	0.733333	33	0.5	0.987342	56	0.458333	1.06494	18	0.381818	1.5	6	0.0186916	0.153846	1	0.0576923	0.0465116	6	0.0833333	0
55	28	17	5	0.0733945	0.0727273	1	0.0166667	0.0253165	1	0.0344828	0.039604	0	0.0133333	0.0217391	1	0.0136986	0.04	0	0	0	0	0.0441176	0.0434783	0	0	0.0487805	0.162791	0.357143	38	0.6	0.571429	28	0.45	0.984127	39	0.476923	1.11111	38	0.669811	0.814815	0	0.0181818	0.0314961	4	0.0808081	0.0983607	5	0.0169492	0.162162
20	29	11	3	0.0425532	0.153846	1	0.0294118	0.0597015	0	0	0.0263158	0	0.0178571	0.0408163	3	0.0243902	0	0	0	0	1	0	0.0606061	2	0	0	0.306122	0.4	68	0.26506	1.14851	28	0.435294	0.921348	57	0.470588	0.857143	31	0.386139	1.34375	5	0.0119048	0.0952381	0	0.0660377	0.126582	4	0.0839695	0.0597015
40	49	25	7	0.166667	0.220183	2	0.0188679	0.084507	3	0.0410959	0.0987654	1	0	0.0412371	3	0.0192308	0.0540541	0	0	0.0224719	1	0.0153846	0.0363636	0	0.0423729	0	0.178571	0.634146	0	0.540541	0.8	45	0.518519	1	41	0.5	1	54	0.515152	1.2809	4	0.0285714	0.0769231	2	0.047619	0.111111	6	0.118421	0.247619
28	32	21	5	0.0461538	0.171429	1	0	0.037037	1	0	0.0240964	1	0.0147059	0.0181818	3	0.0169492	0	0	0	0	0	0.0263158	0.037037	1	0	0	0.240385	0.882353	24	0.271845	0.789474	25	0.509804	1.0303	24	0.533333	1.0991	38	0.342466	0.844444	4	0.0526316	0.0571429	2	0.020202	0.115385	2	0.105882	0.106667
29	45	18	12	0.0666667	0.122449	1	0.0307692	0.0173913	1	0.037037	0.0761905	0	0.00917431	0	1	0	0	0	0	0	1	0.0169492	0	0	0	0.0465116	0.329412	0.326531	22	0.393443	0.756757	26	0.445946	1.07407	31	0.476744	0.930233	25	0.652174	0.328767	2	0.12069	0.137931	4	0.0655738	0.166667	2	0.0384615	0.08
28	37	21	9	0.132653	0.0888889	3	0.0363636	0	0	0.0185185	0.0181818	0	0	0.0588235	2	0	0.0253165	0	0	0	1	0.0379747	0.0277778	0	0	0.0253165	0.276596	0.727273	24	0.461538	0.842105	33	0.439655	0.985507	28	0.425532	1.38462	64	0.48	0.807018	4	0.0114943	0.0481928	6	0.0677966	0.150943	3	0.111111	0.166667
27	59	18	3	0.0761905	0.196721	1	0	0.148148	2	0.0181818	0	1	0	0.0810811	0	0	0.1	0	0	0	1	0	0.0588235	0	0.0138889	0	0.310345	0.514286	34	0.191781	1.38462	24	0.435897	0.875	40	0.528571	1.2	25	0.481481	1.36842	0	0.0654206	0.105263	4	0.03	0.0759494	3	0.0754717	0.0833333
34	36	17	4	0.0909091	0.25	3	0.0253165	0	1	0.016129	0.056338	2	0	0	1	0.0208333	0	1	0	0	0	0	0.0444444	0	0	0.0408163	0.16092	0.305556	14	0.289855	0.730769	28	0.505495	1.15385	38	0.508333	1.16	28	0.438596	1.29167	4	0.0208333	0.0990099	8	0.0519481	0	5	0.135593	0.0677966
26	30	14	11	0.121212	0.246154	2	0.0350877	0.015873	0	0	0	0	0	0.0547945	4	0.0212766	0.0869565	0	0	0	0	0	0	2	0.0169492	0	0.153846	0.315789	38	0.264151	0.648649	28	0.45614	1.15385	58	0.541176	1.01587	29	0.541667	1.23077	1	0.0327869	0	5	0.0253165	0.0659341	3	0.0566038	0.26506
27	59	26	8	0.0526316	0.217391	0	0.0147059	0.0813008	3	0	0.0487805	1	0.0196078	0	2	0	0	0	0	0	2	0	0	2	0.00833333	0.0606061	0.315789	0.391304	14	0.40678	0.86747	43	0.393939	1.01205	22	0.494382	0.974359	29	0.487179	0.970588	5	0.0677966	0	3	0.0533333	0.163265	3	0.0833333	0.0970874
29	33	13	3	0.132075	0.129032	1	0	0.0555556	3	0	0.0227273	0	0.0192308	0	1	0.0625	0.040404	0	0	0	2	0.0169492	0	0	0	0.04	0.22807	0.347826	26	0.462963	1.33333	30	0.396825	1	39	0.484848	1.09278	21	0.470588	0.8125	12	0	0.04	2	0.0153846	0.164706	5	0.0365854	0.318182
39	33	10	1	0.05	0.175439	3	0.0405405	0.0740741	1	0.0208333	0.0425532	0	0.00787402	0.0266667	0	0.0632911	0.0285714	0	0	0	1	0	0.0336134	0	0	0	0.2	0.519231	36	0.4	1.1	22	0.426471	1.03571	34	0.515152	0.958333	40	0.455882	0.8	5	0.0373134	0.0923077	5	0.0422535	0.113208	3	0.0793651	0.217391
25	45	37	2	0.0483871	0.393443	0	0.0125	0	0	0.0128205	0	0	0	0.0253165	1	0	0.0526316	0	0	0	2	0	0.04	0	0.0168067	0.0298507	0.311927	0.450704	14	0.393701	0.72	39	0.450704	0.853659	56	0.558824	1.07317	65	0.344828	1.28713	5	0.0818182	0.170213	3	0.0581395	0.105263	2	0.0823529	0.259259
41	43	14	12	0.037037	0.128205	3	0.0247934	0.0540541	1	0	0.0895522	1	0.0229885	0	0	0	0.025641	0	0.015625	0	0	0	0.05	1	0.0481928	0	0.176471	0.491803	18	0.275862	1.27835	30	0.447368	1.04082	33	0.571429	0.833333	33	0.396226	1.05263	1	0	0.121212	6	0.0879121	0.148148	8	0.122807	0.193548
22	34	12	6	0.05	0.11215	4	0.0204082	0.108108	2	0.0266667	0.0612245	0	0.015873	0	3	0.0175439	0	0	0	0	3	0.0294118	0	4	0.0280374	0.0625	0.230769	0.384615	66	0.4	0.55	33	0.373333	0.967742	36	0.44	1.25532	48	0.410714	1.31915	11	0.109091	0.0169492	7	0.04	0.2	4	0.0957447	0.0408163
29	50	19	4	0.0769231	0.0888889	2	0.0192308	0.05	0	0.0128205	0.0285714	0	0.0128205	0.0206186	2	0.0465116	0	0	0	0	1	0	0.0307692	0	0.0120482	0	0.275862	0.539683	30	0.4	0.8	32	0.528571	0.857143	30	0.412371	0.911392	18	0.52381	1.01099	4	0.016129	0.246154	3	0.030303	0.0727273	3	0.147059	0.118519
33	55	15	5	0.0377358	0.2	2	0.045977	0	0	0.0405405	0.0714286	1	0	0	2	0.0176991	0	0	0	0	2	0	0	0	0	0	0.30137	0.629213	40	0.435897	0.810127	28	0.45679	1.37143	52	0.5	0.988235	54	0.432692	1.16	2	0.046875	0.205128	6	0.0625	0.097561	11	0.0377358	0.0923077
55	55	18	1	0.101852	0.218182	0	0.031746	0	2	0.0425532	0.0701754	5	0.0172414	0.047619	0	0.0229885	0.0759494	0	0	0	0	0.0188679	0.0416667	0	0	0.0612245	0.144928	0.535211	42	0.395062	1.11628	34	0.410714	1.25714	48	0.457627	1.11111	25	0.328125	1.07865	5	0.0641026	0	1	0.0519481	0.0689655	9	0.0208333	0.190476
42	31	8	4	0.0833333	0.25	2	0.0326087	0.0217391	0	0.0333333	0	1	0.0123457	0.0215054	1	0.0350877	0.0625	1	0	0.0273973	0	0.0212766	0.0634921	3	0	0	0.257576	0.55	56	0.5	0.944444	25	0.327586	1	41	0.396226	1.11538	35	0.47619	1.22034	4	0.0120482	0.242424	3	0.0196078	0.108108	3	0.091954	0.255319
32	49	37	9	0.142857	0.273973	1	0	0.08	1	0.0319149	0.0253165	3	0.0314961	0.0294118	3	0.0310078	0.0571429	0	0	0	2	0	0.0357143	0	0.0206186	0.115942	0.153846	0.380952	64	0.605042	0.753623	32	0.522388	1.07407	35	0.509804	0.906977	54	0.6125	0.779221	8	0.0338983	0	2	0.0454545	0.234234	5	0.0833333	0.168675
28	51	14	5	0.121951	0.131579	1	0	0.04	1	0	0.122449	0	0	0	2	0.0232558	0.037037	0	0	0	0	0.0175439	0.0408163	0	0	0.128205	0.169231	0.349206	50	0.348624	1	44	0.480769	1.07692	26	0.456522	1.024	28	0.392405	1.34211	2	0.0107527	0.121739	4	0.107143	0.105263	6	0.118644	0.11236
31	32	16	4	0.0526316	0.163265	0	0.0185185	0.0454545	0	0.0333333	0.166667	3	0	0.02	0	0	0.0285714	0	0	0	2	0.0238095	0.0384615	0	0	0.0416667	0.169811	0.588235	40	0.388889	0.944444	44	0.450704	0.985915	28	0.523438	0.954955	39	0.376344	1.02041	3	0	0.225352	5	0.0344828	0.16	8	0.0923077	0.222222
29	33	15	14	0.126984	0.108108	6	0.0114943	0.031746	0	0.0338983	0.037037	0	0	0	1	0.0181818	0	0	0	0	3	0	0.06	2	0	0.03125	0.177419	0.4	16	0.425	0.914286	31	0.554054	0.923077	37	0.493151	1.09091	32	0.433962	0.938776	2	0.0882353	0.119048	3	0.0535714	0.057971	6	0.0588235	0.206186
25	42	12	5	0.0747664	0.126984	3	0.0120482	0.03125	0	0.0144928	0.0206186	0	0	0	2	0.0128205	0.0594059	0	0	0	2	0.00854701	0.0705882	0	0	0.0253165	0.205479	0.243902	54	0.416667	1.10345	29	0.482759	0.806452	53	0.5	1.01818	12	0.448276	0.835821	2	0.0273973	0.025641	0	0.0166667	0.111111	10	0.115789	0.218182
58	64	30	4	0.148936	0.137931	1	0.0322581	0.0987654	2	0.0294118	0	1	0.0181818	0.0689655	3	0.0280374	0.0190476	0	0	0	2	0	0	0	0	0.018018	0.190476	0.755102	24	0.40678	1.11765	35	0.474576	0.86747	68	0.474359	1.04762	60	0.435897	0.821918	1	0.0168067	0.1875	4	0.0365854	0.111111	9	0.0441176	0.0754717
44	49	12	8	0.0956522	0.075	0	0.0277778	0.0425532	0	0.0416667	0.0273973	0	0	0.0493827	1	0.0363636	0.0487805	0	0	0	0	0	0	1	0	0	0.209677	0.657534	52	0.372093	1.23077	44	0.458333	1.09434	49	0.538462	1.12	38	0.545455	1.01754	1	0	0.0618557	13	0.0666667	0.135593	5	0.109375	0.192308
40	57	18	13	0.1	0.264706	1	0.0454545	0	3	0.0153846	0	0	0	0	0	0.0108696	0.0357143	0	0	0	0	0.0416667	0.0882353	0	0	0.0588235	0.15873	0.44898	28	0.634146	0.631579	62	0.470588	1.03448	41	0.488372	1.09677	28	0.588235	0.883721	2	0.0625	0.103093	14	0.0232558	0.0869565	9	0.114754	0.0833333
35	46	11	12	0.152778	0.37037	1	0.0133333	0.04	1	0.0338983	0	1	0.0240964	0	2	0	0	0	0	0	0	0.0172414	0	5	0	0	0.254545	0.421053	16	0.441558	0.962963	30	0.557692	1.09091	44	0.434109	1.15385	34	0.323077	1.09524	2	0.0344828	0.0434783	2	0.0754717	0.105263	9	0.0561798	0.133333
22	38	12	6	0.111111	0.146341	3	0	0.0533333	3	0	0.0810811	1	0.0120482	0	4	0.0166667	0	0	0	0	0	0.025	0.0235294	2	0.0263158	0.028169	0.15493	0.358974	44	0.56	1.17073	29	0.470588	1	33	0.53211	1	60	0.366667	1	1	0.0131579	0.131579	4	0.0461538	0.112	2	0.0744681	0.144928
37	32	11	10	0.0892857	0.138889	1	0.0183486	0.0243902	3	0.0373832	0.0181818	3	0	0.0550459	1	0.0642202	0.037037	0	0	0	0	0.0116279	0.0533333	0	0	0	0.125	0.3	60	0.492754	0.869565	27	0.425926	0.785714	28	0.519481	1	23	0.490566	0.981132	4	0	0.103093	3	0.038961	0.0631579	13	0.101124	0.131579
51	63	13	5	0.16092	0.120482	0	0	0	2	0.0172414	0.0384615	1	0.020202	0.0227273	2	0.0309278	0	0	0	0	3	0	0.0186916	1	0	0	0.174242	0.675676	34	0.377778	0.962963	43	0.517241	1.02222	55	0.486726	0.941176	31	0.421053	1.23711	6	0.0704225	0.04	3	0.0273973	0.122449	1	0.0307692	0.0357143
35	31	18	16	0.0188679	0.25641	1	0.0188679	0.0416667	0	0	0.0833333	3	0.0116279	0.122449	3	0	0	0	0	0	4	0.0140845	0.0618557	2	0	0.030303	0.173333	0.266667	12	0.423729	1.04348	39	0.490385	1.16456	38	0.526316	1.11111	37	0.680851	0.921739	1	0	0.0701754	3	0.0701754	0.056338	3	0.0408163	0.142857
20	31	32	5	0.0862069	0.109589	4	0.0172414	0	2	0	0	1	0.0196078	0	0	0	0.0384615	1	0	0	1	0	0.0227273	2	0	0	0.270833	0.310345	16	0.415094	0.64	72	0.548387	1.15556	22	0.46875	1.21277	13	0.529412	0.847458	5	0.0714286	0.0384615	5	0.0769231	0.12	6	0.0491803	0.170213
57	40	17	7	0.0714286	0.147059	1	0.0175439	0.0363636	1	0.0327869	0.0408163	1	0.015873	0	3	0	0	0	0	0.0240964	1	0	0	4	0.0114943	0.0363636	0.0898876	0.55	24	0.44898	1.36585	25	0.514706	0.934783	30	0.492958	0.93617	48	0.333333	0.948454	0	0.0289855	0.084507	3	0.0344828	0.188679	2	0.109589	0.194444
53	39	14	5	0.0610687	0.407407	0	0.0533333	0.0612245	1	0	0.0655738	0	0	0.019802	2	0	0	0	0	0	1	0.00925926	0.015873	0	0	0.0357143	0.12766	0.538462	28	0.694737	1.76471	24	0.466667	0.983607	44	0.468085	1.03704	26	0.459459	0.461538	4	0.137615	0.216216	3	0.025974	0.133333	9	0.0701754	0.190476
42	46	23	4	0.130435	0.163265	0	0.0373832	0	0	0.0350877	0	0	0.0232558	0	0	0.0128205	0	0	0	0	0	0	0.0493827	0	0	0	0.246575	0.701754	10	0.466667	1.16667	29	0.45679	1.26471	35	0.505051	1.11392	34	0.5	0.393939	2	0.047619	0.135593	1	0.0806452	0.0526316	4	0.129412	0.135135
29	63	14	9	0.0673077	0.117647	0	0.0106383	0.0879121	1	0.00884956	0.0625	2	0.010989	0	1	0.00813008	0.0526316	0	0	0	1	0	0	0	0	0	0.183206	0.304	14	0.275	0.869565	44	0.47541	1.12941	56	0.517647	0.978723	42	0.433333	1.08	3	0.0416667	0.148148	0	0.0506329	0.0540541	8	0.136364	0.0882353
26	34	12	7	0.0531915	0.12766	1	0.0338983	0.0363636	1	0	0.115385	1	0	0	0	0	0.0481928	0	0	0	0	0.0185185	0.0449438	0	0	0	0.25	0.32	22	0.351351	1.25373	28	0.469388	0.961538	44	0.491228	1.19355	22	0.561644	0.870968	10	0.0153846	0.0754717	1	0.0666667	0.102564	6	0.105263	0.181818
58	44	8	1	0.221053	0.0384615	0	0	0	1	0.0186916	0.0263158	0	0.0588235	0	2	0.0190476	0.016	0	0	0	2	0.0169492	0.0842105	1	0.0114943	0	0.176471	0.4	76	0.5	0.829268	31	0.539216	0.902439	28	0.480392	1.32353	56	0.339286	1.12727	2	0.0821918	0.036036	6	0.0333333	0.206897	1	0.0985915	0.151515
42	47	39	11	0.0952381	0.115385	3	0.0223881	0	0	0.0192308	0	0	0.0166667	0.0869565	3	0.0246914	0.0277778	1	0	0.0408163	0	0.0232558	0	0	0.031746	0	0.145455	0.430769	44	0.588235	0.666667	46	0.446429	0.973913	25	0.556818	0.956522	30	0.344262	1.45455	4	0.108108	0.395062	3	0.0545455	0.0909091	5	0.0862069	0.166667
42	51	8	17	0.0595238	0.108108	2	0.0153846	0.0227273	1	0.028169	0.0434783	2	0.0508475	0	0	0.00840336	0.08	0	0	0	1	0.0175439	0	3	0.0175439	0	0.260504	0.444444	18	0.491803	0.65	31	0.436364	0.862385	27	0.442748	1.03571	31	0.635593	0.481013	4	0	0.06	8	0.0666667	0.102564	5	0.0909091	0.285714
27	47	7	15	0.0595238	0.162162	5	0	0.04	4	0.0149254	0	0	0.024	0.025641	0	0.0185185	0	0	0	0	4	0.0277778	0.0594059	1	0	0	0.259259	0.410959	14	0.493827	1.4386	32	0.535714	1.17021	51	0.512195	1.07965	35	0.285714	0.958904	2	0.0380952	0.0898876	2	0.0348837	0.16	9	0.0761905	0.238095
41	49	12	19	0.0185185	0.128205	1	0	0.12	0	0.0428571	0.0338983	0	0.042735	0	2	0.0192308	0.0176991	0	0	0	3	0	0	3	0	0	0.1875	0.618182	30	0.466667	1.33333	52	0.377358	0.916667	39	0.471264	1.10145	52	0.573171	1.01299	9	0.0172414	0.0384615	4	0.0405405	0.0967742	3	0.0916031	0.101266
38	30	24	9	0.0945946	0.166667	1	0	0.0740741	0	0	0	0	0.0441176	0.038835	1	0	0.0232558	0	0	0	1	0	0	0	0	0	0.166667	0.535714	52	0.413793	1.25843	35	0.483871	1.21127	68	0.493151	1.21212	46	0.344828	1.09434	1	0.126316	0.101266	1	0.0275229	0.0645161	4	0.0736842	0.181818
32	35	8	3	0.0517241	0.218182	0	0	0.0655738	0	0.0232558	0	2	0.016129	0	1	0	0	0	0	0	1	0.028169	0.0615385	0	0	0.0289855	0.192308	0.44898	24	0.731707	1.21212	32	0.37037	0.861111	27	0.559322	1.15068	32	0.457143	0.923077	3	0.047619	0.146341	4	0.0588235	0.0740741	7	0.0882353	0.142857
38	42	15	7	0.106195	0.136364	3	0.0277778	0.0689655	1	0	0.032	0	0.0185185	0	1	0.012987	0.0416667	0	0	0	0	0.0217391	0	0	0	0	0.247934	0.258065	42	0.432432	0.947368	29	0.538462	1.15152	40	0.481928	0.989691	20	0.345238	0.952381	1	0.0344828	0.467532	2	0.049505	0.0952381	4	0.141026	0.0857143
31	36	15	5	0.0606061	0.030303	3	0.0277778	0	2	0.0175439	0	1	0.0263158	0	0	0.0235294	0.0224719	0	0	0	0	0	0	0	0.0169492	0	0.191176	0.354839	18	0.415094	1.28889	29	0.395349	1.16	26	0.462963	0.88	36	0.178082	0.638889	5	0.05	0.122449	2	0.0535714	0.177778	4	0.0615385	0.119658
61	33	11	8	0.0588235	0	0	0.0135135	0	0	0.0465116	0	1	0.028169	0	3	0.00854701	0	0	0	0	0	0.0131579	0.0952381	0	0	0.0697674	0.225	0.448276	42	0.215385	0.896552	50	0.44898	0.972973	23	0.541667	1.11304	63	0.436364	1.45833	3	0.0731707	0	3	0.08	0.0821918	5	0.057554	0.0444444
30	44	15	6	0.075	0.129032	1	0.0188679	0.0454545	0	0.0535714	0	0	0.0117647	0	1	0	0.0689655	1	0	0	2	0	0	13	0	0.0470588	0.22	0.38806	28	0.567568	1.33333	38	0.44898	1.15556	40	0.478261	1.0566	41	0.448276	0.714286	7	0.0617284	0.0408163	3	0.03125	0.333333	10	0.0384615	0.243243
48	43	19	15	0.0512821	0.385542	4	0.0373832	0	0	0.015625	0.0930233	0	0.0169492	0.0512821	2	0.0194175	0.0338983	0	0	0	2	0.015873	0.0344828	3	0	0.185185	0.22807	0.363636	56	0.470588	1.6	59	0.5	0.864865	33	0.466667	1.04	49	0.537736	1.30769	1	0.0338983	0.151515	0	0.0357143	0	7	0.0779221	0.0526316
52	50	24	6	0.115385	0.0434783	2	0	0.08	3	0.0322581	0.0606061	0	0	0.0540541	0	0.0192308	0.0263158	1	0	0	0	0	0.0588235	1	0.012987	0.025641	0.227848	0.375	24	0.531915	0.761905	64	0.505618	1.25373	53	0.428571	1.09524	23	0.52381	0.966292	4	0.0833333	0.030303	8	0.0428571	0.0869565	2	0.0615385	0.214286
29	45	17	8	0.0945946	0.113208	0	0.0232558	0.0952381	0	0.00943396	0.0714286	1	0	0.02	0	0.040404	0.0363636	0	0	0	0	0.0208333	0.0521739	0	0.122951	0	0.152778	0.894737	56	0.263158	0.818182	70	0.445652	0.988506	41	0.518519	0.992	29	0.439394	1.13636	7	0.0166667	0	2	0.0625	0.125	7	0.0454545	0.0983607
34	49	5	9	0.0632911	0.109091	1	0	0	1	0.0136986	0	1	0.0375	0	2	0.0333333	0.0408163	0	0	0.0212766	0	0.0416667	0.0263158	0	0	0.018018	0.245098	0.446602	38	0.264151	0.772727	34	0.478873	1.15385	40	0.517857	0.939394	19	0.56	1.33929	4	0.0140845	0.583333	3	0.0588235	0.142857	4	0.0483871	0.16129
33	45	14	15	0.105263	0.384615	1	0.0230769	0.0277778	1	0.0178571	0.0384615	0	0	0	1	0	0	0	0	0	2	0.0444444	0	2	0	0	0.192308	0.588235	66	0.588235	1.0303	26	0.55102	0.943396	33	0.491803	1.05556	25	0.5	1.10345	11	0.0677966	0	4	0.0363636	0.0645161	11	0.0731707	0.264706
37	36	25	9	0.141176	0.235294	4	0.025974	0	0	0.0138889	0.025	0	0	0.05	2	0	0.0229885	0	0	0	2	0.0138889	0	2	0	0.0677966	0.146341	0.464286	50	0.5	0.872727	34	0.539474	1	57	0.480769	1.11111	35	0.45283	1.06061	0	0.038961	0.0923077	1	0.0163934	0.137931	3	0.0853659	0.259259
37	35	11	6	0.159574	0.192771	0	0.0188679	0.0454545	1	0.045977	0	2	0.0108696	0	3	0.0238095	0.0243902	0	0	0	1	0	0.0597015	1	0	0.0594059	0.316667	0.686869	28	0.413043	0.934579	41	0.457364	1.04545	66	0.51087	1.17391	84	0.328358	1.10526	0	0.0661157	0.0377358	6	0.0761905	0.0731707	9	0.0533333	0.0465116
43	22	17	8	0.21875	0.380952	0	0	0	4	0.0227273	0.0506329	0	0.0194175	0.0384615	2	0.0289855	0.0512821	0	0	0	0	0.0517241	0	1	0.037037	0	0.196078	0.583333	26	0.352941	1.04348	39	0.470588	1	46	0.446154	1.54545	37	0.473684	0.97619	2	0.0140845	0.0416667	2	0	0.351351	4	0.12069	0
46	62	21	6	0.0892857	0.269231	2	0.0483871	0.030303	0	0	0.0253165	0	0	0.0967742	3	0	0	0	0	0	0	0.00847458	0	0	0.00917431	0	0.183099	0.461538	20	0.358974	0.769231	32	0.53271	0.978723	30	0.473684	0.987342	28	0.208791	0.881356	1	0.0178571	0.0851064	1	0.0526316	0.113208	8	0.0897436	0.125
41	38	13	7	0.137255	0.105263	2	0	0.0666667	4	0.025641	0.0363636	1	0	0	2	0.0153846	0	0	0	0	1	0.016129	0	3	0.0531915	0	0.202128	0.338983	46	0.131579	0.872727	26	0.415385	0.8	57	0.518182	1.04478	46	0.5	0.727273	2	0.0188679	0.1	4	0.0566038	0.09375	7	0.0714286	0.127273
32	49	11	10	0.108434	0.131148	1	0.0126582	0.0277778	2	0.0175439	0.0833333	0	0	0.0277778	2	0	0.030303	0	0	0	0	0	0.0333333	0	0.038961	0.0210526	0.159091	0.558559	50	0.551724	0.692913	32	0.547368	1.25641	51	0.513158	1.14815	34	0.564103	0.785714	5	0	0.08	3	0.0147059	0.0930233	5	0.113208	0.222222
22	31	18	5	0.0612245	0.142857	1	0	0.0506329	1	0	0.0454545	3	0.0175439	0.0923077	1	0.0224719	0.0384615	0	0	0	1	0.0186916	0.0526316	0	0.0379747	0	0.305556	0.5	60	0.378947	1.41667	28	0.484848	1.16	25	0.516667	1.04478	34	0.464789	1.34615	6	0.0441176	0.125	4	0.0555556	0.0357143	3	0.057971	0.118812
38	61	20	7	0.129032	0.204082	1	0.047619	0.0434783	1	0.0114943	0.0392157	0	0.0108696	0	0	0.0176991	0.0493827	0	0	0	1	0	0.0882353	0	0.00934579	0	0.26087	0.553191	22	0.604167	0.823529	30	0.440476	1.17073	29	0.481928	1	31	0.471264	1.41176	0	0.0322581	0.108108	2	0.114943	0.115385	5	0	0.180328
44	46	3	3	0.0588235	0.222222	5	0.00970874	0	2	0	0.08	0	0	0	2	0.032967	0	0	0	0	1	0	0.0547945	0	0	0	0.29661	0.52	54	0.368421	1.11111	22	0.440678	1.03125	35	0.5	0.97619	61	0.238095	0.784314	2	0.0833333	0.0327869	8	0.0547945	0.208333	7	0.0677966	0.148148
55	41	15	4	0.105882	0.178218	1	0.0531915	0.0909091	0	0	0.0204082	0	0	0.0344828	0	0.0185185	0.0941176	0	0	0	1	0.0151515	0.043956	1	0	0	0.316667	0.683544	34	0.45283	0.989691	32	0.340426	1.01754	42	0.43662	0.811594	29	0.735294	1.12195	4	0.0740741	0.0493827	10	0.0273973	0.0421053	7	0.0540541	0.210526
45	43	9	14	0.0806452	0.153846	1	0.0384615	0.0761905	3	0.011236	0.148148	0	0.0131579	0	1	0.0108696	0.0759494	0	0	0	2	0	0.037037	0	0	0	0.277778	0.45614	30	0.526316	0.813559	39	0.515789	0.943089	32	0.47541	1.15068	36	0.46789	1.51515	5	0	0.101266	3	0.0142857	0.121951	6	0.0454545	0.16
37	31	18	6	0.0825688	0.230769	0	0	0.0645161	3	0.0294118	0.0454545	1	0.0106383	0.037037	1	0.0169492	0.0519481	0	0	0	0	0.0104167	0.0277778	0	0.00862069	0.0560748	0.236364	0.419355	16	0.697674	0.888889	35	0.493333	0.96	49	0.402439	1.04082	26	0.339623	0.857143	5	0.027027	0.039604	3	0.0654206	0.0434783	0	0.08	0.227273
38	46	33	10	0.166667	0.202247	1	0.0243902	0.031746	0	0.025	0	1	0	0	1	0.0384615	0.0714286	0	0	0	0	0	0	1	0.0483871	0.0215054	0.394737	0.384615	36	0.28169	1.46479	35	0.481928	0.952381	32	0.526316	1.01031	26	0.402778	1.09615	1	0.0689655	0.133333	4	0.075	0.0923077	3	0.0506329	0.126582
29	39	4	5	0.0982143	0.153846	5	0	0.0454545	1	0.0363636	0	1	0	0	2	0	0	0	0	0	0	0.0136986	0.03125	0	0	0	0.25	0.8	22	0.42623	0.77193	48	0.489796	0.953846	48	0.482143	1.08333	49	0.388889	1.33333	0	0.015625	0.0357143	2	0.0144928	0.35443	4	0.12987	0.25
28	67	25	2	0.0503597	0.137931	0	0	0.031746	2	0	0.039604	1	0.0172414	0.0263158	4	0.0126582	0.0666667	0	0	0	1	0	0	0	0	0	0.206897	0.563636	24	0.348837	0.693333	48	0.383333	1.06667	25	0.509434	1.11475	56	0.387755	0.963636	1	0.102041	0.333333	2	0.0243902	0.0506329	2	0.0823529	0.16092
16	55	25	3	0.0576923	0.468085	0	0	0.0512821	1	0	0.0618557	0	0	0.0192308	1	0.025	0.056338	0	0.0166667	0	0	0	0	0	0.025	0	0.317073	0.642857	78	0.450704	0.831169	34	0.46875	0.835443	32	0.511905	1.01818	51	0.410959	1.20833	0	0.111111	0.181818	9	0.0188679	0.238095	4	0.112903	0.184211
32	37	17	4	0.108333	0.0909091	0	0.0217391	0	4	0.0196078	0	0	0	0	1	0.0277778	0.08	0	0	0	1	0.0333333	0.0789474	7	0.030303	0.0333333	0.28	0.344828	38	0.436975	1.01493	42	0.435897	1.34884	24	0.46789	0.954545	27	0.407895	1.01075	5	0	0.0869565	3	0.0816327	0.235294	5	0.0490196	0.226415
35	38	8	7	0.136364	0.14433	1	0.0392157	0.0338983	1	0.0235294	0.056338	1	0.012987	0.08	2	0	0.0425532	0	0	0	2	0.0133333	0.0487805	0	0.037037	0	0.236842	0.339623	12	0.384615	1	48	0.448276	0.929825	38	0.456897	1	51	0.475	1.07407	6	0	0.176471	2	0.103774	0.0888889	6	0.0909091	0.0689655
22	46	0	6	0.150943	0.113636	1	0.0215054	0.208333	2	0.025641	0.0384615	3	0	0	0	0.0384615	0.0588235	0	0	0	0	0.0422535	0.0232558	0	0	0	0.116279	0.537313	40	0.349206	0.273973	40	0.42623	1.17021	37	0.448276	0.880952	23	0.443038	1	3	0.0756303	0.0769231	1	0.0434783	0.126984	7	0.0740741	0.150943
34	37	25	3	0.0545455	0.191781	1	0.0147059	0.0491803	3	0	0.0357143	6	0	0	0	0.0263158	0.0273973	0	0	0	3	0.0153846	0	0	0.03	0.0380952	0.333333	0.4	56	0.32967	0.337349	17	0.464789	1.04348	45	0.487179	1.03125	47	0.488636	1.3913	1	0.1	0.177215	2	0.0135135	0.315789	8	0.0983607	0.120482
41	45	22	9	0.125	0.181818	0	0	0	0	0.00917431	0	0	0	0.0434783	0	0	0	0	0	0	0	0.0344828	0	0	0	0.0824742	0.20339	0.533333	20	0.247423	0.528302	27	0.467742	0.894737	37	0.481481	1.03797	55	0.64	0.943396	5	0	0.0506329	3	0.0285714	0.178218	5	0.103448	0.227848
54	51	16	8	0.122807	0.243902	2	0.0178571	0	0	0.0123457	0.209302	3	0	0	1	0.0272727	0	0	0	0	0	0.0185185	0.064	0	0	0.0526316	0.230769	0.468085	28	0.301887	0.595745	30	0.554455	1.08	35	0.423729	1	22	0.344262	1.21951	4	0	0.196078	3	0.0361446	0.125	4	0.0754717	0.230769
36	26	15	8	0.0545455	0.162162	2	0.0144928	0.025641	2	0	0.0533333	1	0	0	0	0.0169492	0.0526316	0	0	0	0	0.0394737	0	0	0	0	0.0789474	0.367347	18	0.275862	0.745763	42	0.54	1.09375	22	0.517241	1.04918	30	0.5	0.911392	0	0.0606061	0	2	0.0769231	0.0506329	3	0.0444444	0.145455
28	47	22	3	0.0833333	0.24	2	0.015625	0.057971	3	0.0140845	0	0	0	0	2	0.0147059	0.0740741	0	0	0	4	0	0.0377358	1	0	0.031746	0.135922	0.448276	36	0.31746	1.36842	32	0.46875	0.888889	35	0.405405	1.09434	27	0.585366	0.709091	9	0.0697674	0.25	4	0.0675676	0.142857	7	0.116667	0.142857
36	33	21	6	0.0987654	0.162791	1	0.0862069	0.0555556	1	0.0273973	0	0	0	0	1	0.0185185	0	0	0	0	1	0.0515464	0.037037	0	0	0.0740741	0.288136	0.475	26	0.366197	0.93617	40	0.391304	0.948718	40	0.465753	0.964286	37	0.508621	1.18868	10	0.0136986	0.0277778	4	0.0181818	0.113208	9	0.0833333	0.208333
17	33	12	5	0.0769231	0.333333	1	0.0126582	0.037037	0	0	0.0366972	2	0	0.0454545	4	0	0.111111	0	0	0	0	0.0258621	0.0298507	0	0.0117647	0.040404	0.244681	0.552381	50	0.346667	0.896552	32	0.486111	1.25581	34	0.510417	1.06667	20	0.489362	1.33333	3	0.028169	0.217391	5	0.0714286	0.0612245	2	0.0810811	0.178571
28	35	17	10	0.0458716	0.117647	1	0.042735	0.0416667	0	0.103448	0.0392157	1	0.0240964	0	1	0.0408163	0.0695652	0	0	0	3	0	0	0	0.00952381	0	0.169811	0.916667	38	0.472727	0.615385	31	0.5	1.06977	42	0.52381	0.920635	61	0.4	0.753623	3	0.0487805	0.163265	0	0.0338983	0.0808081	5	0.0967742	0.151899
47	26	12	2	0.0319149	0.333333	0	0.02	0	1	0.0229885	0.0408163	2	0.0144928	0	2	0.0128205	0.03125	0	0	0	0	0.025641	0.0454545	1	0	0.0430108	0.254545	0.666667	22	0.568421	0.791209	59	0.470588	1	33	0.585106	1.09804	90	0.666667	1.10891	7	0.0441176	0.0555556	4	0.0789474	0.163265	7	0.0185185	0.210526
34	30	45	8	0.0847458	0.246575	2	0	0.0235294	1	0.0163934	0.133333	0	0	0.0277778	2	0	0.0253165	0	0	0	1	0.0338983	0	6	0	0	0.132075	0.656716	12	0.461538	0.611111	33	0.417722	1.12281	35	0.441176	1.01887	21	0.469388	1.21519	1	0.108108	0.222222	1	0.0471698	0.0338983	6	0.0877193	0.210526
37	39	22	4	0.0961538	0.392857	0	0.00943396	0.0434783	3	0.0333333	0.0530973	0	0.015625	0.0338983	0	0	0.0425532	0	0	0	0	0.0119048	0.0377358	2	0	0	0.189189	0.39604	48	0.633333	0.761905	40	0.505747	0.8	36	0.565657	1.2	44	0.639344	1	1	0.0925926	0.123077	8	0.0884956	0.181818	8	0.0338983	0.257143
48	28	16	5	0.122137	0.282609	3	0.0125	0.0434783	0	0	0.148148	0	0	0.0526316	4	0.025	0.0392157	0	0	0	0	0.0181818	0.0851064	0	0.0408163	0	0.178571	0.405405	22	0.512821	1.37374	42	0.45977	0.962025	24	0.45283	1.10448	30	0.339623	1.37705	5	0.045977	0.111111	6	0.0655738	0.0833333	7	0.0943396	0.140351
56	37	15	4	0.0689655	0.166667	0	0.0294118	0.0333333	2	0	0	0	0	0	2	0	0.0412371	0	0	0	0	0.0294118	0	0	0	0.0162602	0.166667	0.409091	66	0.315789	1.35135	33	0.511628	0.888889	51	0.55814	1	24	0.424242	1.43434	6	0.0357143	0.101266	1	0.0238095	0.0338983	4	0.0789474	0.193548
53	29	17	6	0.0689655	0.164384	0	0.0188679	0.0983607	2	0.0175439	0	0	0.02	0	4	0	0.032	0	0	0	0	0.0120482	0.0344828	0	0	0	0.179487	0.471698	50	0.190476	0.923077	23	0.5	0.972222	30	0.539474	0.949153	36	0.491525	1.4	0	0.0333333	0.0930233	4	0	0.114286	6	0.134615	0.1
34	28	9	4	0.0420168	0.338462	3	0.02	0.0521739	1	0.0162602	0.09375	2	0	0	2	0.0188679	0.0412371	0	0	0	3	0	0	0	0.0504202	0.0277778	0.150943	0.526316	30	0.375	0.561404	27	0.482143	0.848485	51	0.546875	1.24731	37	0.44	1.1134	6	0.0535714	0.0784314	4	0.0394737	0.2	13	0.0535714	0.133333
52	69	12	5	0.0689655	0.24	1	0.025	0.105263	9	0.0181818	0.107143	3	0	0	1	0.0294118	0.0930233	0	0	0	0	0	0.0705882	0	0.0140845	0	0.245614	0.591837	34	0.571429	0.93617	23	0.52459	0.864865	28	0.465116	1.04202	34	0.528571	1.2809	13	0.0136986	0.28866	1	0.0481928	0.0434783	7	0.0821918	0.170213
31	29	22	5	0.170455	0.176471	4	0.0298507	0.0181818	1	0.01	0	2	0.0133333	0.0243902	0	0	0.0555556	0	0	0	0	0	0	0	0	0	0.205882	0.568421	16	0.53012	0.912281	25	0.5	1.10526	41	0.403509	1.33333	21	0.5	0.844444	1	0.0875	0.0333333	5	0.131148	0.125	7	0.0925926	0.189655
22	26	19	3	0.0701754	0.568627	0	0.021978	0	2	0.0106383	0	0	0.0117647	0	0	0.047619	0	0	0	0.02	0	0	0.0277778	1	0.0175439	0.037037	0.245902	0.411765	14	0.623853	1.5102	35	0.435185	0.975	40	0.45679	1	53	0.581081	0.8	3	0.05	0	2	0.0491803	0.0930233	6	0.0377358	0.205128
50	34	16	5	0.171875	0.0597015	0	0.0131579	0.0769231	1	0.0128205	0.0363636	0	0.0117647	0	3	0.0229885	0.0784314	0	0	0	2	0.00833333	0.0325203	1	0	0	0.336066	0.540541	18	0.45614	1.03704	32	0.416667	1.42857	32	0.55	1.22581	61	0.449153	1.09091	1	0.0333333	0.057971	1	0.0618557	0.0769231	4	0.0666667	0.226087
33	45	22	6	0.107143	0.103448	3	0.0169492	0.0263158	0	0.0229885	0.0357143	0	0.00943396	0.031746	1	0.0352941	0.0238095	0	0	0	0	0.016129	0	1	0	0.0714286	0.178571	0.333333	16	0.382353	1	48	0.505747	1.16279	27	0.513158	1.14667	28	0.319444	1.05085	2	0.0188679	0.0754717	2	0.0972222	0.0792079	3	0.047619	0.194444
32	50	17	2	0.0408163	0.311111	1	0.047619	0.0540541	0	0	0.0384615	0	0	0	1	0	0.028169	0	0	0	2	0.0190476	0.0810811	0	0	0.0526316	0.189474	0.45098	28	0.365385	0.5	46	0.526316	0.793651	29	0.530973	1.07895	53	0.520325	1.09524	4	0.038961	0.0666667	2	0.0705882	0.153846	6	0.0659341	0.0517241
25	59	11	3	0.016129	0.0987654	1	0.0119048	0.0444444	0	0.0169492	0.0895522	0	0.0421053	0	0	0.0294118	0.0350877	0	0	0	1	0	0.0408163	0	0	0	0.182796	0.426966	52	0.613636	0.608696	44	0.423077	0.90566	57	0.537037	1.07143	27	0.587302	0.679245	6	0.0869565	0.103448	1	0.0416667	0.0816327	4	0.0757576	0.2
27	30	6	8	0.0933333	0.197183	1	0.0215054	0.0212766	2	0	0.230769	0	0	0.0322581	1	0	0	0	0	0	1	0	0	2	0.0288462	0	0.192308	0.169014	20	0.311688	0.603774	26	0.448598	1.03093	31	0.425	1.01587	22	0.618421	1.13433	2	0.0422535	0.0917431	2	0.0714286	0.155844	8	0.102362	0.290323
29	31	18	6	0.258621	0.115385	2	0.0116279	0.0677966	6	0	0.111111	0	0	0	0	0.0190476	0	0	0	0	2	0	0	0	0.0333333	0	0.244444	0.45283	22	0.520548	1.28205	26	0.5	0.953488	33	0.451613	0.952381	28	0.421053	1	1	0.0405405	0.106667	12	0.0319149	0.27027	2	0.0505051	0.109091
27	48	15	15	0.08	0.151515	1	0.0344828	0.0701754	1	0	0	0	0.0138889	0	0	0.0181818	0.0307692	0	0	0	0	0	0	0	0.0217391	0	0.171875	0.657895	32	0.473684	0.752475	42	0.525	0.948718	31	0.5125	1.05455	42	0.602273	0.642857	1	0.0470588	0.111111	2	0.0645161	0.025	4	0.0588235	0.144
38	49	14	5	0.0263158	0.188679	2	0.0416667	0.0227273	2	0.016129	0	1	0	0	1	0	0.0327869	0	0.015873	0	1	0	0	4	0	0	0.107143	0.333333	24	0.451613	1.03704	28	0.469388	1.04478	45	0.482143	1.03371	43	0.649573	0.868421	8	0	0.219178	5	0.0625	0.0666667	5	0.0510204	0.08
24	32	6	2	0.109375	0.222222	1	0	0.0322581	0	0.031746	0.0384615	1	0.0181818	0	1	0	0.0720721	0	0	0	1	0.0188679	0.0512821	1	0	0.0416667	0.139535	0.72381	64	0.254545	1.11111	43	0.482759	1.17647	28	0.436975	1.25	41	0.448276	0.860759	4	0.0208333	0.0363636	14	0.0609756	0.0615385	4	0.11215	0.211538
33	56	12	6	0.215686	0.222222	1	0.0384615	0.0674157	0	0.0185185	0.0412371	3	0.0153846	0.0325203	0	0.0227273	0.08	0	0	0	3	0.0338983	0.032	0	0	0.025	0.230769	0.518519	38	0.264706	0.695652	26	0.375	1.04348	29	0.495798	1.07692	47	0.405172	1.54839	0	0.0857143	0.111111	5	0.0458716	0.097561	2	0.0408163	0.09375
32	47	20	3	0.0983607	0.142857	1	0	0	2	0.0338983	0.032	0	0.0357143	0.0727273	1	0.0338983	0.037037	0	0	0	0	0.00909091	0.0253165	0	0.0196078	0.0769231	0.305556	0.455696	34	0.618182	0.677966	23	0.431818	1.01075	46	0.53125	1.04545	56	0.473684	1.04918	2	0.0350877	0.101695	3	0.016129	0.0888889	5	0.125	0.12766
34	64	11	5	0.171053	0.0517241	1	0	0.030303	3	0.045977	0	0	0	0.0357143	1	0	0	0	0	0	1	0.016129	0.0615385	3	0	0	0.16	0.434783	36	0.36	1.30612	25	0.5	1.07368	29	0.412698	1.25	27	0.542857	0.943396	5	0.0169492	0.321429	3	0.0307692	0.181818	5	0.107527	0.173913
37	50	18	15	0.0517241	0.105263	2	0.0206186	0.0277778	0	0.0125	0.0175439	1	0.0163934	0.0344828	0	0.0470588	0.0882353	0	0	0	1	0.0166667	0.0547945	0	0	0	0.193548	0.694737	62	0.4	0.680851	23	0.515625	0.833333	35	0.521739	1.02857	39	0.492754	1.30769	0	0	0.0506329	3	0.0344828	0.126582	2	0.0595238	0.0740741
28	46	20	6	0.00934579	0.233333	3	0.0172414	0.04	1	0.0136986	0	1	0.0166667	0.0454545	0	0	0.0615385	0	0	0	0	0	0	0	0	0	0.197531	0.202532	34	0.446429	0.989247	34	0.516667	1.1	35	0.477064	1	50	0.573034	1.17949	2	0.0566038	0.0384615	4	0.0666667	0.0759494	3	0.08	0.367347
22	43	16	1	0.173333	0.129032	1	0.0229008	0.0720721	0	0.0408163	0.02	0	0	0	2	0.0508475	0.0674157	0	0	0	0	0	0.0384615	0	0	0	0.105263	0.545455	82	0.5	0.776119	47	0.385965	1.01754	44	0.5	1.08046	50	0.62069	0.782609	6	0.0428571	0	0	0.0113636	0.117647	3	0.0895522	0.153846
23	48	10	6	0.0648148	0.236364	2	0.0340909	0	1	0.0277778	0.0877193	0	0	0.0481928	3	0.0348837	0.0363636	0	0	0	0	0.0169492	0	2	0	0	0.314607	0.487805	40	0.375	1.10638	42	0.517241	1.43243	42	0.527027	1.06024	44	0.606557	1.11111	2	0.079646	0.0722892	6	0.0512821	0.0909091	0	0.042735	0.0963855
29	35	9	4	0.0882353	0.371429	1	0.00847458	0.0384615	3	0.0243902	0	0	0.00952381	0	0	0	0.0408163	0	0	0	0	0.0106383	0	0	0	0	0.22449	0.5	50	0.45977	0.380952	34	0.455696	0.957746	59	0.407407	1.09804	35	0.506329	1.23077	4	0.0769231	0	2	0.0923077	0.134831	6	0.0694444	0.172414
37	51	7	5	0.12037	0.170732	0	0.0116279	0.0472441	0	0.0113636	0	2	0.0117647	0.0487805	1	0.0212766	0.0465116	0	0	0	2	0	0.0540541	0	0.011236	0	0.136364	0.275862	6	0.441176	0.862745	18	0.526316	0.950495	59	0.474576	1.07042	23	0.550847	0.894118	14	0.0526316	0.147059	3	0.0375	0.149254	3	0.0925926	0.103896
32	37	18	6	0.141026	0.137931	4	0	0.0526316	0	0.0140845	0.0869565	1	0	0	0	0.019802	0.047619	0	0.0166667	0	2	0	0	1	0.015873	0.0895522	0.245455	0.5	32	0.461538	0.8	40	0.408451	0.941176	42	0.486842	1.11392	34	0.511111	1.16216	6	0	0.144	4	0	0.0833333	8	0.0789474	0.109091
44	31	21	5	0.131148	0.123077	0	0.0181818	0	0	0	0	0	0.0188679	0	0	0.04	0.0980392	0	0	0	2	0.0131579	0.0784314	0	0.0128205	0	0.222222	0.588235	22	0.625	0.769231	26	0.421053	1	30	0.482353	1.26154	51	0.467391	1.1746	1	0	0.151899	2	0.0666667	0.0882353	4	0.0681818	0.08
23	33	13	7	0.0263158	0.144578	1	0.0172414	0.0677966	1	0.02	0.0645161	3	0	0	0	0.0188679	0.028169	0	0	0	2	0.025	0.037037	0	0	0	0.130435	0.738462	32	0.352941	0.5	60	0.490909	0.97619	34	0.484848	1.36364	26	0.472727	0.776699	12	0.0277778	0.193548	8	0.0588235	0.12766	10	0.109091	0.113208
31	58	11	3	0.025641	0.343434	1	0.027027	0.108108	0	0	0.0289855	0	0.0196078	0.0357143	4	0.0508475	0.0555556	0	0	0	1	0.0106383	0.0769231	0	0.0181818	0	0.0666667	0.615385	22	0.421053	0.64	20	0.509804	1.06849	31	0.540816	1.17647	26	0.584416	1.59091	3	0.0697674	0.0857143	2	0	0.148148	2	0.0660377	0.24
23	26	10	5	0.0430108	0.128	2	0	0.0449438	1	0	0.12766	1	0	0.0357143	2	0.0119048	0	0	0	0	2	0.0238095	0	0	0	0.0824742	0.171429	0.34375	24	0.394366	0.328767	40	0.376623	0.892857	36	0.469388	1.08333	66	0.384615	0.875	4	0.0217391	0.216216	7	0.0784314	0.0740741	6	0.0727273	0.121212
34	31	7	8	0.1	0.12	1	0.0227273	0.030303	6	0.0519481	0.037037	2	0	0	4	0.0230769	0.0173913	0	0	0	0	0	0	5	0	0	0.258621	0.492308	20	0.2	0.705882	59	0.517241	1.06977	35	0.47619	1.03333	45	0.530864	1.26316	6	0.0470588	0	3	0.03125	0.047619	7	0.03125	0.173077
41	42	11	6	0.0454545	0.216216	1	0.0285714	0.0851064	2	0	0	1	0	0	1	0	0	0	0	0	3	0	0.0307692	1	0	0.0392157	0.145455	0.325581	38	0.666667	0.956522	49	0.466667	1.56757	62	0.509804	1.16667	23	0.384615	1.23577	7	0.177778	0.238095	2	0.0465116	0.144578	6	0.0697674	0.131148
42	47	7	4	0.0449438	0.103448	2	0	0.0173913	1	0.0204082	0.0449438	1	0.027027	0.030303	1	0.0144928	0.025	0	0	0.025641	0	0	0.0357143	0	0	0	0.132075	0.444444	28	0.588235	1.33333	42	0.506024	1.16	44	0.473684	0.988764	22	0.468354	0.62069	5	0.02	0.0263158	5	0.0555556	0.0350877	4	0.0425532	0.20339
40	51	14	13	0.0566038	0.2	3	0.0363636	0.0298507	1	0.0181818	0	1	0.0119048	0.0190476	0	0	0	0	0	0	4	0.0238095	0.0597015	0	0.0238095	0.0380952	0.20354	0.550725	24	0.490566	1.36842	54	0.435897	1.10092	60	0.564103	1.14815	31	0.590164	0.895522	0	0	0.212766	10	0.103448	0.0666667	4	0.031746	0.181818
31	41	37	4	0.164384	0.185185	1	0.0405405	0.0615385	0	0	0.030303	0	0.0258621	0	0	0.0547945	0.0416667	0	0	0	1	0.031746	0	0	0	0.0449438	0.192308	0.636364	20	0.280702	0.615385	57	0.551724	1.2	18	0.488	1.18182	32	0.589147	0.65	2	0.0192308	0.0338983	2	0.0506329	0.0392157	4	0.0540541	0.204545
22	55	38	4	0.0722892	0.190476	4	0.025974	0.0434783	2	0.0153846	0.0650407	3	0.0142857	0.0344828	1	0.0172414	0.0512821	0	0	0	1	0.0136986	0	0	0	0	0.235294	0.262295	14	0.339623	1.4	24	0.419355	1	29	0.46087	1.16981	20	0.384615	1.09756	4	0	0.24	2	0.0588235	0.192308	9	0.0204082	0.115385
56	44	24	7	0.107692	0.122449	0	0.0533333	0.0357143	2	0.0465116	0.0888889	0	0.0116279	0	4	0.027027	0.0307692	0	0	0	1	0.0142857	0.02	0	0	0	0.189189	0.574257	34	0.555556	0.761905	32	0.462963	1.01961	25	0.460526	1.17073	37	0.492063	1.03571	3	0.0350877	0	2	0.0394737	0	3	0.0266667	0.111111
33	30	21	5	0.0754717	0.16129	1	0.00961538	0.0789474	2	0	0.0336134	1	0	0	1	0.0188679	0.0416667	0	0	0	2	0	0.0722892	0	0	0	0.25	0.740741	22	0.439024	1.31507	33	0.375	1.03704	39	0.493151	0.948718	41	0.411765	1.47059	2	0.0212766	0.0512821	5	0.0381679	0.108108	11	0.0555556	0.141176
18	27	18	16	0.1125	0.103704	0	0.0123457	0.0526316	2	0.0526316	0.0571429	0	0	0.0618557	1	0.05	0.0298507	0	0	0	0	0.00917431	0	0	0	0.015748	0.183333	0.346457	26	0.4	1.38272	26	0.5	1.09859	25	0.552632	1.10204	38	0.510638	0.853333	5	0.0119048	0.222222	1	0.037037	0.136364	9	0.0804598	0.363636
21	35	12	15	0.0943396	0.280702	0	0.0196078	0.0722892	1	0.0344828	0.0666667	0	0.03	0	1	0.0223881	0.0526316	0	0	0	2	0.0153846	0	2	0.0215054	0	0.255814	0.626866	46	0.5	1	52	0.440678	1	42	0.45283	1.08642	23	0.354839	1.4	6	0.0410959	0.0530973	7	0.0133333	0.142857	9	0.0394737	0.146341
27	47	8	7	0.254237	0.219512	1	0.027027	0.0747664	4	0	0	4	0	0.0357143	2	0.0133333	0.0333333	0	0	0	1	0.0235294	0.0253165	3	0	0.0298507	0.197531	0.648649	42	0.290909	1.17949	35	0.488372	1.2	28	0.428571	1.09524	27	0.509434	0.652174	1	0.0175439	0.227273	1	0	0.0487805	6	0.0166667	0.0681818
41	54	21	15	0.1125	0.236842	1	0	0.0857143	0	0.015625	0.0294118	0	0.0149254	0.0307692	0	0.0333333	0.0512821	0	0	0	0	0	0.019802	1	0	0	0.0659341	0.338462	22	0.490909	1.31148	35	0.583333	1.13725	32	0.5	1.0303	64	0.472727	0.949153	2	0.0379747	0.170213	0	0.0506329	0.176991	6	0.0888889	0.17284
23	33	25	5	0.0379747	0.102564	2	0.0140845	0.0816327	1	0.028169	0.0759494	2	0	0.0810811	0	0.0116279	0.0425532	0	0	0	1	0	0	1	0	0.12766	0.25	0.488889	30	0.268293	0.901408	30	0.480392	0.830769	29	0.56	1.20588	74	0.394737	0.888889	3	0.0283019	0.325581	5	0.0615385	0.09375	6	0.108434	0.2
24	63	9	8	0.0851064	0.222222	2	0.0120482	0	1	0.025974	0	1	0.00877193	0	0	0	0.0857143	0	0	0.031746	0	0.00877193	0	0	0.0166667	0.0240964	0.166667	0.259259	26	0.404255	0.844037	20	0.425926	0.945455	24	0.462264	1.09756	76	0.2875	1.40909	2	0.0843373	0.030303	4	0.0322581	0.0740741	4	0.0983607	0.201681
38	32	26	9	0.0617284	0.226415	0	0.0190476	0.0289855	7	0.0142857	0.0784314	0	0.0188679	0	0	0	0.0434783	0	0	0	1	0	0.0176991	15	0	0	0.150943	0.307692	18	0.444444	0.615385	25	0.431818	0.924242	24	0.441176	1.22222	37	0.467742	1.02857	3	0.0232558	0.0606061	0	0.0508475	0.0253165	9	0.0909091	0.173913
37	46	16	2	0.0625	0.237288	3	0.0458716	0	2	0.0377358	0.0740741	1	0.015873	0.0298507	3	0	0.030303	0	0	0	1	0	0.0338983	3	0.0116279	0	0.2	0.515152	22	0.373333	0.62069	26	0.401961	1.03571	45	0.478261	1.16	69	0.529412	1.03571	4	0.0172414	0.0377358	1	0.0238095	0.037037	7	0.0789474	0.1875
44	61	11	8	0.103448	0.190476	1	0.0307692	0.057971	2	0.0108696	0.030303	0	0	0.133333	0	0.03125	0.06	0	0	0	0	0.0121951	0	0	0	0.0357143	0.166667	0.480769	24	0.440678	0.809524	56	0.37931	0.868421	27	0.603774	1.22388	60	0.62963	0.868421	5	0.05	0.037037	1	0.0377358	0	7	0.0943396	0.192308
35	40	38	9	0.0361446	0.262626	4	0.0517241	0.1	1	0	0.0481928	0	0.0245902	0.0481928	2	0.00847458	0.0350877	0	0	0	1	0	0.0212766	3	0.0185185	0	0.225806	0.380952	28	0.305556	0.592593	30	0.483333	0.932039	56	0.375	1.10345	43	0.339623	1.13793	5	0.0483871	0.212121	3	0.0588235	0.119403	7	0.0825688	0.25
36	55	18	3	0.102362	0.192982	1	0	0.0754717	1	0.0686275	0.0227273	1	0.0181818	0.0307692	1	0	0.0238095	0	0	0	0	0	0.0190476	0	0	0	0.210526	0.684211	62	0.290909	1.02564	58	0.464286	1.09434	39	0.428571	1.07692	32	0.321429	0.875	4	0.0128205	0.151899	5	0.0204082	0.15625	8	0.0535714	0
28	35	23	8	0.16	0.277778	1	0.00862069	0.0869565	5	0	0.0347826	0	0	0.0277778	2	0	0	0	0	0.027027	1	0.0102041	0.0792079	5	0.0119048	0	0.156627	0.0588235	24	0.309859	1.11712	24	0.410959	1.16667	21	0.466667	1.04348	36	0.372549	1.37255	1	0.0192308	0	4	0.060241	0.0882353	4	0.1	0.113208
43	35	7	12	0.0980392	0.264151	4	0.0142857	0.0454545	1	0.0196078	0	0	0	0	0	0	0	0	0	0	0	0.0125	0	2	0.0493827	0.047619	0.159574	0.233333	10	0.411765	0.75	43	0.509804	0.867925	26	0.46875	1.09091	34	0.40678	0.952381	7	0.0169492	0.0714286	6	0.0408163	0.136364	9	0.0795455	0.222222
45	53	14	8	0.0632911	0.178862	0	0	0.06	1	0.05	0	0	0.0508475	0.025	0	0.0175439	0.0769231	0	0	0	1	0.0133333	0.0634921	0	0.0285714	0	0.160714	0.37931	42	0.354839	0.977778	34	0.486111	1.2766	41	0.470588	1.11579	43	0.4375	1.04082	0	0.109091	0.0487805	3	0.0933333	0.263158	6	0.0526316	0.153846
37	30	13	11	0.0506329	0.264151	1	0.0131579	0.0769231	0	0.0117647	0	2	0	0	5	0	0	0	0	0	1	0.0163934	0.019802	3	0	0	0.315789	0.423077	28	0.226415	0.727273	29	0.511811	0.929293	36	0.474576	1.21429	23	0.368421	0.84	3	0.0882353	0	6	0.0487805	0.0481928	2	0.0422535	0.219178
61	53	10	13	0.215686	0.292135	0	0	0	2	0.0136986	0	1	0.0204082	0.047619	0	0.0246914	0.028169	0	0	0	0	0.0166667	0.0238095	1	0	0	0.233645	0.518519	32	0.540541	0.653061	30	0.484848	1.125	31	0.404494	1.1028	21	0.4	1.59259	0	0.0731707	0.195122	3	0.0234375	0.0344828	7	0.0825688	0.259259
29	34	14	15	0.045977	0.064	4	0	0.08	0	0.0420168	0.075	0	0	0	3	0	0.0759494	0	0	0	2	0.025	0.0519481	1	0	0	0.186047	0.485714	10	0.404762	1.13636	35	0.432099	0.931034	44	0.509091	1.01754	62	0.409639	0.95082	0	0.0361446	0.0384615	4	0.0421053	0.0769231	4	0.0714286	0.0190476
31	55	32	4	0.0338983	0.225806	0	0.0491803	0.0206186	2	0.0235294	0	5	0.0185185	0.0273973	1	0.0366972	0	0	0	0	3	0	0	0	0	0.0923077	0.296296	0.5	16	0.272727	0.709677	49	0.410714	1.11864	55	0.463415	1.07368	27	0.46	1.38028	2	0.0458716	0.0273973	0	0.012987	0.0769231	6	0.05	0.109091
44	45	10	11	0.151163	0.166667	2	0	0.0597015	2	0	0.031746	1	0	0.0224719	4	0.0155039	0.0333333	0	0	0	0	0.0294118	0.0434783	0	0	0.0857143	0	0.533333	76	0.325581	1	18	0.377193	1	28	0.428571	0.976744	30	0.571429	0.987342	0	0.0625	0.0731707	5	0	0.0967742	8	0.138889	0.1875
33	36	39	5	0.0864198	0.177215	2	0.0344828	0	2	0.0188679	0	1	0	0	1	0	0.0869565	0	0	0	3	0	0	0	0	0.0294118	0.166667	0.434783	48	0.542373	0.734694	40	0.439394	0.895522	27	0.485294	1.27273	42	0.492063	1.25	2	0.0144928	0.0625	4	0.030303	0.037037	5	0.104762	0.141176
26	49	15	9	0.0588235	0.25	6	0.0121951	0.0714286	0	0.0168067	0	1	0.0106383	0	0	0	0.0810811	0	0	0	2	0	0.0526316	0	0.0655738	0.0618557	0.225806	0.791667	18	0.583333	1.16667	23	0.45	1.1	65	0.519685	1.07937	54	0.636364	1	2	0.0727273	0.0740741	2	0.0508475	0.142857	8	0.0943396	0.113208
26	55	12	6	0	0.304762	5	0.0196078	0.0373832	1	0.0117647	0	0	0.0196078	0.03125	3	0.0365854	0.126582	0	0	0	0	0.0333333	0	0	0	0	0.15873	0.615385	24	0.313253	0.571429	23	0.482759	1.18182	50	0.490741	1.22807	23	0.563636	0.949153	1	0.0865385	0.319149	1	0.0325203	0.105263	2	0.0178571	0.189189
30	42	19	10	0.0614035	0.12844	0	0.015873	0.031746	0	0.00917431	0	0	0.0438596	0.0363636	4	0	0	1	0	0	0	0	0	1	0	0	0.169492	0.311688	24	0.3	0.97561	36	0.4875	0.962963	49	0.471698	1.14286	17	0.339806	0.516854	4	0.0212766	0.045977	2	0.0394737	0	13	0.0576923	0.194444
45	50	13	14	0.0714286	0.176471	1	0.0508475	0	1	0.0175439	0	0	0	0.03125	0	0.0294118	0	0	0.010101	0	0	0	0.0373832	0	0	0	0.2	0.225806	44	0.131868	0.764706	27	0.418182	1.09589	27	0.491525	1.11538	49	0.6	0.701031	1	0.03125	0.0273973	7	0.0338983	0.119403	5	0.0625	0.26087
29	28	20	2	0.0779221	0.142857	0	0.0123457	0	4	0	0	1	0.0163934	0.101695	3	0.0277778	0.0240964	0	0	0	2	0.038835	0.037037	2	0.0172414	0.0333333	0.245614	0.535211	30	0.474227	1.31148	35	0.491525	1.08475	58	0.545455	1.05882	20	0.396552	1.11475	9	0.0387597	0.146341	3	0.0810811	0.109589	3	0.015873	0.216216
39	39	9	5	0.1	0	5	0	0.122449	2	0	0.111111	1	0.0166667	0.056338	2	0	0.0185185	0	0	0	1	0.046875	0.047619	0	0	0	0.131579	0.259259	38	0.415094	1.47692	38	0.58	1.24	29	0.457143	1.04878	22	0.361111	1.26829	2	0.0151515	0.0952381	3	0.027027	0.142857	6	0.0833333	0.175439
41	33	8	6	0.113636	0.116279	0	0.0144928	0.037037	1	0.0119048	0.0357143	1	0	0	0	0	0	0	0	0	3	0.015748	0.0273973	1	0	0.025641	0.243902	0.337349	20	0.38961	0.708861	41	0.533333	0.970297	31	0.508197	0.984848	39	0.581818	1.02941	2	0.0842105	0.0677966	3	0.0357143	0.1	7	0.0777778	0.222222
34	30	21	4	0.216216	0.422535	0	0.0441176	0.097561	1	0.0144928	0	3	0	0	0	0	0	0	0	0	2	0	0	3	0.0185185	0.031746	0.207792	0.545455	22	0.44898	1.28	25	0.412281	1.22807	33	0.466667	1.06329	25	0.244681	0.463768	0	0.0153846	0.0240964	5	0	0.0289855	9	0.0769231	0.196721
32	64	26	6	0.0655738	0.159091	2	0	0	1	0.0377358	0	0	0	0.0338983	0	0.0178571	0.0816327	0	0	0	0	0.03	0.0615385	2	0	0	0.218391	0.385965	50	0.5	1.83333	56	0.456897	0.763636	39	0.491228	1.09565	30	0.209302	0.945946	2	0.0227273	0.0612245	4	0.0181818	0.163265	4	0.0833333	0.190476
35	33	12	6	0.0961538	0.131579	1	0.0338983	0.0705882	1	0	0	2	0.030303	0.0816327	4	0.0588235	0.0338983	0	0	0	0	0	0.0307692	1	0	0.0412371	0.264706	0.752475	34	0.482759	0.674699	43	0.45977	1	38	0.537815	1.12329	43	0.52459	1.13514	3	0.0322581	0.162162	3	0.0877193	0.0689655	9	0	0.125
36	40	8	5	0.231707	0.22	1	0	0.0851064	0	0	0.0408163	3	0	0	3	0	0.0606061	0	0	0	0	0.0114943	0	0	0	0	0.166667	0.517241	26	0.338983	1.3125	72	0.444444	1.14286	49	0.440678	1.19149	52	0.477612	1.19298	5	0.0289855	0.0253165	2	0.0666667	0.135135	3	0.0517241	0.208333
50	35	10	7	0.0526316	0.153846	2	0.0416667	0.0377358	4	0.0978261	0	0	0	0	4	0.0267857	0	0	0	0	1	0.0185185	0.0294118	1	0.031746	0.119658	0.12766	0.390805	50	0.27907	0.814815	29	0.383562	0.894118	32	0.566667	1.13636	51	0.607143	1.26531	2	0.0204082	0	2	0.0275229	0.2	7	0.0357143	0.296296
58	38	11	3	0.105882	0.1875	2	0	0.103448	0	0	0	3	0	0.0869565	0	0.015625	0.0338983	0	0.0133333	0	0	0	0.030303	0	0	0.0350877	0.168675	0.711111	36	0.448	1.4	24	0.481481	0.98	25	0.483333	0.964286	34	0.588235	1.12	3	0.032967	0.0384615	2	0.0458015	0.107143	6	0.0756303	0.209302
55	45	21	2	0.0597015	0.0416667	1	0.0116279	0.05	1	0.0588235	0.0930233	0	0.0114943	0	1	0.03125	0	0	0	0	1	0	0.0740741	0	0	0	0.259259	0.289855	34	0.384615	1.25	53	0.508772	0.938776	61	0.484848	1.02041	39	0.646552	1.2	1	0.0172414	0.128205	3	0.0504202	0.0555556	2	0.0961538	0.109091
35	38	22	6	0.0862069	0.5	2	0.0243902	0	1	0.0285714	0.0722892	0	0.0434783	0.0224719	0	0.0131579	0.0266667	0	0.0114943	0	0	0.0188679	0.0392157	0	0.0103093	0	0.268519	0.376812	24	0.491803	0.607595	45	0.489362	1.15464	46	0.517544	1	42	0.328571	1.16418	5	0.060241	0	1	0.0566038	0.255319	5	0.0952381	0
24	44	16	4	0.142857	0.44898	3	0.0175439	0	0	0	0.0384615	1	0.0117647	0	1	0	0.0714286	0	0	0	1	0	0.04	1	0	0.04	0.246753	0.62963	30	0.612245	1.17073	29	0.446429	0.972222	28	0.547945	1.12329	16	0.675	1.14286	2	0.016129	0.0769231	2	0.0517241	0.0923077	6	0.125	0.188679
43	46	10	6	0.0490196	0.133333	0	0	0.0851064	2	0	0	0	0	0	1	0.012987	0.0851064	0	0.00900901	0	2	0	0.030303	2	0.031746	0.0253165	0.324324	0.454545	34	0.384615	0.466667	29	0.45	0.884615	50	0.515625	1.01031	47	0.488636	1.02222	3	0.0416667	0	6	0.0350877	0.0666667	8	0.0512821	0.246575
27	55	25	2	0.133333	0.111111	3	0.0224719	0.0677966	3	0.00934579	0.0425532	0	0.0212766	0.0425532	1	0.01	0.047619	0	0	0	1	0.0336134	0.0273973	0	0	0	0.322034	0.545455	20	0.325581	1.17647	51	0.503937	1.14545	38	0.518072	1.17391	76	0.545455	1.24	2	0.0615385	0.0759494	2	0.0515464	0.109091	10	0.0535714	0.111111
39	45	7	16	0.0932203	0.0888889	2	0.012987	0.107143	1	0.030303	0.0294118	2	0	0	0	0.0138889	0	1	0	0	2	0	0	0	0.0319149	0	0.333333	0.641026	26	0.264151	0.816327	46	0.6	1.05263	41	0.514019	1.03846	47	0.359712	1.01449	1	0.0277778	0	8	0.0263158	0.047619	10	0.0361446	0.3125
46	74	10	9	0.0625	0.15534	2	0.0128205	0.025641	1	0.01	0.138889	0	0.0117647	0	2	0.0576923	0.0588235	0	0	0	3	0.0147059	0.0895522	2	0	0.08	0.163636	0.84507	40	0.354839	1.04348	29	0.357143	1.04545	63	0.576087	1.24324	51	0.290909	1.44	1	0.0574713	0.0333333	4	0.1	0.166667	4	0	0.277778
63	54	26	6	0.1	0.137931	2	0	0.0526316	4	0.0454545	0.0357143	1	0	0	4	0.0144928	0.0338983	0	0	0	2	0	0.0408163	4	0.0166667	0.031746	0.22449	0.405063	26	0.515152	1.08108	30	0.5	0.820513	27	0.526316	0.967033	28	0.533333	0.933333	3	0.03125	0.163265	4	0.0254237	0.08	7	0.0963855	0.305556
28	51	34	8	0.0571429	0.342105	1	0.0235294	0	0	0.0232558	0.0754717	2	0	0.025	2	0.0408163	0.0769231	0	0	0	0	0	0.0190476	5	0	0.0380952	0.2	0.395349	18	0.366667	0.642857	27	0.492308	0.96	31	0.526882	1.2766	11	0.613636	0.823529	1	0.0769231	0.119403	4	0.101695	0.037037	3	0.0566038	0.190476
27	55	10	5	0.0989011	0.15625	1	0.0454545	0.0363636	0	0.0142857	0.0701754	0	0	0.0384615	1	0.0133333	0	0	0	0	2	0.0140845	0.0350877	1	0.0123457	0.0333333	0.137931	0.35443	38	0.28125	1.18367	43	0.527778	1	23	0.433628	1.02222	24	0.506024	1.40299	6	0.0128205	0.037037	4	0.0493827	0.134615	9	0.0526316	0.0869565
26	49	9	11	0.0841121	0.142857	3	0.0131579	0.0925926	1	0.0240964	0	0	0	0.0384615	2	0.0175439	0.08	0	0	0	0	0.0212766	0.0408163	0	0	0.0444444	0.336735	0.695652	34	0.301887	1.01818	30	0.490566	0.868421	36	0.584416	1.02703	32	0.452381	1.08333	6	0	0.0434783	2	0.0754717	0.172414	5	0.0921053	0.158416
43	26	27	7	0	0.192308	0	0.0222222	0	3	0	0.0148148	0	0.0131579	0.0512821	1	0.0344828	0.0851064	0	0	0	0	0	0.104348	0	0	0	0.183333	0.280702	50	0.428571	1.25714	43	0.527273	1.04615	40	0.5	1.00971	30	0.491228	0.666667	0	0.0677966	0.0714286	4	0.03125	0.0625	6	0.0862069	0.227273
42	65	14	3	0.144578	0.169014	2	0.0666667	0	0	0.0689655	0	0	0	0.030303	3	0.0142857	0.0444444	0	0	0	0	0	0.0253165	2	0	0	0.307692	0.583333	56	0.285714	0.893204	26	0.47619	1.68421	48	0.488889	1.02564	23	0.57	1.33333	0	0.0526316	0.135593	4	0.0178571	0.0689655	1	0.0655738	0.0512821
32	54	8	3	0.102041	0.338983	1	0.0114943	0.128205	0	0	0	0	0	0	0	0	0.025	0	0	0	0	0	0.030303	9	0	0.0560748	0.172414	0.352941	36	0.666667	0.717949	29	0.440678	1.09091	25	0.5	1.47619	29	0.604938	1.04918	1	0.0340909	0.031746	3	0.0235294	0.0677966	4	0.0652174	0.136364
25	66	30	1	0.0729167	0.280702	3	0.0245902	0.0606061	2	0.0153846	0.036036	2	0.0175439	0.0384615	3	0.028169	0	0	0	0	1	0.0152672	0	0	0	0.0229885	0.321839	0.230769	20	0.37931	1.45455	26	0.460526	0.903226	47	0.5	0.983051	44	0.574468	1.18987	2	0.0140845	0.14433	2	0.0155039	0.1	5	0.038961	0.139535
31	50	9	2	0.156863	0.173913	2	0	0	0	0.0357143	0.0377358	0	0	0	1	0.0178571	0.0380952	0	0	0	0	0.010989	0.037037	0	0	0	0.19	0.444444	50	0.415842	1.1	48	0.315385	0.891304	39	0.444444	1.15	41	0.507937	0.754717	4	0.0454545	0.0923077	7	0.084507	0.126126	6	0.113924	0.242424
32	28	15	3	0.0526316	0.217391	1	0.0531915	0.0517241	2	0	0.05	1	0	0	0	0	0.0588235	0	0	0	3	0.0119048	0	1	0	0	0.246377	0.365385	54	0.489362	1.2549	29	0.452055	1.31818	43	0.457143	1.06796	29	0.538462	0.875	1	0.0192308	0.0769231	5	0.109244	0.0594059	0	0.0964912	0.08
25	33	10	5	0.0833333	0.218182	3	0	0	2	0.0169492	0.0235294	5	0.0454545	0	2	0	0.0666667	1	0	0	0	0	0	0	0.0340909	0.0307692	0.284314	0.25	22	0.618182	0.48	24	0.367647	0.916667	58	0.519231	1.025	25	0.472973	1.11111	0	0.0232558	0.0821918	2	0.0384615	0.193548	13	0.120482	0.227273
37	59	10	5	0.0923077	0.2	1	0.0701754	0.0298507	1	0.04	0	1	0	0	2	0.0263158	0.0952381	0	0	0	1	0.0107527	0	1	0	0.0555556	0.155844	0.421053	72	0.631579	0.869565	28	0.527273	1.17647	43	0.435484	1.08333	35	0.516667	1.18987	1	0.137931	0.027027	4	0.154762	0.14	8	0.102564	0.161616
57	29	20	5	0.147059	0.162162	1	0.0517241	0	3	0.0192308	0.0701754	2	0	0.0416667	0	0.015873	0	0	0.0151515	0	2	0.0126582	0.0754717	5	0.0188679	0	0.178571	0.168675	38	0.338983	0.971429	54	0.433735	0.931034	51	0.535433	0.981818	75	0.522727	1.56757	2	0.116667	0.0961538	3	0.0384615	0.0869565	5	0.0813953	0.162162
31	32	10	7	0.0686275	0.272727	2	0.020202	0.0263158	2	0.0152672	0.0172414	0	0.0151515	0.0521739	0	0.0166667	0	0	0	0	6	0	0.0384615	1	0.0114943	0.057971	0.209302	0.430769	40	0.292683	1.07042	26	0.428571	1.16667	32	0.427083	1.09677	23	0.606557	0.894737	0	0.0166667	0.025974	3	0.0273973	0.190476	9	0.0813953	0.243243
23	33	12	11	0.0597015	0.296296	3	0.0175439	0.0416667	2	0	0	3	0	0	3	0.0238095	0.097561	0	0	0	3	0.015873	0	0	0	0	0.385321	0.380952	24	0.25	0.76	27	0.449153	1	27	0.45283	1.2381	48	0.492308	1.37255	1	0	0.0909091	3	0.0462963	0.164948	7	0.0526316	0.166667
28	28	13	4	0.0555556	0.303797	2	0.0212766	0.0779221	1	0.0107527	0.102564	1	0	0	0	0	0.08	0	0	0	1	0	0.0298507	0	0	0.137255	0.236842	0.494845	26	0.333333	0.915663	33	0.468468	1.06667	28	0.576271	1.0625	40	0.328125	0.723404	5	0.047619	0.0727273	8	0.045977	0.108108	4	0.0431034	0.171429
33	29	14	5	0.0727273	0.101695	8	0	0.084507	0	0.0381679	0	1	0.0135135	0.0808081	1	0.0338983	0	0	0	0	0	0	0	0	0.0660377	0	0.237288	0.328767	50	0.172414	0.648649	32	0.57377	1.08333	32	0.486842	1.16279	37	0.448718	1.08	14	0.0384615	0.147059	4	0.0727273	0.115385	9	0.118421	0.241379
60	33	15	6	0.111111	0.185185	2	0.0327869	0.03125	0	0.0588235	0	1	0.0126582	0.04	2	0.0275229	0	0	0	0	1	0	0.09375	0	0	0	0.128571	0.555556	44	0.590909	1.07692	30	0.541667	1.03846	39	0.372881	1.2	71	0.504425	1.04762	0	0.0163934	0.0888889	4	0.0566038	0.144578	4	0.078125	0.218182
20	49	16	11	0.107143	0.232558	0	0.0392157	0.192308	0	0.0319149	0	2	0.0151515	0.019802	3	0	0	0	0	0	4	0.0344828	0	0	0.0588235	0	0.1875	0.732394	30	0.348624	0.727273	27	0.406977	1.01266	38	0.529412	1.11111	59	0.418182	1.33333	0	0	0.038835	7	0.0833333	0.290323	10	0.0535714	0.192308
22	44	19	2	0.123596	0.282051	2	0.00917431	0	0	0.015873	0.0412371	0	0.0183486	0.025974	0	0.0285714	0.0277778	0	0	0	1	0.0263158	0	0	0	0.0325203	0.192308	0.494624	42	0.214286	0.888889	29	0.371429	0.947368	60	0.535211	1.09836	46	0.648148	1.19565	1	0.0470588	0.21875	2	0.05	0.139535	5	0.105263	0.08
57	56	5	10	0.0818182	0.29703	1	0	0.0833333	2	0	0	1	0	0	3	0.0192308	0.1	0	0	0	0	0	0	1	0	0	0.289855	0.5	32	0.451613	1.16129	39	0.483333	1.02041	54	0.534483	1.13978	20	0.432432	1.41026	1	0.0568182	0	2	0.0727273	0.03125	4	0.104167	0.1
31	59	12	4	0.047619	0.176471	3	0.02	0.04	3	0.037037	0.015748	1	0.0178571	0	2	0.00877193	0.129032	0	0	0	0	0	0.0327869	0	0	0	0.163636	0.582278	18	0.380952	0.842105	63	0.490566	1.08197	47	0.509091	0.860215	57	0.583333	1.27711	5	0.0168067	0.181818	2	0.05	0.111111	11	0.0487805	0.138614
27	34	15	14	0.0909091	0.227848	0	0.0172414	0	2	0	0.037037	1	0	0	0	0.0192308	0.0357143	0	0	0	0	0.0153846	0.0740741	0	0.0125	0	0.207547	0.611111	50	0.333333	0.881356	47	0.444444	0.72	31	0.5	1	20	0.440678	1.06977	9	0.0862069	0.210526	4	0.0381679	0.0344828	0	0.0833333	0.0618557
30	41	19	6	0.0909091	0.137931	1	0	0.0571429	0	0	0.133333	0	0	0	0	0.015625	0.0895522	0	0	0	2	0.0441176	0.0416667	0	0	0	0.168675	0.776471	20	0.367816	1.50495	33	0.461538	0.962963	45	0.474138	1	30	0.5	0.875	0	0.0508475	0.0512821	4	0.025641	0.0175439	3	0.0810811	0.212121
38	50	27	6	0.0754717	0.101266	2	0.0322581	0.0813008	1	0	0	0	0.016129	0.0555556	0	0	0.131579	0	0	0	2	0.030303	0.0408163	0	0.0263158	0	0.2875	0.478261	16	0.348624	0.818182	26	0.478873	0.927835	24	0.578947	1.13402	40	0.596491	0.873239	1	0.0697674	0.115385	9	0.0240964	0.12	10	0.057971	0.103093
27	31	13	17	0.0196078	0.0833333	1	0.016129	0.03125	4	0.0625	0.0350877	1	0.0183486	0.0594059	2	0.012987	0.0761905	0	0	0	3	0.0175439	0.0952381	0	0	0	0.223214	0.258065	48	0.418605	1.06024	29	0.471698	1.01961	48	0.5	1.03614	31	0.4	1.16418	1	0.0689655	0.0408163	4	0.03125	0.212766	12	0.046875	0.169014
25	56	24	5	0.1	0.0934579	2	0.0416667	0.0701754	2	0.0283019	0	3	0.0322581	0.0759494	0	0	0.0416667	0	0	0	2	0.0140845	0	0	0.0375	0.02	0.155172	0.465116	22	0.455696	0.690909	45	0.436364	0.827586	40	0.485294	1.04878	39	0.471429	0.543478	3	0.0392157	0.0860215	7	0.0319149	0.09375	4	0.0576923	0.0789474
17	36	25	2	0.0810811	0.6	3	0.025974	0	0	0.0266667	0	1	0	0.0481928	4	0.016129	0.0789474	0	0	0	0	0	0	0	0.0116279	0.0430108	0.32	0.556962	40	0.378378	1.0303	29	0.519231	0.985915	56	0.5	1.01887	63	0.651376	1.27586	1	0.0555556	0.0408163	1	0.0869565	0.045977	10	0.0588235	0.117647
26	43	22	10	0.178295	0.108108	1	0	0.0816327	0	0.0114943	0.0465116	1	0	0.037037	0	0.0289855	0	1	0	0	0	0.0123457	0.0645161	1	0	0	0.254545	0.347826	28	0.348485	1.09091	28	0.299065	0.829268	44	0.41573	1	42	0.55102	0.495238	3	0.0393701	0.105263	1	0.0526316	0.0895522	8	0.0196078	0.116279
74	50	11	10	0.0757576	0.363636	2	0.0147059	0.0392157	0	0.0394737	0.0421053	0	0	0.0506329	4	0.0384615	0	0	0	0	2	0.0333333	0.025641	0	0.04	0	0.22807	0.311111	62	0.495868	0.787879	25	0.46729	0.76	61	0.465116	1.03125	29	0.491803	0.944444	2	0.0379747	0.282051	4	0.0344828	0.113208	4	0.0365854	0.264151
58	30	16	5	0.0595238	0.170213	0	0.0666667	0	3	0.06	0.0416667	1	0.0253165	0	2	0	0	0	0	0	2	0.00934579	0	0	0	0.0298507	0.308333	0.510638	24	0.307692	1.00935	42	0.384615	1.02857	58	0.431193	1.09804	39	0.506173	0.833333	6	0.0510204	0.0434783	5	0.0441176	0	6	0.05	0.215385
29	31	41	13	0.0275229	0.115942	2	0.0307692	0.0263158	0	0.0597015	0.117647	0	0	0.037037	0	0.00980392	0	1	0	0	2	0.0240964	0.0377358	2	0	0.0384615	0.307692	0.521739	34	0.4	1.09091	28	0.453704	1	25	0.518519	1.2	34	0.59596	1.08772	9	0.0588235	0.186047	13	0.0847458	0.208333	7	0.0576923	0.173077
47	41	19	4	0.0869565	0.0350877	2	0.0229008	0.0363636	1	0	0.0357143	1	0.00943396	0	3	0.0634921	0.103093	0	0	0	2	0	0.0222222	0	0	0	0.233645	0.350877	50	0.357143	0.642857	37	0.453125	1.01695	21	0.37931	1.03226	63	0.472973	1.26582	2	0.0232558	0.123457	3	0.0357143	0.215686	6	0.0818182	0.133333
42	41	38	3	0.0808081	0.202247	3	0.0192308	0.0689655	0	0	0.0307692	0	0	0.0677966	1	0.0327869	0.0618557	0	0	0	0	0	0.0384615	0	0	0	0.228916	0.538462	22	0.413043	1.1831	50	0.362069	1.26829	42	0.506329	0.949153	30	0.533333	0.734177	6	0.0958904	0.0594059	3	0.0363636	0.0952381	10	0.117647	0.130435
49	44	10	22	0.0588235	0.116279	6	0.0576923	0	0	0	0.0512821	0	0	0	1	0.0196078	0.0833333	0	0	0	0	0	0	0	0.0576923	0	0.274725	0.644444	36	0.285714	1.35135	50	0.469388	1.06849	67	0.527273	1.088	57	0.410714	1.35294	3	0	0.0625	2	0.0740741	0.189189	9	0.105263	0.183673
41	82	13	8	0.0793651	0.301887	4	0	0.0298507	0	0.0103093	0.0769231	0	0.0222222	0.0350877	0	0.0277778	0.0615385	0	0	0	3	0	0.05	1	0.0138889	0	0.168831	0.535714	28	0.411765	0.949153	23	0.530612	1.07143	36	0.545455	1.34653	37	0.493506	0.851485	2	0.0188679	0.0952381	3	0.0288462	0.129032	7	0.0508475	0.2
47	24	18	9	0.0547945	0.384615	0	0.00925926	0.0727273	3	0.0136986	0.0689655	0	0	0	1	0.0113636	0.0594059	0	0	0	0	0.00746269	0.04	1	0.0253165	0	0.26506	0.371681	38	0.412698	1.07937	42	0.416667	1.11111	35	0.42029	1.16981	24	0.302326	0.447059	2	0.0888889	0.114286	4	0.0410959	0.145455	6	0.0677966	0.211382
19	32	31	6	0.0393701	0.337662	2	0.0204082	0.0909091	2	0.047619	0.0714286	1	0	0	1	0.0181818	0.0714286	0	0	0	0	0.0123457	0	4	0	0.0526316	0.164557	0.37037	46	0.472727	0.722222	33	0.415094	0.950495	28	0.537037	0.984615	27	0.483333	1.14286	1	0.0344828	0.208955	3	0.0392157	0.241379	2	0.0410959	0.183908
33	40	10	8	0.0759494	0.229508	0	0.0149254	0.0930233	0	0.0108696	0.0338983	3	0	0	2	0.0172414	0.0789474	0	0	0	0	0.0113636	0	0	0	0	0.328947	0.552846	28	0.34375	1.09091	27	0.479167	1.70833	39	0.492537	1.18421	60	0.5	1.06383	3	0.0674157	0.149254	2	0.0408163	0.166667	4	0.109375	0.0363636
29	32	25	8	0.107143	0.12	2	0.03125	0.0833333	2	0.0235294	0.08	1	0.0131579	0.0162602	0	0.0114943	0.0204082	0	0	0	4	0	0.047619	1	0	0	0.217949	0.515464	28	0.506329	0.790698	52	0.48	0.864865	42	0.5	1.18519	16	0.464912	0.892308	0	0.0574713	0.0792079	6	0.111111	0.12844	5	0.0833333	0.238806
23	41	8	8	0.0483871	0.24	1	0.016129	0	0	0	0	1	0.00961538	0.123457	3	0.03125	0.0769231	0	0	0	2	0.012987	0.0277778	0	0	0.0487805	0.166667	0.461538	28	0.64	1.05556	29	0.514286	1.15385	39	0.527027	0.942857	19	0.303371	1	3	0.0471698	0.0634921	3	0.0441176	0.075	6	0.0784314	0.0909091
44	58	13	6	0.0483871	0.305085	0	0.0294118	0	2	0.0357143	0.084507	0	0.0169492	0.0363636	2	0.0178571	0	0	0	0	0	0.0165289	0	0	0	0.0380952	0.202381	0.368421	60	0.529412	1.16456	27	0.474576	1.22449	39	0.45614	1.42105	44	0.5	1.17143	2	0.0442478	0.173913	3	0.0666667	0.127273	9	0.0566038	0.186047
41	32	12	8	0.107143	0.450704	0	0	0	3	0.0526316	0.037037	1	0.00917431	0.0176991	2	0.0181818	0.0545455	0	0	0	1	0	0.0344828	4	0	0	0.263158	0.492308	36	0.672131	1.13043	25	0.512821	1.05051	59	0.560748	1.13725	29	0.342105	1.08696	1	0.0350877	0.047619	2	0.0566038	0.0909091	7	0.0909091	0.230769
44	47	13	6	0.0694444	0.123077	2	0.037037	0.0493827	2	0.0322581	0	0	0.0142857	0.0392157	0	0.0512821	0.0434783	0	0	0	0	0	0.0465116	0	0	0	0.20339	0.585366	48	0.564885	0.455696	59	0.434211	1.33333	29	0.486486	0.911765	13	0.37037	1.28571	3	0.0576923	0.0582524	3	0.0545455	0.0941176	5	0.0847458	0.0294118
23	31	15	29	0.0944882	0.3125	1	0.0138889	0.0289855	1	0.0168067	0.057971	1	0.0181818	0.0298507	0	0	0.0645161	0	0	0	0	0	0.0204082	0	0.016129	0	0.2	0.447368	38	0.473684	0.911392	32	0.5125	1	27	0.455556	1.15464	30	0.333333	0.810811	1	0.0784314	0.0727273	2	0.113208	0.0869565	7	0.125	0.196078
43	44	6	8	0.117647	0.163934	2	0.0208333	0.0638298	0	0	0	1	0.0147059	0	0	0.0147059	0	0	0	0	2	0.0168067	0	0	0	0	0.202128	0.376238	46	0.517241	1.31959	30	0.466667	1.02703	28	0.485294	1.19048	48	0.578947	1.35802	7	0.0655738	0.180328	1	0.09375	0.0555556	12	0.0392157	0.0754717
24	41	10	7	0.0574713	0.245614	0	0	0.0519481	0	0	0	0	0.0280374	0	1	0.0350877	0	0	0	0	1	0.0181818	0.0425532	6	0	0.0416667	0.202532	0.474576	24	0.319149	0.88	41	0.396825	1	46	0.48062	1.25	42	0.4	1.16456	2	0.0229885	0.196721	1	0.0597015	0.0377358	9	0.0921053	0.126984
39	29	22	1	0.0754717	0.25	1	0.0333333	0.0888889	0	0	0.0571429	0	0	0	2	0	0.0547945	2	0	0	5	0.0243902	0	0	0.0483871	0.0238095	0.15493	0.568182	50	0.339623	0.275862	31	0.521739	1.01266	38	0.627907	1.16667	64	0.310345	1.24242	1	0.031746	0.272727	0	0.0735294	0.096	7	0.078125	0.123711
36	62	9	5	0.0645161	0.2	1	0.0393701	0.0833333	2	0	0.0784314	2	0	0.0210526	1	0	0	0	0	0	1	0.0175439	0.0416667	0	0.0550459	0	0.178082	0.606061	38	0.385965	0.395062	28	0.445378	0.920635	39	0.481928	1.15942	18	0.528571	1.12644	0	0.0106383	0.208955	4	0.0597015	0.0701754	6	0	0.30303
52	52	10	9	0.0108696	0.0963855	2	0.037037	0.0416667	1	0.0235294	0	2	0.0175439	0.0555556	0	0	0	1	0	0	0	0.0172414	0.057971	0	0.0215054	0	0.2	0.357143	48	0.237288	0.571429	25	0.440476	1.26829	24	0.494253	0.981818	28	0.461538	0.825397	1	0.056	0.03125	7	0.0277778	0.0810811	6	0.12069	0.0606061
29	62	16	3	0.0697674	0.333333	0	0.0119048	0.109589	1	0.017094	0.0689655	0	0.00877193	0	3	0.0235294	0	0	0	0	1	0.0172414	0.0714286	0	0.0185185	0.018018	0.238095	0.32967	16	0.444444	0.651163	36	0.505747	0.916667	41	0.557252	0.980392	32	0.531646	1.16981	6	0.0188679	0.025974	3	0.060241	0.0869565	3	0.046875	0.246154
21	44	25	3	0.0508475	0.2	0	0.0361446	0.0285714	2	0.0128205	0	2	0.03125	0	2	0.0520833	0.0434783	0	0	0	1	0.0394737	0.0714286	0	0	0.0363636	0.1375	0.5	26	0.509091	0.906667	24	0.407767	1.25926	27	0.483333	1.00917	29	0.596154	1.125	6	0.0350877	0.0917431	4	0.0909091	0.0618557	10	0.057971	0.0869565
34	28	29	11	0.0375	0.214286	3	0.0135135	0.0701754	2	0	0.025641	2	0	0.0747664	2	0.0526316	0.0444444	0	0	0	0	0	0	0	0.00862069	0.0576923	0.206897	0.627451	58	0.555556	0.745763	44	0.576923	0.875	34	0.417582	1.10843	56	0.485981	1.03704	3	0.0357143	0.2	0	0.0895522	0.0666667	7	0.119266	0.197183
40	46	13	2	0.0740741	0.227848	3	0.0131579	0.111111	2	0.0392157	0.0821918	1	0	0.0172414	0	0.015625	0	0	0	0	1	0	0.0344828	1	0	0.016	0.229885	0.595238	22	0.473684	1.04	32	0.444444	0.844444	45	0.487805	1	44	0.623188	1.23288	1	0.160714	0.0263158	1	0.0636364	0.0689655	4	0.0793651	0.156522
28	30	8	9	0.0964912	0.275862	1	0	0	2	0.0175439	0	2	0	0.0740741	4	0.0472441	0.0246914	0	0	0	2	0	0	1	0	0.0176991	0.365854	0.512821	54	0.410959	0.666667	21	0.385542	1.01818	31	0.506329	1.01299	34	0.210526	0.711111	3	0.0441176	0.0266667	4	0.021978	0.0235294	6	0.101449	0.130841
60	41	35	4	0.0625	0.140351	2	0.0307692	0	4	0.0119048	0.0833333	0	0	0.0571429	0	0.0116279	0.0277778	0	0	0	0	0	0.0273973	0	0	0.0895522	0.132075	0.719298	60	0.439024	1.17647	40	0.509434	0.555556	44	0.5	0.886076	29	0.557692	1	5	0.0326087	0.0294118	1	0.0377358	0.0963855	13	0.127273	0
23	50	13	9	0.078125	0.20339	1	0.0175439	0.111111	2	0.0263158	0	1	0.0166667	0	4	0.0350877	0.0810811	0	0	0	0	0.0238095	0	0	0.0140845	0	0.155172	0.52381	36	0.415094	0.743363	24	0.45614	0.980392	52	0.467532	1.1	29	0.519231	1.02778	1	0.0338983	0	5	0.043956	0.141176	6	0.032967	0.0967742
39	48	13	15	0.0727273	0.196078	1	0	0.0727273	2	0.0192308	0.0347826	0	0	0.020202	0	0.025	0.03125	0	0	0	4	0.0487805	0.056338	0	0.0363636	0	0.284211	0.5	42	0.333333	1.31507	35	0.513761	1.45455	40	0.505747	1.05882	17	0.471264	1.03333	2	0.0859375	0.123457	6	0.05	0.119048	3	0.0363636	0.2
25	42	12	11	0.078125	0.272727	0	0.0181818	0.0909091	0	0.0275229	0.113208	1	0.00934579	0.037037	2	0.025	0.0384615	0	0	0	1	0.0232558	0.0322581	0	0	0.015873	0.26	0.666667	34	0.493506	0.742857	23	0.452055	0.714286	33	0.618421	1.17647	36	0.417582	0.978723	5	0.037037	0.0425532	3	0.0204082	0.103093	4	0.0833333	0.170732
29	38	9	13	0.134615	0.214286	0	0	0.131148	3	0.0166667	0.040404	2	0.0353982	0	0	0.0204082	0.037037	0	0	0	0	0.0273973	0	1	0.036036	0	0.126761	0.5	18	0.451613	0.96	30	0.483871	0.971429	60	0.491525	1.19672	32	0.559524	1	1	0.059322	0.0377358	4	0.0517241	0.152381	5	0.0884956	0.113208
48	32	10	8	0.0740741	0.296296	2	0.0188679	0.0298507	2	0.0615385	0.0412371	0	0.0392157	0	2	0	0.0895522	0	0	0	0	0.0104167	0.0253165	0	0	0	0.185185	0.433735	48	0.404494	1.21569	22	0.378788	1.13514	43	0.430556	1.08772	44	0.339286	1.06977	11	0.0733945	0.0612245	5	0.0338983	0.025641	8	0	0.244444
22	39	14	5	0.0606061	0.12	0	0.0172414	0	2	0.0175439	0	1	0.00909091	0.0597015	1	0.0120482	0	0	0	0	0	0	0.0545455	2	0	0	0.197674	0.530612	54	0.275862	1.44	39	0.509091	1	31	0.527027	0.897436	30	0.362745	1.17647	0	0.047619	0.0952381	3	0.0508475	0.0833333	4	0.0504202	0.138614
27	30	17	17	0.0806452	0.142857	2	0	0.0333333	4	0	0	0	0.0117647	0.0545455	4	0.027027	0.0357143	0	0	0	2	0	0.0444444	0	0.029703	0	0.104651	0.727273	32	0.392157	1.78947	33	0.424658	0.96875	57	0.47541	0.958904	26	0.65625	0.851064	5	0.037037	0.0597015	3	0.0111111	0.113208	8	0.0263158	0.104167
35	29	21	4	0.08	0.126126	0	0.030303	0	3	0	0.025	0	0.0163934	0.0408163	1	0	0	0	0	0	0	0.0333333	0.0266667	0	0.0133333	0	0.2	0.528302	36	0.32	1.2549	25	0.453704	0.735294	32	0.59322	1.28571	17	0.5875	0.860759	0	0.0340909	0.0930233	2	0.0212766	0.0882353	7	0.0307692	0.372093
21	53	17	5	0.103448	0.17284	1	0.0116279	0	1	0.0131579	0.0196078	1	0.046875	0.0181818	1	0.015748	0.0650407	0	0	0	0	0.0142857	0.0243902	0	0	0	0.178082	0.45283	20	0.46729	1.21212	35	0.549618	1.22353	21	0.466667	1.14706	69	0.442308	1.30769	5	0.0481928	0.273684	4	0.0655738	0.111111	6	0.0595238	0.0857143
31	46	17	5	0.0843373	0.185185	0	0.0338983	0.0273973	1	0	0.0210526	1	0.0212766	0	2	0.00819672	0	1	0	0	0	0.0142857	0	2	0	0	0.283465	0.735294	30	0.310345	1.58333	33	0.45283	0.9	45	0.452381	1.27273	25	0.632184	1.05455	4	0.0175439	0.0983607	5	0.0512821	0.0363636	13	0.109589	0.0909091
37	44	27	14	0.155172	0.195122	1	0.0163934	0.0759494	1	0	0.0869565	0	0	0	1	0.0280374	0.0677966	0	0	0	2	0	0	1	0	0	0.196078	0.40678	24	0.552632	0.943396	31	0.47541	0.931034	30	0.425	0.910569	29	0.393617	1.1746	3	0.0787402	0.107527	4	0.0519481	0.125	6	0.0961538	0.130435
31	44	17	8	0.0458716	0.276923	5	0.012987	0.114943	1	0.0377358	0.0289855	0	0	0.0363636	3	0.0114943	0.0344828	0	0	0	2	0.037037	0	0	0	0	0.15942	0.55	46	0.327869	1.25926	33	0.376812	0.941176	31	0.566667	1.03846	71	0.410714	1.27027	2	0.0285714	0	4	0.12	0.186047	4	0.0615385	0.145455
24	29	23	4	0.136364	0.285714	5	0.030303	0.0909091	3	0.0240964	0	1	0.0104167	0	2	0.0285714	0.0606061	0	0	0	3	0	0	2	0	0	0.245283	0.723404	22	0.356164	1.21739	26	0.402439	0.950495	31	0.555556	1	48	0.408451	1.0625	1	0	0.2	2	0.04	0.152381	2	0.116505	0.174757
41	47	9	8	0.183333	0.196078	4	0.0315789	0.0526316	6	0	0.0571429	4	0	0.0253165	1	0.0252101	0	0	0.0204082	0	1	0	0	1	0	0.117647	0.140625	0.32	38	0.461538	0.780488	41	0.457143	1	28	0.454545	1.07407	22	0.464789	0.87234	2	0.0116279	0.157895	3	0.00775194	0	3	0.0978261	0.138889
38	33	17	3	0.113208	0.158416	1	0.0131579	0	3	0	0.0869565	0	0.0333333	0	3	0.00917431	0.04	0	0	0	1	0.0135135	0	0	0.0121951	0	0.166667	0.423529	24	0.563636	0.930233	39	0.484536	1.03093	28	0.537634	1.35211	71	0.415094	1.15254	12	0.234375	0.0506329	2	0.0377358	0.025641	5	0.0487805	0.211765
23	60	6	6	0.106667	0.166667	2	0.0363636	0.0526316	0	0.0689655	0	3	0	0.0344828	4	0.0294118	0	0	0	0	0	0	0.0618557	0	0	0	0.1625	0.555556	26	0.444444	0.655738	29	0.454545	0.923077	43	0.438776	1.05128	56	0.327731	1.00901	3	0	0.0588235	5	0.0408163	0.0491803	10	0.0957447	0.0895522
19	48	17	6	0.107438	0.208333	3	0.0140845	0.0722892	4	0.0181818	0.0333333	0	0	0	0	0	0.0652174	0	0	0	0	0.0392157	0.0444444	1	0.0229885	0	0.15	0.327273	22	0.553191	0.821918	55	0.489796	0.981132	26	0.505882	1.3617	29	0.658333	1.08571	6	0.03125	0.0377358	4	0.0363636	0.0740741	4	0.122449	0.184615
31	35	13	3	0.0618557	0.257426	2	0.037037	0.0192308	1	0	0.0273973	0	0.015748	0	3	0.0410959	0.0327869	0	0	0	1	0.0265487	0	1	0	0	0.176471	0.393939	28	0.337662	1.04762	32	0.465909	0.882353	36	0.575	1.09434	26	0.648148	1.26829	0	0.0840336	0.091954	3	0.0804598	0.0512821	1	0.046875	0.0606061
39	56	9	4	0.0535714	0.208333	0	0.0196078	0.105263	4	0.0263158	0.0298507	0	0	0	5	0.0229885	0.084507	1	0	0	2	0.016129	0	1	0.015625	0	0.274194	0.42	28	0.32	1.12727	29	0.471429	1.09375	70	0.461538	1.13131	31	0.577982	1.2549	1	0.0363636	0.037037	10	0.05	0.217391	1	0.0104167	0.253521
21	59	19	9	0.0722892	0.259259	0	0.0508475	0.0338983	3	0.0689655	0.0384615	1	0	0.0495868	1	0.0327869	0.0327869	0	0	0	1	0.0106383	0	0	0.0217391	0	0.231481	0.677419	22	0.45283	0.901408	32	0.45283	1.01887	34	0.534091	1.5814	38	0.403846	1.76471	2	0.0361446	0.0754717	2	0.015873	0.0322581	8	0.0806452	0.217391
39	39	13	8	0.204082	0.123711	1	0.0379747	0.028169	1	0.0377358	0.0888889	1	0	0.0196078	0	0.0224719	0.0434783	0	0	0	0	0	0	0	0.0140845	0.102564	0.20339	0.678571	44	0.481928	0.75	39	0.516667	1.08772	35	0.458333	1.22727	23	0.377551	0.988235	2	0.0363636	0.0416667	3	0.0851064	0.113208	3	0.0619469	0.0884956
63	28	24	4	0.138889	0.173913	4	0.0163934	0.0631579	2	0.0408163	0.0789474	0	0.0215054	0	1	0.0175439	0.0689655	0	0	0	0	0.0178571	0	3	0.0166667	0	0.214286	0.464286	28	0.372093	1.06667	51	0.54386	0.972222	66	0.505747	1.125	26	0.526718	0.834951	5	0	0.027027	5	0.0526316	0.142857	4	0.116279	0.140351
39	69	8	7	0.0555556	0.235294	5	0	0.0384615	0	0.036036	0.0277778	0	0.0252101	0	1	0.0204082	0	0	0	0	4	0	0	0	0.0305344	0	0.142857	0.363636	18	0.338462	0.93617	27	0.415584	1.15385	42	0.435484	0.987952	47	0.574074	0.650602	1	0.0178571	0.0289855	7	0.0588235	0.2	14	0.0941176	0.172414
46	36	11	7	0.165354	0.363636	6	0.0185185	0.0384615	1	0.025641	0	1	0	0	2	0.0243902	0	0	0	0	0	0	0.0392157	0	0	0.0434783	0.32	0.716981	12	0.183908	1.11475	54	0.403226	0.96	27	0.358491	0.945455	34	0.477273	1.30556	4	0.0116279	0.043956	4	0.0470588	0.0666667	4	0.0465116	0.166667
37	48	16	6	0.0555556	0.140351	0	0.0581395	0.111111	4	0	0.0638298	0	0.0166667	0.0631579	1	0	0.108108	0	0	0.0555556	2	0.0107527	0	0	0	0	0.302083	0.375	52	0.338983	0.90566	35	0.458333	1.25	41	0.518519	0.894737	44	0.4375	0.972973	4	0.0638298	0	8	0.0892857	0	6	0.1	0.0705882
29	36	10	13	0.0704225	0.0833333	1	0	0	1	0.037037	0	0	0.0253165	0.0350877	0	0.0188679	0.0416667	0	0	0	1	0.0135135	0.0526316	0	0.0188679	0	0.157895	0.444444	40	0.212766	0.857143	41	0.53125	0.981818	46	0.509091	0.950495	25	0.611111	1.05376	3	0.0431655	0	2	0.0384615	0.0833333	6	0.0186916	0.2
49	34	15	5	0.178571	0.130435	1	0.0163934	0	7	0	0.064	0	0.00763359	0.0506329	1	0.0363636	0	0	0	0	1	0.030303	0.0238095	1	0	0	0.207547	0.375	26	0.0560748	1.17647	29	0.473684	0.765432	31	0.608108	1.05882	46	0.377358	1	8	0.0465116	0.218182	4	0.0344828	0.0869565	7	0.0882353	0.184211
39	25	38	8	0.0517241	0.0618557	1	0.0277778	0.0714286	2	0	0.0454545	1	0	0	0	0.0350877	0.0430108	0	0	0	2	0	0	1	0.0454545	0	0.188679	0.36	20	0.444444	0.767123	65	0.491525	1.05455	25	0.483333	1.07865	52	0.539823	1.34884	0	0	0.043956	2	0.0727273	0	3	0.135135	0.237288
36	31	20	11	0.0232558	0.142857	2	0.0175439	0.0512821	4	0	0	1	0	0	3	0.05	0.047619	0	0	0	1	0.0166667	0	1	0.00775194	0	0.302521	0.352941	24	0.419355	0.852459	33	0.541667	0.945455	36	0.481481	1.17073	23	0.54717	0.804348	8	0	0.638298	1	0.0877193	0.111111	2	0.0454545	0.294118
48	47	16	3	0.0833333	0.0547945	0	0.0373832	0.037037	3	0.0178571	0.05	0	0.0181818	0	2	0.020202	0.0465116	0	0	0	0	0.016129	0	0	0.0551181	0	0.385965	0.538462	30	0.409091	0.516129	37	0.348837	1.08333	38	0.509091	1.35	31	0.490196	1.02041	1	0.021978	0.03125	6	0.0238095	0.131148	7	0.142857	0.16
20	38	30	5	0.0779221	0.0540541	3	0.0393701	0.075	1	0.0138889	0	1	0.0140845	0.0384615	0	0.0232558	0.047619	0	0	0	1	0	0.0727273	0	0.0421053	0	0.175676	0.431818	44	0.440678	0.861538	52	0.428571	1	48	0.47561	1.0495	54	0.455882	1.24211	5	0.0531915	0.244898	2	0.0740741	0.0714286	3	0.0333333	0.2
45	53	12	6	0.0952381	0.190476	5	0.0128205	0.0412371	0	0.0166667	0	1	0	0.030303	1	0	0.020202	0	0	0	0	0.0277778	0.037037	0	0	0.0206186	0.229885	0.345455	18	0.583333	0.888889	56	0.5	1.11538	30	0.482759	1.15789	23	0.5625	0.6875	4	0.0506329	0	5	0.0240964	0.109091	5	0.0833333	0.150538
36	31	12	10	0.0740741	0.1875	0	0.0121951	0	0	0.0545455	0.0327869	1	0	0	1	0.0188679	0.0769231	0	0	0	0	0.0181818	0	0	0	0	0.1875	0.363636	62	0.321839	1.16279	23	0.387097	1.02128	55	0.464286	1.20513	35	0.60241	1.42424	1	0.0425532	0	1	0.0789474	0	6	0.0697674	0.142857
43	45	14	7	0.119048	0.178571	0	0.00943396	0.0808081	1	0.0151515	0.0344828	1	0	0	0	0.0133333	0.0224719	0	0	0	1	0	0.0206186	2	0.0136986	0	0.348837	0.257143	14	0.413793	0.384615	35	0.5	0.982456	30	0.558824	1.38776	35	0.493151	1.16667	2	0	0	1	0.0384615	0.0754717	11	0.0952381	0.190476
19	34	19	5	0.0779221	0.06	0	0.0166667	0.0824742	3	0	0.0526316	2	0.00819672	0.0227273	2	0.0169492	0.0277778	0	0	0	0	0.0227273	0.0487805	0	0	0.0833333	0.175439	0.655172	30	0.392157	0.9375	16	0.436364	0.97619	21	0.5	1.07273	39	0.392857	0.704	1	0.0714286	0.0689655	5	0.0166667	0.115942	7	0.0731707	0.26087
31	33	23	5	0.177083	0.323232	0	0.0232558	0.056338	1	0.0178571	0	1	0	0.0714286	1	0.0375	0.0851064	0	0	0	2	0	0.0506329	0	0	0.097561	0.309091	0.555556	30	0.3	1.42857	39	0.40678	0.981132	29	0.555556	1.08642	28	0.677083	0.957746	8	0.0769231	0	1	0.031746	0.0606061	10	0.0566038	0.253968
30	36	9	6	0.102041	0.0833333	1	0.0166667	0.0740741	2	0.0365854	0.0618557	1	0	0	2	0.0361446	0	0	0.0166667	0.0327869	1	0	0	2	0	0	0.207547	0.455696	28	0.285714	0.897959	41	0.407407	1.0495	64	0.491228	1.21739	33	0.445783	1.11475	7	0.04	0	8	0.0547945	0.146341	10	0.096	0.295082
25	45	19	10	0.171429	0.177215	1	0	0.0434783	0	0.0340909	0.0547945	4	0.0196078	0.0421053	1	0.0196078	0.04	0	0	0	5	0.0333333	0.0322581	0	0	0.0350877	0.20339	0.4	36	0.512821	0.915663	27	0.482456	0.965517	56	0.483871	1.22581	23	0.636364	1.07692	6	0.0422535	0.142857	2	0.00961538	0.0314961	3	0.028169	0.146341
39	42	28	5	0.0175439	0.212766	4	0	0.0350877	1	0	0.05	1	0	0	0	0.0119048	0.103448	0	0	0	1	0	0	1	0.0227273	0	0.3	0.46729	24	0.509091	1.6129	49	0.414062	0.826667	30	0.466667	1.01754	34	0.357798	0.615385	6	0.0188679	0.0363636	6	0.0701754	0.0900901	6	0.0245902	0.0380952
33	56	16	11	0.105882	0.126582	1	0.0340909	0.0888889	2	0.0166667	0.115942	1	0	0.0727273	0	0	0.021978	0	0	0	0	0.0113636	0	0	0.016129	0	0.197531	0.692308	74	0.440678	0.846154	40	0.517544	1.1	46	0.457627	1.03704	25	0.442308	0.969697	3	0.08	0	4	0.116279	0.125	4	0.0909091	0.142857
46	33	12	7	0.0566038	0.122449	1	0.0175439	0	0	0.0131579	0.0243902	0	0.0240964	0	3	0.0438596	0	0	0	0	1	0	0.0192308	0	0.0114943	0.0555556	0.22973	0.55814	44	0.54717	1.34545	36	0.473214	0.821429	51	0.43662	1.15385	79	0.488095	1.06849	2	0.00862069	0	5	0.0273973	0.12	6	0.105882	0.109589
21	43	21	3	0.113208	0.2	0	0.0263158	0.0714286	0	0	0.0298507	0	0.038835	0	0	0.0357143	0	0	0	0	1	0.00787402	0.028169	2	0.00775194	0.0689655	0.133333	0.656716	22	0.275862	0.64	40	0.385714	0.955224	19	0.377358	1.16832	33	0.532609	1.15789	1	0.101695	0.030303	6	0	0.0793651	7	0.0964912	0.10989
29	72	9	5	0.112676	0.15	0	0.0178571	0	2	0.0545455	0.0517241	0	0	0	0	0.016129	0.12	0	0	0	0	0.0123457	0.0350877	0	0.0181818	0	0.19685	0.3125	40	0.339623	0.736842	38	0.483871	1.22449	44	0.54878	1.18919	29	0.490196	1.2	1	0.025641	0	3	0.0142857	0.280702	3	0.0461538	0.289474
23	35	10	5	0.0754717	0.133333	0	0.0175439	0.0689655	0	0	0.125	0	0.0175439	0.0322581	3	0.0348837	0.108108	0	0	0	2	0	0.0183486	0	0.0140845	0	0.113208	0.72	34	0.444444	0.878049	25	0.466667	0.962963	40	0.476923	1.01266	54	0.453704	1.18182	7	0.038961	0.0416667	0	0.0222222	0.0238095	4	0.0416667	0.028169
36	34	8	13	0.084507	0.268657	2	0.0133333	0.0412371	0	0.016129	0.181818	0	0.0140845	0	1	0.025974	0.0465116	0	0	0	1	0.0117647	0.030303	0	0.0102041	0	0.303922	0	36	0.318182	1.31343	33	0.491228	1.42857	28	0.482456	1.16667	25	0.484375	0.836364	0	0.0571429	0.0666667	4	0	0.0909091	13	0.114286	0.27907
63	38	9	7	0.0882353	0.166667	2	0.0555556	0.0238095	2	0.0377358	0.0416667	0	0.00980392	0.040404	1	0.0175439	0.0350877	0	0	0.0645161	2	0.0210526	0	0	0.011236	0	0.294118	0.48	26	0.5	1.25253	43	0.43038	0.948718	53	0.428571	1.36842	24	0.556522	0.833333	6	0.0425532	0.137931	3	0.1625	0.177778	9	0.103448	0.264151
20	38	18	15	0.030303	0.16129	0	0.0144928	0.0816327	2	0.0169492	0.0987654	0	0.0183486	0	1	0.0185185	0	0	0	0	1	0	0.101695	0	0.0504202	0	0.211765	0.557377	30	0.325	0.117647	35	0.470588	0.898876	38	0.481481	1.10811	58	0.321429	1.12963	6	0.15	0.116279	8	0.0526316	0.0888889	11	0.0319149	0.102564
26	37	22	5	0.12069	0.107143	2	0.03	0.0253165	1	0.0365854	0.0909091	0	0	0.028169	0	0	0.0689655	0	0	0	0	0.0136986	0	2	0	0	0.193878	0.514851	24	0.770642	0.717949	24	0.358491	0.935484	43	0.431818	0.814815	35	0.357798	1.02128	4	0.0352941	0.0895522	6	0.0526316	0.0273973	5	0.103448	0.0606061
14	42	14	5	0.0701754	0.133333	2	0.0238095	0.0606061	0	0.0190476	0	0	0.0149254	0	0	0.0428571	0.0487805	0	0	0	1	0	0	0	0	0	0.142857	0.806452	40	0.62069	0.984615	47	0.440476	1.28571	32	0.523077	1.04348	27	0.432836	1.14286	2	0.0493827	0.0754717	4	0.0363636	0.177778	2	0.109091	0.305085
66	35	25	7	0.038961	0.0857143	2	0.0185185	0	2	0	0	0	0	0.0526316	1	0.032967	0	0	0	0.037037	1	0.0181818	0.036036	1	0.0212766	0.0625	0.207921	0.53012	26	0.422018	1.30612	29	0.415094	0.960784	43	0.443038	1.0625	39	0.452381	1.02941	2	0	0.03125	2	0.0222222	0.0816327	5	0.0365854	0.133333
30	55	20	5	0.112069	0.151899	1	0.0166667	0.0416667	0	0.0277778	0.0454545	0	0.0229885	0.0240964	1	0	0.038835	0	0	0	0	0	0	5	0.0116279	0	0.247059	0.324324	28	0.555556	0.651163	33	0.496403	1.09677	40	0.518072	1.09615	63	0.588235	1	8	0	0.09375	5	0.0454545	0	6	0.103448	0.134831
30	24	38	4	0.0852713	0.363636	2	0	0.0253165	1	0.0111111	0	1	0.012987	0	1	0	0.0740741	1	0	0	3	0	0	0	0	0.0204082	0.2	0.553191	18	0.579439	0.565217	35	0.428571	0.925373	27	0.6	1.23077	37	0.59375	1.44186	4	0.0210526	0.036036	4	0	0.0810811	5	0.0375	0.111111
24	35	6	7	0.0504202	0.151899	5	0.00925926	0.0238095	0	0.0133333	0.0238095	0	0	0	0	0	0.0384615	0	0	0	2	0.06	0.0425532	1	0	0	0.236364	0.473118	18	0.509091	1.33333	41	0.454545	1.18519	24	0.492063	1.11864	24	0.423529	1.18919	8	0	0.194444	3	0.0677966	0.212121	6	0.016129	0.0983607
35	44	12	3	0.0377358	0.166667	1	0.0169492	0	3	0	0.145455	0	0.0172414	0.0298507	2	0	0.0421053	0	0	0	0	0	0	2	0	0.030303	0.118644	0.566667	14	0.534483	0.745763	31	0.518072	0.929577	17	0.526316	0.967742	44	0.509091	0.846847	7	0.0566038	0	9	0.0545455	0.186047	3	0.0806452	0.164948
51	42	11	3	0.113208	0.04	2	0	0.017094	2	0	0.0454545	0	0	0.039604	1	0.0196078	0.06	0	0	0	1	0.0208333	0.05	1	0.0568182	0	0.134328	0.697674	50	0.473684	0.782609	46	0.40367	1	28	0.46875	1	25	0.422535	0.509804	11	0.0288462	0.0816327	3	0.0175439	0.0533333	13	0.0394737	0.125
20	34	19	9	0.112676	0.341463	2	0.0185185	0.0517241	0	0.0314961	0.0208333	0	0	0.0808081	3	0.0727273	0.0289855	0	0	0	1	0	0	1	0	0	0.25	0.280702	24	0.395349	1.35714	19	0.409524	1	34	0.483871	1.11429	35	0.492754	0.650602	0	0.0120482	0	6	0.0379747	0.105263	6	0.118812	0.12766
25	32	17	6	0.0666667	0.282051	0	0	0.039604	0	0.0350877	0	3	0.0166667	0.0851064	3	0.016129	0.025	0	0	0	0	0.0172414	0.0392157	0	0	0.108108	0.222222	0.639175	42	0.350877	1.12	25	0.5	1.11111	45	0.506849	0.933333	47	0.642857	1.28302	5	0.0471698	0.444444	3	0.0657895	0.047619	5	0.0701754	0.225352
35	42	15	18	0.0714286	0.148148	2	0.0155039	0.047619	1	0.0176991	0.0776699	0	0	0	1	0.0454545	0	0	0	0	0	0.0229885	0.0357143	0	0	0.103448	0.251908	0.380952	44	0.4	0.676923	29	0.545455	1.14286	60	0.454545	1.23077	24	0.480769	1.47222	5	0.0294118	0.263158	4	0.0581395	0.0747664	5	0.125	0.177215
29	31	19	9	0.0806452	0.173913	4	0	0	0	0.0294118	0.027027	2	0	0.0615385	0	0.0135135	0.0421053	0	0	0	0	0.025974	0.0645161	0	0.0120482	0	0.220339	0.347826	14	0.77193	1.23636	41	0.460317	0.897959	44	0.59	0.925926	35	0.541667	0.884615	5	0.047619	0.0416667	4	0.0266667	0.148148	1	0.0441176	0.0338983
45	32	16	8	0.0618557	0.0869565	2	0.0384615	0.0416667	0	0	0.0333333	0	0	0	1	0.0235294	0.0454545	0	0	0	3	0.0175439	0	6	0.0392157	0	0.0568182	0.363636	26	0.271186	0.48	38	0.462963	0.936508	36	0.431579	1.01695	34	0.621053	0.75	3	0.0285714	0	4	0.0113636	0.247619	7	0.0547945	0.218182
45	34	12	2	0.0291262	0.122449	0	0	0	4	0	0	2	0	0	0	0	0.0169492	1	0	0	0	0.0117647	0	0	0	0.0289855	0.172414	0.607843	26	0.564706	1	22	0.417582	0.785714	43	0.511628	1.18987	61	0.513514	0.962963	2	0	0.106383	2	0.011236	0.0196078	10	0.109091	0.0434783
26	52	29	7	0.0625	0.357143	1	0.0172414	0.039604	2	0	0.0240964	0	0.0135135	0	1	0.0634921	0.0192308	0	0	0	1	0	0	2	0.0140845	0.0240964	0.252336	0.653061	32	0.305085	0.756757	28	0.415385	1.12195	55	0.490566	0.981132	26	0.488889	1	6	0.0657895	0.0714286	4	0.0333333	0.190476	5	0	0.229508
50	34	8	4	0.117647	0.119048	1	0	0	1	0.0117647	0.0952381	0	0.0148148	0	0	0	0.0212766	0	0.025641	0	0	0.0224719	0.0384615	0	0.0550459	0	0.16092	0.641026	62	0.433333	0.722222	26	0.333333	0.821053	54	0.52	1	23	0.455882	0.86	3	0.0222222	0.195122	7	0	0.0851064	8	0.0566038	0.390244
35	52	14	3	0.0384615	0.252632	4	0.0265487	0.0294118	0	0.0491803	0	0	0	0.0526316	1	0	0.0759494	0	0	0	0	0.0238095	0.0212766	0	0	0	0.213115	0.468468	38	0.566929	0.666667	34	0.471429	0.96	31	0.525424	1.36364	12	0.369048	1.06667	5	0.016129	0.0322581	8	0.0652174	0.192308	5	0.0285714	0.27451
24	45	17	12	0.0603448	0.111111	4	0	0.0615385	1	0	0	0	0	0	6	0	0.0701754	0	0	0	1	0.0133333	0.0588235	1	0.0222222	0	0.113208	0.551724	60	0.428571	1.07042	24	0.402439	0.885714	40	0.491228	1.28571	28	0.546154	0.758621	3	0.019802	0.103448	1	0.0560748	0.0263158	7	0.121622	0.0789474
25	60	7	7	0.105263	0.466667	0	0.0576923	0.0481928	1	0.0319149	0.109589	0	0.00833333	0	2	0.023622	0.0298507	0	0	0	0	0.0333333	0	4	0	0	0.297619	0.113208	24	0.65625	1	52	0.433735	0.581818	44	0.482143	1.14667	35	0.310345	1.06667	4	0.126582	0.173913	8	0.0138889	0.131148	6	0.138889	0.0909091
24	44	13	16	0.09375	0.1	0	0	0.0454545	0	0.0135135	0	1	0	0.0175439	1	0.0106383	0.0833333	0	0	0	0	0	0.036036	2	0.00934579	0	0.231481	0.391304	42	0.26087	0.888889	30	0.455882	1.10714	26	0.568966	1.07463	18	0.482353	0.96875	3	0.119048	0.0909091	5	0.127451	0.0353982	2	0.0943396	0.237288
43	35	24	7	0.157895	0.126582	1	0.0229885	0.0961538	1	0.0116279	0.0425532	0	0	0	0	0.0319149	0	0	0.0153846	0	0	0.0181818	0.0190476	0	0.02	0.0425532	0.208955	0.152174	34	0.40708	1.03704	45	0.409091	1.04762	32	0.565217	1.04065	18	0.431034	1.03448	4	0	0.186047	2	0.047619	0.132231	3	0.0408163	0.163934
21	44	8	6	0.0344828	0.21978	1	0.0344828	0	3	0.0126582	0.0363636	1	0	0.0162602	3	0.0168067	0.0526316	0	0	0	0	0.047619	0	2	0.0119048	0.037037	0.28169	0.588235	40	0.520833	0.837209	32	0.415584	0.927835	25	0.416667	1.05263	40	0.480392	1.5	2	0.0181818	0.0769231	5	0.0555556	0.0384615	8	0.0471698	0.162162
51	30	26	6	0.10687	0.204082	3	0.0588235	0	2	0	0	0	0	0	5	0	0	0	0	0	0	0.0149254	0.0701754	1	0	0	0.209677	0.453608	24	0.333333	1.2381	31	0.416667	0.914894	25	0.508772	1.03448	34	0.4875	1.13684	5	0.0135135	0.108696	3	0.0104167	0.138889	6	0.0804598	0.211382
37	50	13	5	0.047619	0.26087	6	0	0.0645161	1	0	0.0263158	2	0.0128205	0.0645161	2	0	0.0714286	0	0	0	1	0.016129	0	0	0	0	0.294118	0.366667	26	0.648649	0.555556	51	0.45977	0.954545	34	0.478873	1.06122	57	0.421875	1.12	1	0	0	0	0.0877193	0.122449	8	0.0571429	0.112676
38	40	13	8	0.0655738	0.171429	3	0.0181818	0	0	0.010989	0.134831	2	0	0	2	0.0348837	0.037037	0	0	0	0	0.00980392	0.0392157	0	0	0.0277778	0.145455	0.45283	18	0.470588	0.847059	30	0.343284	1.11628	27	0.518072	1.38462	23	0.464286	1.35802	1	0.0625	0	4	0.0614035	0.047619	5	0.105691	0.2
38	49	27	12	0.0588235	0.134615	1	0.015748	0.0652174	1	0.0350877	0.0808081	0	0	0	2	0	0	0	0	0	1	0	0	1	0	0.0681818	0.306818	0.4	26	0.64	0.928571	31	0.278261	1.13636	27	0.518072	1	55	0.482759	0.688525	1	0.0147059	0.0506329	12	0.0357143	0.112676	6	0.0654206	0.101266
35	60	22	3	0.0338983	0.59375	0	0.0434783	0.0983607	0	0.0210526	0	0	0.00917431	0.0277778	1	0.0517241	0	0	0	0	0	0	0.047619	1	0.0116279	0	0.15493	0.72	26	0.575	1.04762	31	0.517857	0.95935	30	0.493671	0.96	27	0.742857	0.709677	1	0.0408163	0.0487805	3	0.0183486	0.169492	9	0.0229885	0.253165
22	52	42	9	0.109756	0.184615	2	0.0357143	0.0325203	2	0.0169492	0.0813008	2	0	0.0727273	2	0	0.0454545	0	0	0	0	0.036036	0	0	0.0377358	0.0253165	0.264151	0.697674	38	0.592593	0.615385	32	0.47619	0.921053	37	0.411765	1.07895	35	0.480916	0.833333	0	0.0384615	0.0634921	5	0.0393701	0	7	0.102564	0.2
24	41	15	5	0.2	0.142857	0	0.0104167	0	1	0	0.0246914	1	0	0	1	0	0.0606061	1	0	0.0224719	0	0.030303	0	8	0.0394737	0	0.27027	0.454545	34	0.327273	0.64	35	0.507042	0.88	34	0.490909	1.32353	27	0.555556	0.75	2	0.105882	0.0363636	7	0.0689655	0.125	3	0.0746269	0.3
29	45	6	5	0.0877193	0.186047	0	0	0	1	0	0.0416667	1	0.0263158	0	0	0.0102041	0.0408163	0	0	0	0	0.0379747	0.0588235	0	0.0136986	0.0347826	0.102564	0.382353	74	0.337662	0.846154	26	0.507246	0.795918	32	0.45283	0.976378	30	0.510638	1.03448	3	0	0.202899	2	0.0326087	0.0487805	4	0.116667	0.108108
32	31	16	8	0.117647	0.147368	1	0	0.0294118	2	0.0344828	0	0	0.0272727	0.0925926	1	0.0275229	0	0	0	0	0	0	0.0412371	1	0	0	0.319672	0.35	22	0.387097	0.705882	29	0.438356	0.977778	26	0.555556	1.30435	53	0.366667	0.938776	0	0.0333333	0	10	0.0357143	0.0416667	4	0.116883	0.166667
52	47	33	4	0.14	0.296296	2	0.0285714	0.045977	2	0.0266667	0	1	0	0.0377358	3	0.0128205	0	0	0.00943396	0	0	0	0.056338	2	0.00877193	0	0.205882	0.583333	16	0.122449	0.810811	46	0.464912	1.05455	39	0.446154	1.11111	30	0.541667	1.29114	3	0.0461538	0.0176991	2	0.0574713	0	4	0.0877193	0.174757
33	39	12	5	0.141509	0.142857	3	0.027027	0.0540541	0	0	0	1	0.015873	0.0285714	2	0.0120482	0.025641	0	0	0	1	0.037037	0.0363636	2	0	0	0.203704	0.666667	24	0.463415	0.608	38	0.45614	1.05455	60	0.55	1.05882	22	0.589147	1.02326	6	0.118421	0.0196078	1	0.0736842	0.0363636	7	0.0431034	0
35	53	3	7	0.166667	0.125	1	0.0140845	0.056338	0	0	0.057971	1	0.0384615	0.0307692	0	0.025974	0.0769231	0	0	0	2	0.0252101	0	0	0	0	0.21519	0.540541	50	0.59375	1.44681	51	0.451852	1.06897	27	0.513514	1.25581	26	0.349398	0.758621	3	0.0416667	0.109091	4	0.037037	0.0412371	2	0.0843373	0.188679
54	35	13	16	0.102564	0.333333	1	0.0147059	0.0869565	1	0.0327869	0.111111	3	0.028169	0	0	0.0166667	0.0666667	0	0	0	1	0.0275229	0	0	0	0.027027	0.271186	0.651163	76	0.285714	1.40351	27	0.508772	0.760563	39	0.47619	1.02128	35	0.444444	0.666667	4	0.0416667	0.16	2	0.037037	0.0449438	2	0.0840336	0.232558
24	32	16	6	0.0810811	0.6	3	0.010989	0	0	0	0	1	0.0178571	0.0877193	0	0.0490196	0	0	0.0192308	0	0	0.00884956	0.031746	1	0	0	0.282353	0.416667	16	0.484848	0.758621	57	0.513158	1.02564	26	0.528736	1	36	0.607143	0.701299	8	0.028169	0	5	0.0175439	0.0740741	6	0	0.14
20	58	19	10	0.148649	0.298246	2	0.0120482	0.0338983	0	0	0.037037	0	0	0	0	0	0.0347826	0	0.0126582	0	1	0	0.0645161	2	0	0.0253165	0.235294	0.691358	32	0.384615	1.36709	26	0.492063	0.891304	47	0.470588	1	52	0.538462	1.28358	1	0	0	4	0.0314961	0.190476	11	0.0357143	0.216216
27	32	19	8	0.0740741	0.119403	1	0.0181818	0.0327869	0	0.00961538	0.0606061	0	0.0172414	0	0	0.0111111	0.0357143	0	0	0	0	0	0	0	0.03125	0	0.307692	0.272727	20	0.595238	0.454545	40	0.403846	0.945455	59	0.568966	1.15909	34	0.457831	1.13433	6	0.0686275	0.171429	1	0.16092	0.0754717	5	0.0697674	0.185185
[truncated: 132 more rows]
[truncated: 206 more columns]

## Sheet: MiRTaRBase_RowShuff
clsp	clep	#A	#A(((	#A(((/hpl	#A(((/sl	#A((.	#A((./hpl	#A((./sl	#A(.(	#A(.(/hpl	#A(.(/sl	#A(..	#A(../hpl	#A(../sl	#A.((	#A.((/hpl	#A.((/sl	#A.(.	#A.(./hpl	#A.(./sl	#A..(	#A..(/hpl	#A..(/sl	#A...	#A.../hpl	#A.../sl	#A/hpl	#A/sl	#A++#A	#A++#A/hpl	#A++#A/sl	#A++#C	#A++#C/hpl	#A++#C/sl	#A++#G	#A++#G/hpl	#A++#G/sl	#A++#U	#A++#U/hpl	#A++#U/sl	#AA	#AA/hpl	#AA/sl	#AC	#AC/hpl	#AC/sl	#AG	#AG/hpl	#AG/sl
[truncated: 229 more rows]
[truncated: 206 more columns]

[truncated: 13 more sheets: MiRTaRBase_ColShuff, MiRGeneDB_all_RowShuff, MiRGeneDB_all_ColShuff, MiRGeneDB_hsa_RowShuff, MiRGeneDB_hsa_ColShuff, MiRGeneDB_mmu_RowShuff, MiRGeneDB_mmu_ColShuff, MiRGeneDB_gga_RowShuff, MiRGeneDB_gga_ColShuff, MiRGeneDB_dre_RowShuff, MiRGeneDB_dre_ColShuff, RPM_above100_RowShuff, RPM_above100_ColShuff]
